# Supplementary material for: Long-read sequencing for 29 immune cell subsets reveals disease-linked isoforms
Source: Nat Commun. 2024 May 28;15:4285. doi: 10.1038/s41467-024-48615-4 (PMC11133395; doi:10.1038/s41467-024-48615-4)
Supplement: Supplementary file 7 — Supplementary Data 5 [file 41467_2024_48615_MOESM7_ESM.xlsx]

## Sheet: tmp
Supplementary Data 5. Cell-type specific expressed isoforms
isoform ID	gene symbol	cell type	NaiveCD4 [RPM]	NaiveCD4 [ratio]	Mem CD4 [RPM]	Mem CD4 [ratio]	FraI nTreg [RPM]	FraI nTreg [ratio]	FraII aTreg [RPM]	FraII aTreg [ratio]	FraIII non-Treg [RPM]	FraIII non-Treg [ratio]	LAG3Treg [RPM]	LAG3Treg [ratio]	Th1 [RPM]	Th1 [ratio]	Th2 [RPM]	Th2 [ratio]	Th17 [RPM]	Th17 [ratio]	Tfh [RPM]	Tfh [ratio]	X3lowR6negT [RPM]	X3lowR6negT [ratio]	NaiveCD8 [RPM]	NaiveCD8 [ratio]	Eff CD8 [RPM]	Eff CD8 [ratio]	CM CD8 [RPM]	CM CD8 [ratio]	EM CD8 [RPM]	EM CD8 [ratio]	NaiveB [RPM]	NaiveB [ratio]	SM B [RPM]	SM B [ratio]	USM B [RPM]	USM B [ratio]	DN B [RPM]	DN B [ratio]	plasmablast [RPM]	plasmablast [ratio]	NK [RPM]	NK [ratio]	CL Mono [RPM]	CL Mono [ratio]	NC Mono [RPM]	NC Mono [ratio]	Int Mono [RPM]
f13d8f0c-5efe-4053-b8f5-a4f76eab6ca3	NDUFS5	CD16p Mono	25.1521	0.0820669	39.6881	0.169492	28.5179	0.0954274	29.7171	0.125828	38.5392	0.152466	26.1592	0.101604	20.1976	0.0827586	40.6528	0.128049	31.0897	0.119159	48.6141	0.140625	31.0813	0.122378	13.6048	0.0420168	20.3084	0.0588235	39.337	0.117647	29.3415	0.108295	9.4228	0.0633803	28.6206	0.157895	5.22706	0.034188	13.1031	0.102564	30.5407	0.1	23.6526	0.106299	45.4096	0.154412	40.4606	0.141119	40.7336
ENST00000240079.11	WASHC3	CD16p Mono	9.31561	0.126582	11.9064	0.146341	15.4472	0.174497	31.2811	0.25974	7.93455	0.109375	19.2752	0.231405	13.4651	0.228571	29.0377	0.333333	15.2401	0.203252	5.40157	0.0909091	13.3206	0.164835	9.52333	0.107692	15.2313	0.20362	12.5878	0.115942	5.61859	0.136364	8.37582	0.105263	9.54019	0.214286	1.30676	0.0322581	32.7577	0.357143	25.2293	0.333333	16.6444	0.188119	8.64945	0.275862	23.7183	0.326923	11.8259
ENST00000409649.5	IMP4	CD16p Mono	0	0	15.8752	0.166667	1.78237	0.0348837	2.34608	0.0357143	5.66753	0.0909091	9.63761	0.121739	3.36627	0.0540541	5.80754	0.0833333	9.14403	0.137615	16.2047	0.24	8.88037	0.111111	1.36048	0.03125	7.78489	0.117949	11.0144	0.155556	3.74573	0.0521739	2.09396	0.0285714	0	0	3.92029	0.0967742	6.55153	0.125	5.31143	0.148148	7.00819	0.097561	4.32473	0.0833333	9.06876	0.160494	10.5119
ENST00000373830.4	TRNAU1AP	CD16p Mono	2.79468	0.0769231	1.98441	0.047619	4.15886	0.0875	7.82028	0.0990099	2.26701	0.0540541	8.26081	0.133333	1.68314	0.0357143	3.87169	0.0645161	5.48642	0.0891089	8.10235	0.230769	3.55215	0.0519481	0	0	3.72321	0.0575916	3.9337	0.0724638	4.37002	0.0843373	4.18791	0.0714286	0	0	2.61353	0.0571429	0	0	10.6229	0.170213	6.13216	0.12069	7.56827	0.233333	7.67357	0.2	3.94196
ENST00000397130.8-1	LRRC57	CD16p Mono	0.931561	0.142857	1.98441	0.0714286	4.75298	0.170213	3.91014	0.108696	5.66753	0.238095	4.1304	0.125	6.73255	0.4	0	0	0	0	2.70078	0.2	4.44019	0.454545	2.72095	0.0769231	3.72321	0.11828	10.2276	0.288889	1.87286	0.176471	1.04698	0.0344828	0	0	2.61353	0.0869565	0	0	0	0	2.62807	0.103448	1.08118	0.0625	7.67357	0.305556	6.56994
ENST00000334571.7	COQ6	CD16p Mono	11.1787	0.184615	1.98441	0.0454545	3.56474	0.0779221	6.25622	0.123077	4.53403	0.129032	2.0652	0.0416667	3.36627	0.0645161	7.74338	0.25	10.9728	0.193548	2.70078	0.0625	7.1043	0.0909091	1.36048	0.0163934	4.73863	0.0972222	6.29392	0.109589	3.12144	0.0704225	0	0	3.18006	0.0769231	13.0676	0.16129	6.55153	0.166667	2.65571	0.181818	2.62807	0.0576923	6.48709	0.315789	5.58078	0.163265	2.62798
185f971b-b07f-4b58-a8dd-2d9b6405259c	CLK3	CD16p Mono	6.52093	0.0933333	5.95322	0.0697674	0	0	4.69217	0.0659341	3.40052	0.0394737	2.0652	0.0348837	6.73254	0.08	3.87169	0.0444444	7.92482	0.110169	2.70078	0.0769231	3.55215	0.0625	4.08143	0.0545455	1.35389	0.0283688	2.36022	0.0833333	3.74573	0.0705882	2.09396	0.030303	3.18006	0.05	9.14735	0.148936	6.55153	0.117647	0	0	5.25614	0.0759494	1.08118	0.0192308	6.97597	0.126582	2.62798
03f61a69-2560-45f1-83e2-e71c8afefe15	MORF4L1	CD16p Mono	6.52093	0.0397727	1.98441	0.0144928	5.94123	0.0436681	2.34608	0.0153846	2.26701	0.0185185	7.57241	0.0528846	6.73254	0.0493827	11.6151	0.0681818	6.70562	0.0438247	0	0	12.4325	0.089172	4.08143	0.0263158	3.04626	0.018	1.57348	0.0116279	10.6129	0.0779817	12.5637	0.0727273	19.0804	0.0952381	5.22706	0.0449438	13.1031	0.0833333	7.96714	0.109091	9.63626	0.0909091	16.2177	0.131579	17.4399	0.154321	10.5119
3db10465-4b37-4032-9118-81b7d2c2b6d5	AAAS	CD16p Mono	5.58937	0.133333	9.92203	0.172414	7.7236	0.173333	7.03825	0.138462	5.66753	0.128205	6.88401	0.166667	8.41568	0.142857	9.67923	0.15625	4.26721	0.102941	0	0	5.32822	0.222222	0	0	0	0	0	0	3.74573	0.09375	0	0	0	0	0	0	3.27577	0.125	2.65571	0.142857	3.50409	0.0816327	4.32473	0.166667	3.48799	0.16129	2.62798
ENST00000375897.7	ACBD5	CD16p Mono	0	0	5.95322	0.142857	4.15886	0.107692	3.91014	0.178571	2.26701	0.111111	2.0652	0.142857	6.73255	0.16	0	0	1.82881	0.0882353	5.40157	0.153846	4.44019	0.0943396	0	0	2.70779	0.04	1.57348	0.0540541	0.624288	0.015625	0	0	0	0	1.30676	0.2	3.27577	0.0833333	1.32786	0.0769231	2.62807	0.075	2.16236	0.111111	2.79039	0.114286	5.25595
71b11013-f05b-47f3-9468-54670dcc02ac	ZNF362	CD16p Mono	2.79468	0.09375	1.98441	0.1	1.78237	0.0882353	3.12811	0.133333	0	0	3.442	0.172414	1.68314	0.0526316	5.80754	0.3	2.43841	0.105263	2.70078	0.125	3.55215	0.285714	1.36048	0.1	0.676947	0.0740741	0.786741	0.111111	3.74573	0.272727	0	0	0	0	0	0	0	0	1.32786	0.333333	2.62807	0.107143	3.24355	0.230769	1.39519	0.222222	2.62798
ENST00000264771.9	TMEM175	CD16p Mono	0.931561	0.0204082	5.95322	0.142857	1.18824	0.0322581	6.25622	0.137931	3.40052	0.0769231	0.688401	0.0333333	0	0	1.93585	0.0666667	1.2192	0.0377358	8.10235	0.3	3.55215	0.1	8.16285	0.133333	3.04626	0.0505618	0.786741	0.0232558	3.12144	0.0961538	6.28187	0.075	6.36013	0.125	0	0	3.27577	0.0454545	6.63929	0.25	5.25614	0.111111	4.32473	0.190476	6.27837	0.169811	7.88393
ENST00000402630.5	MRTFA	CD16p Mono	4.6578	0.060241	1.98441	0.0344828	4.75298	0.121212	0.782028	0.015625	4.53403	0.0952381	0	0	0	0	1.93585	0.0714286	4.26721	0.170732	0	0	0	0	0	0	0	0	0	0	0	0	0	0	0	0	0	0	0	0	0	0	3.50409	0.129032	2.16236	0.047619	4.88318	0.145833	6.56994
ENST00000419445.6	PGGT1B	CD16p Mono	0	0	3.96881	0.0645161	4.15886	0.0707071	8.6023	0.189655	7.93455	0.127273	3.442	0.0423729	3.36627	0.111111	1.93585	0.0555556	8.53443	0.141414	0	0	3.55215	0.0547945	0	0	2.03084	0.0535714	0	0	3.74573	0.12	5.23489	0.0537634	0	0	0	0	3.27577	0.047619	0	0	10.5123	0.181818	6.48709	0.113208	9.06876	0.117117	5.25595
fe897c08-ac0f-46a0-a161-43921b879ec2	MCUR1	CD16p Mono	0	0	0	0	0	0	2.34608	0.0967742	3.40052	0.0909091	0.688401	0.0263158	0	0	1.93585	0.0416667	0	0	2.70078	0.142857	0	0	0	0	0.338473	0.027027	0	0	1.24858	0.0526316	1.04698	0.030303	0	0	2.61353	0.0909091	0	0	5.31143	0.057971	3.50409	0.129032	1.08118	0.0322581	1.39519	0.05	2.62798
ENST00000369031.4	PDSS2	CD16p Mono	8.38405	0.391304	0	0	1.78237	0.09375	3.91014	0.138889	6.80104	0.24	2.7536	0.0784314	8.41568	0.384615	0	0	2.43841	0.0869565	5.40157	0.142857	9.76841	0.275	0	0	2.03084	0.0550459	12.5878	0.313725	8.74003	0.225806	14.6577	0.378378	0	0	3.92029	0.25	6.55153	0.2	1.32786	0.0333333	6.13216	0.259259	10.8118	0.4	9.06876	0.317073	2.62798
fb38bb71-9e0e-4e88-b250-3fe624af7cd3	MRPL4	CD16p Mono	2.79468	0.0625	1.98441	0.03125	0.594123	0.0128205	1.56406	0.0322581	7.93455	0.109375	1.3768	0.025974	3.36627	0.0555556	5.80754	0.125	4.87681	0.0733945	5.40157	0.0952381	0.888037	0.0232558	6.80238	0.15625	2.03084	0.0495868	3.9337	0.0485437	4.37002	0.0514706	0	0	3.18006	0.0434783	3.92029	0.1	0	0	0	0	3.50409	0.0677966	1.08118	0.0243902	4.18558	0.0810811	3.94196
ENST00000592521.5	KIAA1328	CD16p Mono	6.52093	0.212121	3.96881	0.285714	7.12947	0.244898	3.91014	0.166667	5.66753	0.185185	6.19561	0.28125	3.36627	0.181818	1.93585	0.142857	4.26721	0.225806	5.40157	0.133333	3.55215	0.190476	0	0	4.40016	0.171053	2.36022	0.2	5.61859	0.219512	4.18791	0.137931	3.18006	0.5	0	0	9.8273	0.333333	2.65571	0.4	4.38012	0.3125	3.24355	0.272727	5.58078	0.25	5.25595
ENST00000674202.1	PIGV	CD16p Mono	4.6578	0.227273	0	0	2.37649	0.0869565	5.47419	0.152174	2.26701	0.0952381	0.688401	0.0204082	6.73255	0.190476	5.80754	0.3	1.82881	0.0454545	0	0	0.888037	0.0238095	0	0	1.35389	0.0701754	2.36022	0.0857143	0	0	0	0	6.36013	0.285714	0	0	0	0	2.65571	0.285714	3.50409	0.097561	2.16236	0.166667	5.58078	0.258065	0
b05fb322-e5cc-4523-aed4-46b9b8acc685	TBP	CD16p Mono	2.79468	0.05	9.92203	0.238095	5.94123	0.131579	3.12811	0.0714286	6.80104	0.133333	2.7536	0.0833333	5.04941	0.0882353	7.74338	0.153846	6.09602	0.153846	13.5039	0.277778	4.44019	0.147059	0	0	6.09252	0.11465	2.36022	0.0697674	3.12144	0.142857	4.18791	0.108108	0	0	11.7609	0.333333	6.55153	0.25	0	0	7.88421	0.204545	4.32473	0.173913	0.697597	0.0344828	0
ENST00000651692.1	MKKS	CD16p Mono	0	0	1.98441	0.0714286	0	0	3.91014	0.227273	0	0	2.7536	0.148148	5.04941	0.166667	0	0	4.26721	0.233333	2.70078	0.111111	1.77607	0.133333	0	0	0	0	0.786741	0.0416667	1.87286	0.176471	0	0	0	0	2.61353	0.181818	0	0	0	0	2.62807	0.0857143	2.16236	0.0606061	3.48799	0.178571	3.94196
ENST00000511271.5	THAP9-AS1	CD16p Mono	0	0	3.96881	0.0714286	1.18824	0.0253165	0.782028	0.0204082	0	0	0	0	1.68314	0.0434783	0	0	3.65761	0.0821918	5.40157	0.125	1.77607	0.0714286	4.08143	0.0681818	0.338473	0.00662252	0.786741	0.0175439	1.24858	0.0555556	0	0	3.18006	0.0454545	2.61353	0.0645161	3.27577	0.0769231	0	0	3.50409	0.0769231	1.08118	0.0322581	3.48799	0.121951	1.31399
719f199b-20c3-443a-b233-0a76122054a6	KIF1B	CD16p Mono	2.79468	0.103448	1.98441	0.0588235	0	0	1.56406	0.04	0	0	0	0	0	0	3.87169	0.142857	3.04801	0.111111	0	0	0.888037	0.0384615	0	0	0.338473	0.0116279	0	0	1.87286	0.0555556	0	0	3.18006	0.142857	2.61353	0.0740741	0	0	0	0	0	0	1.08118	0.0454545	0.697597	0.0196078	2.62798
d2ca1e72-b577-49aa-8027-3e7e600f596b-1	PTPRA	CD16p Mono	0	0	1.98441	0.05	3.56474	0.0465116	0.782028	0.00714286	0	0	0	0	3.36627	0.0588235	5.80754	0.111111	3.04801	0.0588235	2.70078	0.04	4.44019	0.0724638	2.72095	0.0222222	4.40016	0.0419355	0	0	2.49715	0.0289855	1.04698	0.0138889	0	0	0	0	0	0	0	0	1.75205	0.021978	3.24355	0.0882353	2.79039	0.105263	2.62798
383b665d-03aa-4a43-a645-e2e3f8e743df-1	KIAA1841	CD16p Mono	0	0	3.96881	0.0952381	0	0	2.34608	0.0384615	0	0	0	0	3.36627	0.125	3.87169	0.125	1.82881	0.0833333	0	0	0.888037	0.025	0	0	0	0	2.36022	0.0545455	1.87286	0.0810811	0	0	0	0	0	0	0	0	0	0	0	0	2.16236	0.142857	4.18558	0.0923077	5.25595
be989756-5751-4c55-8107-1f19e9ed2c99	NSUN3	CD16p Mono	6.52093	0.0945946	0	0	3.56474	0.0789474	19.5507	0.308642	3.40052	0.12	5.50721	0.177778	5.04941	0.1	11.6151	0.285714	9.14403	0.211268	10.8031	0.222222	17.7607	0.434783	0	0	13.5389	0.246914	14.1613	0.24	18.7286	0.37037	0	0	3.18006	0.0769231	10.4541	0.258065	6.55153	0.333333	0	0	14.0164	0.301887	14.0554	0.393939	11.1616	0.246154	10.5119
7245a5bf-01c5-4ae0-b5fd-95ba454561a0	HK1	CD16p Mono	14.905	0.210526	13.8909	0.170732	8.91184	0.114504	12.5124	0.125	10.2016	0.113924	14.4564	0.130435	18.5145	0.282051	11.6151	0.142857	2.43841	0.0363636	10.8031	0.181818	10.6564	0.148148	5.4419	0.0689655	5.75405	0.062963	10.2276	0.147727	6.24288	0.111111	1.04698	0.0416667	6.36013	0.181818	7.84058	0.157895	3.27577	0.1	0	0	16.6444	0.287879	3.24355	0.075	9.06876	0.1	9.19792
ab7bb4df-3229-4988-8fc9-8b8f9833c736	USP1	CD16p Mono	3.72624	0.047619	3.96881	0.0465116	1.78237	0.0319149	1.56406	0.0338983	4.53403	0.0634921	4.1304	0.0652174	3.36627	0.0425532	3.87169	0.0571429	6.09602	0.10989	5.40157	0.0588235	7.99233	0.079646	1.36048	0.0294118	5.0771	0.0943396	9.44089	0.115385	9.36432	0.137615	3.14093	0.0681818	0	0	0	0	0	0	0	0	7.00819	0.0869565	3.24355	0.0769231	6.27837	0.169811	5.25595
e2fe96a7-b58f-4955-9048-6de305c84546	TTC31	CD16p Mono	1.86312	0.0645161	0	0	1.18824	0.030303	1.56406	0.0571429	4.53403	0.142857	0.688401	0.0454545	1.68314	0.0666667	1.93585	0.0769231	0.609602	0.0238095	5.40157	0.222222	0	0	2.72095	0.166667	0	0	3.14696	0.25	0	0	0	0	6.36013	0.181818	3.92029	0.136364	0	0	0	0	3.50409	0.190476	2.16236	0.166667	0	0	2.62798
ENST00000565918.5	TMX3	CD16p Mono	3.72624	0.0784314	0	0	0	0	6.25622	0.119403	0	0	0	0	6.73255	0.222222	1.93585	0.0666667	4.26721	0.102941	0	0	0	0	0	0	2.36931	0.0886076	2.36022	0.0625	0	0	6.28187	0.166667	0	0	0	0	0	0	2.65571	0.166667	0	0	2.16236	0.1	0	0	2.62798
ENST00000563413.5	FAM219B	CD16p Mono	0	0	0	0	1.78237	0.0291262	0	0	2.26701	0.0408163	0.688401	0.011236	1.68314	0.0384615	0	0	2.43841	0.0555556	0	0	0.888037	0.025641	0	0	0.338473	0.00680272	0.786741	0.0322581	0	0	0	0	0	0	0	0	0	0	0	0	0.876023	0.0204082	0	0	0	0	1.31399
ENST00000324677.12	SSH2	CD16p Mono	6.52093	0.0463576	0	0	1.18824	0.00943396	5.47419	0.0522388	4.53403	0.0434783	1.3768	0.0126582	1.68314	0.02	3.87169	0.0588235	3.65761	0.0508475	2.70078	0.0175439	5.32822	0.0454545	14.9652	0.0597826	5.41558	0.0419948	0	0	5.61859	0.0452261	9.4228	0.0387931	0	0	5.22706	0.0199005	16.3788	0.119048	0	0	14.8924	0.134921	15.1365	0.0979021	23.0207	0.129412	11.8259
ENST00000464135.5	MTRF1L	CD16p Mono	0	0	3.96881	0.0571429	2.37649	0.047619	0.782028	0.0136986	2.26701	0.047619	6.19561	0.134328	1.68314	0.0294118	1.93585	0.0526316	0	0	2.70078	0.0625	7.99233	0.109756	2.72095	0.047619	1.69237	0.0301205	0	0	4.9943	0.115942	2.09396	0.0243902	0	0	0	0	3.27577	0.125	3.98357	0.0714286	2.62807	0.0666667	5.40591	0.0980392	7.67357	0.080292	7.88393
ENST00000417201.4	RBM18	CD16p Mono	0.931561	0.027027	0	0	0	0	1.56406	0.0714286	1.13351	0.0243902	1.3768	0.0714286	0	0	1.93585	0.0555556	1.2192	0.0363636	0	0	3.55215	0.0645161	0	0	0	0	3.9337	0.142857	0.624288	0.025641	1.04698	0.0384615	0	0	2.61353	0.111111	3.27577	0.125	1.32786	0.111111	1.75205	0.0392157	3.24355	0.0857143	2.79039	0.117647	2.62798
ENST00000253577.9-1	ABCB7	CD16p Mono	1.86312	0.05	1.98441	0.03125	4.75298	0.0727273	5.47419	0.101449	2.26701	0.0512821	1.3768	0.031746	5.04941	0.107143	0	0	3.65761	0.0659341	0	0	0	0	0	0	4.06168	0.0689655	2.36022	0.0666667	0.624288	0.0107527	5.23489	0.0641026	0	0	1.30676	0.015625	0	0	1.32786	0.0833333	0	0	1.08118	0.0333333	2.09279	0.0625	1.31399
64eebe91-dd6b-49e7-b7f3-3b37d371f4ab	C7orf26	CD16p Mono	0	0	3.96881	0.111111	1.18824	0.04	0.782028	0.0285714	2.26701	0.0833333	4.81881	0.122807	0	0	1.93585	0.0625	0.609602	0.0166667	0	0	4.44019	0.192308	0	0	2.03084	0.0491803	1.57348	0.0512821	0	0	4.18791	0.117647	3.18006	0.0588235	2.61353	0.125	0	0	1.32786	0.125	0.876023	0.0322581	0	0	2.79039	0.133333	1.31399
ENST00000264313.11	SLAIN2	CD16p Mono	1.86312	0.0194175	0	0	2.97061	0.046729	3.91014	0.035461	1.13351	0.0128205	3.442	0.0263158	5.04941	0.0697674	3.87169	0.0588235	2.43841	0.0225989	2.70078	0.037037	0.888037	0.00970874	4.08143	0.04	2.70779	0.0195122	1.57348	0.016	0	0	0	0	0	0	6.53382	0.0746269	0	0	0	0	2.62807	0.0337079	0	0	0.697597	0.00645161	0
ENST00000374307.9	MTFR1L	CD16p Mono	0	0	3.96881	0.111111	0	0	1.56406	0.0625	5.66753	0.119048	0	0	1.68314	0.04	3.87169	0.0833333	1.2192	0.0465116	0	0	2.66411	0.157895	0	0	0.338473	0.0172414	0.786741	0.0454545	1.87286	0.130435	0	0	0	0	0	0	0	0	0	0	0	0	4.32473	0.0816327	2.09279	0.0625	5.25595
051c29b9-06e4-4554-85bf-72f59cc1d7f1	ATG9A	CD16p Mono	0	0	0	0	2.37649	0.2	3.91014	0.263158	2.26701	0.142857	0.688401	0.037037	3.36627	0.166667	5.80754	0.25	1.82881	0.115385	0	0	0.888037	0.0909091	0	0	1.01542	0.103448	0	0	0	0	0	0	0	0	0	0	0	0	0	0	1.75205	0.111111	2.16236	0.2	6.27837	0.36	2.62798
34868a24-d5a7-488f-8a77-7b73720f0c70	RIC8A	CD16p Mono	0	0	0	0	0.594123	0.02	2.34608	0.0967742	1.13351	0.0833333	1.3768	0.0344828	1.68314	0.1	1.93585	0.0769231	2.43841	0.0952381	0	0	0	0	0	0	1.01542	0.0517241	0	0	0.624288	0.0833333	0	0	0	0	0	0	0	0	0	0	0	0	0	0	2.09279	0.111111	0
4617c440-7ed4-40ed-8c3a-73f1f9dfa477	WDR74	CD16p Mono	0.931561	0.04	1.98441	0.0666667	1.78237	0.0337079	0	0	2.26701	0.0909091	2.7536	0.0769231	3.36627	0.0714286	0	0	1.2192	0.04	2.70078	0.0909091	2.66411	0.115385	0	0	0	0	0	0	0	0	0	0	0	0	0	0	0	0	0	0	1.75205	0.125	1.08118	0.0833333	0	0	0
603e6fa0-2888-4b0a-a7ba-44427784b615	MYG1	CD16p Mono	0.931561	0.0909091	0	0	1.18824	0.181818	1.56406	0.285714	1.13351	0.0909091	0	0	0	0	1.93585	0.25	0	0	0	0	0	0	1.36048	0.25	1.01542	0.0612245	0	0	1.24858	0.125	1.04698	0.166667	0	0	0	0	0	0	1.32786	0.142857	0	0	0	0	0	0	1.31399
ENST00000260403.7	TMEM62	CD16p Mono	0	0	0	0	1.18824	0.031746	0.782028	0.030303	3.40052	0.111111	0	0	5.04941	0.103448	0	0	2.43841	0.0634921	2.70078	0.0416667	0.888037	0.0136986	0	0	0.676947	0.011236	0	0	4.9943	0.0808081	1.04698	0.0232558	6.36013	0.117647	0	0	3.27577	0.0526316	1.32786	0.05	2.62807	0.0576923	3.24355	0.136364	1.39519	0.0555556	3.94196
ENST00000584391.5	KPNB1-DT	CD16p Mono	0	0	0	0	0	0	2.34608	0.333333	2.26701	0.181818	0	0	1.68314	0.125	0	0	0	0	0	0	0	0	0	0	3.72321	0.144737	0	0	0	0	2.09396	0.111111	0	0	0	0	0	0	0	0	1.75205	0.181818	4.32473	0.210526	2.79039	0.190476	2.62798
d29678c4-b3b9-4860-a7ca-9e6edb8b8a81	IFI27L1	CD16p Mono	0	0	0	0	0	0	0	0	0	0	0	0	0	0	0	0	0	0	0	0	0	0	0	0	0	0	0	0	0	0	0	0	0	0	0	0	0	0	0	0	0	0	0	0	0	0	0
ENST00000296444.7	SHISA5	CL Mono	15.8365	0.173469	35.7193	0.230769	35.0532	0.29064	31.2811	0.186047	28.3377	0.203252	22.0288	0.158416	40.3953	0.244898	36.7811	0.202128	39.0145	0.253968	32.4094	0.3	24.865	0.177215	12.2443	0.272727	27.7548	0.217507	17.3083	0.141935	11.2372	0.0895522	12.5637	0.110092	0	0	13.0676	0.27027	16.3788	0.384615	0	0	12.2643	0.1	58.3838	0.5625	11.1616	0.183908	27.5938
ENST00000518714.5	CCNC	CL Mono	1.86312	0.0224719	0	0	5.94123	0.0763359	0.782028	0.00970874	1.13351	0.016129	2.0652	0.024	1.68314	0.025	0	0	1.82881	0.0245902	0	0	0	0	0	0	0	0	0.786741	0.0181818	0	0	5.23489	0.0555556	0	0	0	0	6.55153	0.0571429	2.65571	0.0215054	4.38012	0.0609756	7.56827	0.259259	0	0	1.31399
672646ba-d8b3-4295-a455-608f8d870d83	TRPV2	CL Mono	0.931561	0.0285714	0	0	1.78237	0.0258621	3.91014	0.060241	1.13351	0.0188679	2.7536	0.038835	3.36627	0.0571429	1.93585	0.0294118	3.65761	0.0645161	0	0	1.77607	0.0192308	0	0	0.338473	0.00429185	0.786741	0.015873	1.24858	0.0142857	2.09396	0.0540541	3.18006	0.0714286	0	0	0	0	0	0	4.38012	0.046729	6.48709	0.25	1.39519	0.0392157	2.62798
ENST00000438807.7	DMAC2	CL Mono	3.72624	0.0769231	0	0	1.78237	0.0454545	4.69217	0.0967742	5.66753	0.111111	4.1304	0.111111	0	0	3.87169	0.0645161	1.82881	0.0447761	2.70078	0.0714286	2.66411	0.0652174	0	0	0	0	2.36022	0.111111	0	0	3.14093	0.075	0	0	0	0	0	0	0	0	2.62807	0.05	7.56827	0.205882	0	0	1.31399
d1dd51d9-6e39-4e62-912e-722fbdebe07e	SHKBP1	CL Mono	1.86312	0.0487805	1.98441	0.0416667	4.75298	0.0707965	0.782028	0.00892857	4.53403	0.0754717	1.3768	0.030303	8.41568	0.0961538	1.93585	0.0277778	0.609602	0.00990099	0	0	1.77607	0.0350877	0	0	1.35389	0.0296296	0.786741	0.0181818	0	0	1.04698	0.03125	6.36013	0.117647	0	0	6.55153	0.105263	0	0	0.876023	0.0196078	25.9484	0.266667	9.06876	0.151163	3.94196
79f2b3cd-d56a-407b-af1f-743359032600	CCNH	CL Mono	2.79468	0.06	3.96881	0.0666667	0	0	1.56406	0.0540541	2.26701	0.0487805	4.1304	0.0652174	0	0	3.87169	0.153846	3.04801	0.0641026	0	0	0	0	0	0	0	0	2.36022	0.0666667	0	0	0	0	0	0	0	0	0	0	0	0	3.50409	0.114286	6.48709	0.230769	0.697597	0.0178571	2.62798
4dbff62b-e179-41dd-ab4e-59acf194a496	RAB5IF	CL Mono	0	0	1.98441	0.0588235	1.78237	0.0275229	3.12811	0.0869565	1.13351	0.0344828	0.688401	0.0192308	3.36627	0.0909091	0	0	1.82881	0.0681818	0	0	2.66411	0.0967742	1.36048	0.0172414	1.69237	0.0280899	2.36022	0.0731707	1.87286	0.0428571	0	0	0	0	1.30676	0.008	0	0	1.32786	0.04	5.25614	0.136364	9.73063	0.264706	4.18558	0.171429	5.25595
9cae0edf-6e5f-4606-aa2b-4425fa869222	ZNF528	CL Mono	0	0	0	0	0	0	0	0	0	0	0	0	0	0	0	0	0	0	0	0	0	0	0	0	0	0	0	0	0	0	0	0	0	0	0	0	0	0	0	0	0	0	4.32473	0.571429	0	0	0
ENST00000368104.4	SLAMF8	CL Mono	0	0	0	0	0	0	0	0	0	0	0	0	0	0	0	0	0	0	0	0	0	0	0	0	0	0	0	0	0	0	0	0	0	0	0	0	0	0	0	0	0	0	3.24355	0.375	0	0	0
ENST00000466444.7	RWDD1	CM CD8	10.2472	0.215686	15.8752	0.363636	13.6648	0.359375	21.8968	0.444444	21.5366	0.372549	13.0796	0.333333	23.5639	0.291667	30.9735	0.533333	11.5824	0.256757	8.10235	0.230769	14.2086	0.222222	16.3257	0.230769	13.5389	0.190476	37.7636	0.695652	14.9829	0.413793	13.6107	0.433333	15.9003	0.5	3.92029	0.0909091	29.4819	0.5625	10.6229	0.186047	13.1403	0.174419	6.48709	0.24	18.8351	0.402985	10.5119
14d92c2f-cd92-4215-b1d4-725c7fe9ee89	RRP7BP	CM CD8	31.6731	0.189944	11.9064	0.15	28.5179	0.211454	7.03825	0.160714	7.93455	0.0813953	24.094	0.195531	11.782	0.125	19.3585	0.25	11.5824	0.169643	18.9055	0.28	21.3129	0.324324	27.2095	0.2	10.4927	0.121094	51.1381	0.430464	14.3586	0.209091	8.37582	0.0592593	19.0804	0.166667	11.7609	0.116883	36.0334	0.314286	3.98357	0.1875	6.13216	0.25	5.40591	0.277778	4.88318	0.2	6.56994
9dcab2de-f4c1-4828-9c39-469489cd7860	FOXN3	CM CD8	25.1521	0.209302	21.8285	0.211538	5.3471	0.0584416	11.7304	0.119048	7.93455	0.116667	21.3404	0.233083	16.8314	0.196078	9.67923	0.116279	4.87681	0.109589	2.70078	0.0384615	16.8727	0.182692	8.16285	0.0967742	19.293	0.126386	35.4033	0.354331	9.98861	0.131148	14.6577	0.107692	0	0	26.1353	0.196078	6.55153	0.0714286	5.31143	0.0740741	16.6444	0.182692	7.56827	0.116667	11.1616	0.231884	18.3958
d46c4aba-88da-4895-a9c5-529325d6e2e9	TSG101	CM CD8	3.72624	0.0416667	19.8441	0.212766	12.4766	0.126506	0.782028	0.0075188	17.0026	0.157895	7.57241	0.0797101	6.73255	0.0597015	1.93585	0.0212766	1.82881	0.0215827	5.40157	0.0833333	8.88037	0.0970874	19.0467	0.222222	2.36931	0.0327103	29.1094	0.282443	12.4858	0.153846	4.18791	0.0412371	9.54019	0.115385	1.30676	0.0163934	16.3788	0.147059	13.2786	0.172414	7.88421	0.0857143	1.08118	0.0126582	11.1616	0.110345	3.94196
0bf3e026-3414-46b9-945a-142e850acb04	HDAC4	CM CD8	2.79468	0.0588235	13.8908	0.318182	14.2589	0.186047	4.69217	0.0451128	2.26701	0.0263158	10.326	0.144231	6.73254	0.173913	9.67923	0.142857	7.31522	0.0923077	5.40157	0.222222	12.4325	0.194444	12.2443	0.195652	11.8466	0.175879	23.6022	0.4	6.86717	0.123596	2.09396	0.222222	0	0	0	0	0	0	2.65571	0.222222	7.00819	0.181818	8.64945	0.210526	4.88318	0.241379	1.31399
16182b7b-b576-43de-bea4-3100690359b4	CTPS1	CM CD8	0.931561	0.0454545	5.95322	0.103448	1.18825	0.0540541	0.782028	0.0333333	4.53403	0.129032	2.0652	0.115385	5.04941	0.176471	0	0	4.26721	0.148936	0	0	5.32822	0.166667	0	0	5.0771	0.136364	13.3746	0.320755	8.11574	0.2	0	0	3.18006	0.0625	1.30676	0.0454545	3.27577	0.111111	1.32786	0.0769231	3.50409	0.0952381	0	0	0.697597	0.0454545	1.31399
6242dcc2-2005-4143-95e0-12ed67e202df	NABP1	CM CD8	0.931561	0.0119048	15.8752	0.0842105	13.6648	0.171642	21.1148	0.104651	22.6701	0.136986	24.094	0.137255	10.0988	0.0681818	7.74338	0.0666667	19.5073	0.160804	18.9055	0.112903	15.0966	0.0988372	0	0	5.41558	0.0506329	34.6166	0.255814	18.1044	0.180124	0	0	9.54019	0.0833333	10.4541	0.145455	13.1031	0.142857	10.6229	0.0879121	4.38012	0.0632911	7.56827	0.0921053	15.3471	0.140127	3.94196
ENST00000524109.2	HSPA9	CM CD8	5.58937	0.0659341	11.9064	0.0952381	6.53535	0.0769231	3.12811	0.0506329	7.93455	0.0843373	10.326	0.0931677	5.04941	0.0517241	0	0	5.48642	0.0526316	0	0	6.21626	0.0636364	8.16285	0.0618557	6.76947	0.0634921	29.1094	0.212644	8.11574	0.0687831	0	0	3.18006	0.0277778	0	0	9.8273	0.107143	3.98357	0.111111	7.00819	0.0987654	1.08118	0.0227273	10.464	0.159574	1.31399
c004e7d9-ef4e-4c26-acd3-d6cfdb9f3c6d	POLR2H	CM CD8	0	0	0	0	2.37649	0.08	4.69217	0.115385	3.40052	0.136364	0.688401	0.0175439	1.68314	0.0434783	1.93585	0.0714286	0	0	0	0	0	0	6.80238	0.238095	2.36931	0.0693069	11.0144	0.451613	0	0	0	0	0	0	0	0	3.27577	0.2	1.32786	0.0526316	6.13216	0.205882	2.16236	0.111111	1.39519	0.0769231	2.62798
c70646ee-276e-43d0-aebc-a0871a10266b	TIMM9	CM CD8	1.86312	0.0363636	3.96881	0.0909091	7.12947	0.115385	3.12811	0.0909091	4.53403	0.0645161	6.19561	0.126761	1.68314	0.0322581	1.93585	0.0416667	2.43841	0.0487805	5.40157	0.0714286	0	0	1.36048	0.0172414	9.47726	0.126126	21.242	0.306818	0	0	7.32885	0.104478	3.18006	0.0666667	6.53382	0.119048	6.55153	0.111111	2.65571	0.0606061	0.876023	0.0196078	1.08118	0.0357143	1.39519	0.0363636	1.31399
47aedfed-4582-4758-a5c9-13811c4afeab	NT5C	CM CD8	2.79468	0.103448	5.95322	0.15	3.56474	0.113208	1.56406	0.0210526	2.26701	0.0512821	1.3768	0.0425532	10.0988	0.162162	0	0	0.609602	0.0133333	2.70078	0.0625	14.2086	0.183908	0	0	3.38474	0.0675676	19.6685	0.229358	1.24858	0.021978	11.5168	0.101852	12.7203	0.0701754	5.22706	0.0487805	9.8273	0.0535714	0	0	12.2643	0.0979021	1.08118	0.027027	5.58078	0.0851064	2.62798
f724ca2e-6880-499a-9c1f-6b8c3af3a098	PMS2P5	CM CD8	1.86312	0.153846	0	0	2.37649	0.285714	2.34608	0.142857	0	0	2.0652	0.214286	5.04941	0.428571	0	0	3.04801	0.416667	2.70078	0.25	0	0	0	0	5.41558	0.266667	14.1613	0.692308	0.624288	0.0666667	0	0	0	0	1.30676	0.0769231	0	0	3.98357	0.428571	3.50409	0.190476	1.08118	0.333333	3.48799	0.416667	0
ENST00000623691.3	GPS1	CM CD8	2.79468	0.0576923	5.95322	0.130435	2.97061	0.0704225	8.6023	0.114583	9.06805	0.123077	5.50721	0.140351	3.36627	0.0540541	7.74338	0.117647	2.43841	0.039604	2.70078	0.111111	4.44019	0.113636	5.4419	0.148148	5.41558	0.110345	13.3746	0.217949	3.74573	0.0821918	3.14093	0.1	6.36013	0.153846	1.30676	0.03125	3.27577	0.0833333	0	0	2.62807	0.0461538	2.16236	0.0714286	3.48799	0.128205	0
ENST00000489245.5	KLHL6	CM CD8	4.6578	0.0877193	7.93763	0.25	4.75298	0.0707965	8.6023	0.215686	3.40052	0.0882353	2.0652	0.0588235	1.68314	0.0833333	1.93585	0.0454545	3.04801	0.121951	2.70078	0.111111	1.77607	0.153846	10.8838	0.228571	0	0	12.5878	0.484848	0	0	3.14093	0.0810811	0	0	7.84058	0.2	6.55153	0.285714	3.98357	0.0731707	1.75205	0.285714	0	0	2.79039	0.210526	3.94196
842622df-c16b-4bb7-abbc-480e5537c205	CIAPIN1	CM CD8	0.931561	0.0217391	3.96881	0.0833333	4.15886	0.0909091	0	0	0	0	1.3768	0.0454545	1.68314	0.0357143	1.93585	0.047619	4.26721	0.0813953	2.70078	0.1	0	0	0	0	1.01542	0.0405405	8.65415	0.2	0	0	0	0	0	0	0	0	0	0	1.32786	0.0833333	2.62807	0.0410959	3.24355	0.075	0.697597	0.0178571	5.25595
19d7ba53-c05b-44a2-9900-59f474ee03d0	BRPF1	CM CD8	3.72624	0.2	7.93763	0.2	1.78237	0.0967742	4.69217	0.139535	0	0	1.3768	0.142857	5.04941	0.1875	0	0	1.82881	0.125	0	0	0	0	8.16285	0.3	2.36931	0.155556	16.5216	0.677419	6.86717	0.392857	0	0	0	0	0	0	6.55153	0.285714	0	0	9.63626	0.164179	6.48709	0.315789	2.79039	0.129032	13.1399
39d8f289-09c9-47ad-ba1b-42dbb66d5051	MCFD2	CM CD8	3.72624	0.142857	7.93763	0.266667	2.97061	0.0609756	2.34608	0.06	4.53403	0.105263	7.57241	0.22449	3.36627	0.117647	9.67923	0.217391	1.2192	0.0526316	8.10235	0.103448	1.77607	0.0689655	1.36048	0.037037	4.06168	0.15	14.9481	0.38	12.4858	0.3125	10.4698	0.322581	0	0	3.92029	0.1	3.27577	0.0666667	7.96714	0.181818	4.38012	0.147059	8.64945	0.186047	0.697597	0.0222222	3.94196
0366e26d-3b4c-484f-b2d5-6055598fec84	E2F6	CM CD8	6.52093	0.411765	1.98441	0.125	3.56474	0.3	4.69217	0.375	2.26701	0.285714	0.688401	0.0909091	3.36627	0.2	1.93585	0.25	4.26721	0.241379	0	0	3.55215	0.307692	0	0	1.69237	0.0649351	7.08067	0.529412	4.37002	0.225806	0	0	0	0	0	0	0	0	0	0	1.75205	0.117647	2.16236	0.142857	0	0	2.62798
065dc138-4705-4d28-bd2e-18c0173e0922	ZFYVE19	CM CD8	4.65781	0.217391	0	0	2.37649	0.114286	0	0	2.26701	0.0869565	0	0	3.36627	0.117647	1.93585	0.0769231	2.43841	0.097561	0	0	0	0	0	0	0.338474	0.025641	5.50718	0.636364	0.624288	0.05	0	0	0	0	1.30676	0.0909091	0	0	0	0	0.876023	0.0454545	0	0	1.39519	0.0666667	2.62798
3bf4d099-7e49-47dc-b1a9-e5eae518e207	CCDC137	CM CD8	10.2472	0.177419	15.8753	0.307692	12.4766	0.189189	6.25622	0.153846	15.8691	0.225806	11.0144	0.172043	13.4651	0.228571	11.6151	0.166667	14.6304	0.25	2.70078	0.0625	16.8727	0.25	19.0467	0.368421	25.3855	0.317797	30.6829	0.527027	9.98861	0.271186	13.6107	0.224138	6.36013	0.105263	6.53382	0.147059	19.6546	0.333333	6.63929	0.3125	7.00819	0.125	8.64945	0.333333	4.88318	0.184211	9.19792
0429b574-15cf-41a4-8c6b-e3d6e24c607f	RFT1	CM CD8	0.931561	0.0131579	7.93763	0.117647	1.18825	0.0408163	1.56406	0.0350877	1.13351	0.037037	5.50721	0.0747664	3.36627	0.0625	3.87169	0.0869565	7.31522	0.136364	0	0	2.66411	0.0857143	0	0	0	0	16.5216	0.323077	5.61859	0.173077	0	0	0	0	9.14735	0.0777778	0	0	2.65571	0.0666667	6.13216	0.137255	1.08118	0.05	1.39519	0.0487805	0
15a63d8c-4cc8-47a0-b13f-3e0e014b68d4	C16orf87	CM CD8	0	0	1.98441	0.0714286	0	0	3.12811	0.056338	2.26701	0.0869565	0.688401	0.0454545	0	0	0	0	4.26721	0.148936	5.40157	0.0833333	0	0	0	0	0	0	7.08067	0.243243	1.24858	0.0714286	0	0	0	0	5.22706	0.2	0	0	5.31143	0.142857	4.38012	0.192308	3.24354	0.103448	2.79039	0.097561	0
7b314401-621f-486c-bf3a-aab26f8ac136	RESF1	CM CD8	28.8784	0.109155	31.7505	0.091954	32.6767	0.128806	41.4475	0.1325	43.0733	0.171171	63.3329	0.153589	33.6627	0.148148	19.3585	0.0877193	42.0625	0.198276	35.1102	0.12381	42.6258	0.126316	39.4538	0.0823864	35.2012	0.0931065	101.49	0.244318	41.8273	0.0997024	30.3624	0.139423	38.1608	0.113208	56.1909	0.116848	45.8607	0.159091	6.63929	0.0757576	23.6526	0.167702	11.893	0.100917	6.97597	0.0613497	18.3958
90693ca5-ba53-45ec-b62e-f31a182fbea6	SLC30A6	CM CD8	6.52093	0.0786517	13.8909	0.184211	11.8825	0.16	15.6406	0.16129	13.6021	0.146341	17.21	0.173611	10.0988	0.136364	1.93585	0.030303	5.48642	0.157895	29.7086	0.244444	2.66411	0.032967	16.3257	0.12	15.9083	0.135838	47.2044	0.344828	18.7286	0.17341	33.5033	0.256	19.0804	0.109091	10.4541	0.0592593	19.6546	0.181818	18.59	0.186667	5.25614	0.0857143	5.40591	0.151515	4.88318	0.1	10.5119
d7ce702b-0b47-4f00-8d5d-636d9fb96ce0	TMEM116	CM CD8	5.58937	0.0769231	3.96881	0.0327869	11.2883	0.116564	4.69217	0.0550459	3.40052	0.0365854	21.3404	0.101974	6.73255	0.047619	1.93585	0.0204082	17.0689	0.133971	5.40157	0.0357143	0	0	16.3257	0.116505	14.8928	0.151724	38.5503	0.239024	14.9829	0.125	0	0	0	0	11.7609	0.116883	0	0	0	0	3.50409	0.108108	0	0	0.697597	0.0294118	0
52570c85-69ba-48b5-8c9a-62137a02118d	RTF2	CM CD8	7.45249	0.125	27.7817	0.388889	4.75298	0.108108	7.03825	0.130435	9.06805	0.258065	24.094	0.448718	11.782	0.170732	9.67923	0.178571	6.09602	0.125	16.2047	0.206897	17.7607	0.263158	10.8838	0.16	29.1087	0.51497	36.1901	0.589744	20.6015	0.392857	26.1745	0.396825	6.36013	0.181818	5.22706	0.137931	3.27577	0.0909091	11.9507	0.310345	19.2725	0.328358	5.40591	0.0961538	7.67357	0.183333	9.19792
ENST00000583637.5	RPL17	CM CD8	7.45249	0.153846	9.92203	0.15625	13.0707	0.186441	5.47419	0.0921053	11.3351	0.12987	13.0796	0.195876	5.04941	0.0588235	0	0	10.3632	0.118056	5.40157	0.0625	0	0	0	0	4.73863	0.102941	25.9624	0.33	13.7343	0.2	11.5168	0.15493	0	0	14.3744	0.261905	0	0	2.65571	0.0606061	5.25614	0.09375	7.56827	0.12069	3.48799	0.125	2.62798
51f48141-da8a-4535-9ab4-e2fe50692eb4	SSR4	CM CD8	1.86312	0.0333333	0	0	2.97061	0.0657895	3.12811	0.0833333	2.26701	0.047619	5.50721	0.148148	5.04941	0.115385	5.80754	0.107143	0	0	0	0	7.1043	0.123077	0	0	0	0	18.095	0.389831	1.24858	0.0208333	0	0	0	0	0	0	0	0	7.96714	0.0582524	9.63626	0.148649	5.40591	0.15625	2.79039	0.0689655	2.62798
f88031cd-3276-47b1-a6c3-24ea00c7d972	OGFOD3	CM CD8	0	0	3.96881	0.142857	6.53535	0.215686	8.6023	0.261905	7.93455	0.205882	4.81881	0.137255	8.41568	0.172414	1.93585	0.0526316	4.87681	0.186047	0	0	3.55215	0.0869565	0	0	2.70779	0.190476	17.3083	0.458333	0	0	8.37582	0.117647	3.18006	0.0769231	5.22706	0.137931	6.55153	0.125	0	0	1.75205	0.0434783	0	0	1.39519	0.0526316	1.31399
ENST00000645569.1-1	DIABLO	CM CD8	5.58937	0.24	1.98441	0.0588235	1.78237	0.0638298	3.12811	0.148148	1.13351	0.025	1.3768	0.0540541	0	0	1.93585	0.0434783	1.2192	0.0833333	0	0	3.55215	0.102564	0	0	3.72321	0.211538	6.29392	0.285714	1.87286	0.0833333	0	0	3.18006	0.142857	1.30676	0.111111	0	0	0	0	4.38012	0.15625	4.32473	0.142857	0.697597	0.0357143	2.62798
ed60e4ae-7b84-47da-9ac2-40d8036f3e7f	RCBTB2	CM CD8	0	0	1.98441	0.0714286	1.18824	0.037037	0.782028	0.027027	2.26701	0.0425532	2.7536	0.0353982	0	0	1.93585	0.0434783	1.82881	0.0405405	0	0	1.77607	0.0540541	0	0	1.01542	0.0198675	5.50718	0.25	0.624288	0.0196078	0	0	0	0	0	0	0	0	0	0	0.876023	0.0204082	1.08118	0.0105263	0.697597	0.0113636	1.31399
9616972f-3834-4308-bdff-8ad3c68b69af	BLMH	CM CD8	9.31561	0.384615	11.9064	0.162162	7.12947	0.190476	5.47419	0.132075	4.53403	0.105263	3.442	0.078125	10.0988	0.2	5.80754	0.12	6.09602	0.163934	8.10235	0.1875	3.55215	0.133333	5.4419	0.129032	8.46184	0.210084	24.389	0.596154	4.37002	0.184211	0	0	0	0	0	0	0	0	7.96714	0.214286	4.38012	0.15625	0	0	0	0	0
1f49b688-1d34-4f8b-8fc7-acd93d09a037	RFC1	CM CD8	0	0	9.92203	0.135135	5.3471	0.0789474	5.47419	0.0583333	3.40052	0.06	4.81881	0.0648148	5.04941	0.0857143	0	0	0	0	0	0	7.1043	0.153846	0	0	11.8466	0.122378	19.6685	0.229358	7.49146	0.101695	0	0	3.18006	0.0555556	13.0676	0.188679	0	0	5.31143	0.0506329	4.38012	0.0609756	3.24354	0.0882353	0.697597	0.0222222	6.56994
b552910d-f147-4a51-9124-88ae074d219f	OSER1-DT	CM CD8	8.38405	0.28125	7.93763	0.363636	4.15886	0.134615	7.03825	0.409091	1.13351	0.0454545	4.1304	0.214286	1.68314	0.2	3.87169	0.4	3.04801	0.135135	0	0	6.21626	0.304348	4.08143	0.375	4.06168	0.444444	18.8818	0.727273	0	0	5.23489	0.3125	3.18006	0.333333	0	0	0	0	3.98357	0.375	0.876023	0.0454545	0	0	0	0	0
6bdf89c8-4b9c-44f9-b535-462b968b3bb3	ZNF394	CM CD8	7.45249	0.108108	0	0	6.53535	0.0846154	6.25622	0.097561	3.40052	0.0681818	6.19561	0.123288	0	0	7.74338	0.1	5.48642	0.0947368	2.70078	0.0526316	1.77607	0.0285714	1.36048	0.0277778	2.36931	0.0503597	18.095	0.244681	4.37002	0.0843373	4.18791	0.08	3.18006	0.0909091	0	0	3.27577	0.0434783	5.31143	0.0930233	5.25614	0.0689655	1.08118	0.037037	0.697597	0.0126582	2.62798
d9bcba73-7534-4734-b26c-aeacd2912b3c	TSTD3	CM CD8	0.931561	0.03125	11.9064	0.111111	0	0	1.56406	0.0289855	0	0	8.94921	0.134021	11.782	0.148936	0	0	1.2192	0.0294118	8.10235	0.136364	0	0	0	0	0	0	17.3083	0.234043	10.6129	0.119718	8.37582	0.153846	0	0	13.0676	0.102041	9.8273	0.142857	0	0	7.00819	0.142857	1.08118	0.0526316	0.697597	0.0588235	0
e089893b-5e24-4205-8b51-a16377afb31b	RP11-15H20.6	CM CD8	1.86312	0.0571429	3.96881	0.153846	5.94123	0.25	2.34608	0.15	1.13351	0.0555556	2.0652	0.125	3.36627	0.111111	3.87169	0.285714	1.2192	0.0909091	5.40157	0.222222	2.66411	0.157895	0	0	1.35389	0.0909091	14.1613	0.545455	0	0	0	0	0	0	6.53382	0.333333	0	0	3.98357	0.214286	0	0	0	0	0.697597	0.142857	0
ff01fa6a-b79a-4fa8-8b32-b9df9bf0064c	DDX11	CM CD8	0	0	0	0	0	0	0	0	0	0	0	0	0	0	0	0	0	0	0	0	0	0	0	0	0	0	11.0144	0.538462	0	0	0	0	0	0	0	0	0	0	0	0	0	0	0	0	0	0	0
2a46a989-98ea-4a6d-aebb-46e6fe788d48	AC010883.5	CM CD8	0	0	0	0	0	0	0	0	0	0	0	0	0	0	0	0	0	0	0	0	0	0	0	0	0	0	9.44089	0.333333	0	0	0	0	0	0	0	0	0	0	0	0	0	0	0	0	0	0	0
702453b7-d9d8-4370-8da4-b9a1e5205771	MARCHF8	CM CD8	0	0	0	0	0	0	0	0	0	0	0	0	0	0	0	0	0	0	0	0	0	0	0	0	0	0	9.44089	0.666667	0	0	0	0	0	0	0	0	0	0	0	0	0	0	0	0	0	0	0
7261dfb6-1e8c-408e-b433-d4604e955909	R3HCC1L	CM CD8	0	0	0	0	0	0	0	0	0	0	0	0	0	0	0	0	0	0	0	0	0	0	0	0	0	0	9.44089	0.342857	0	0	0	0	0	0	0	0	0	0	0	0	0	0	0	0	0	0	0
358b5241-0aec-47c4-b8ff-7584c5db4a82	SLX4IP	CM CD8	0	0	0	0	0	0	0	0	0	0	0	0	0	0	0	0	0	0	0	0	0	0	0	0	0	0	8.65415	0.22449	0	0	0	0	0	0	0	0	0	0	0	0	0	0	0	0	0	0	0
157e6b8c-0334-4651-8a7f-a0619d8f006c	POT1-AS1	CM CD8	0	0	0	0	0	0	0	0	0	0	0	0	0	0	0	0	0	0	0	0	0	0	0	0	0	0	7.86741	0.833333	0	0	0	0	0	0	0	0	0	0	0	0	0	0	0	0	0	0	0
500d1f1f-6b62-43ba-9f91-c113cdb4f8da	RWDD2A	CM CD8	0	0	0	0	0	0	0	0	0	0	0	0	0	0	0	0	0	0	0	0	0	0	0	0	0	0	7.08066	0.473684	0	0	0	0	0	0	0	0	0	0	0	0	0	0	0	0	0	0	0
b332bec2-6a40-42dc-81a5-55734b621f17	AFAP1	CM CD8	0	0	0	0	0	0	0	0	0	0	0	0	0	0	0	0	0	0	0	0	0	0	0	0	0	0	7.08066	0.409091	0	0	0	0	0	0	0	0	0	0	0	0	0	0	0	0	0	0	0
fa8b04ef-28d5-4eb5-a136-6fa9a396a418	PEAK1	CM CD8	0	0	0	0	0	0	0	0	0	0	0	0	0	0	0	0	0	0	0	0	0	0	0	0	0	0	7.08066	0.236842	0	0	0	0	0	0	0	0	0	0	0	0	0	0	0	0	0	0	0
75230dfc-ce63-4800-a048-8e181701f835	RPL34-DT	CM CD8	0	0	0	0	0	0	0	0	0	0	0	0	0	0	0	0	0	0	0	0	0	0	0	0	0	0	6.29392	0.347826	0	0	0	0	0	0	0	0	0	0	0	0	0	0	0	0	0	0	0
817faaf6-1329-4476-8611-c75cecdea639	LINC00539	CM CD8	0	0	0	0	0	0	0	0	0	0	0	0	0	0	0	0	0	0	0	0	0	0	0	0	0	0	6.29392	0.228571	0	0	0	0	0	0	0	0	0	0	0	0	0	0	0	0	0	0	0
417b91bf-ef01-47b2-9145-a64292fb1c2a	TAF1A	CM CD8	0	0	0	0	0	0	0	0	0	0	0	0	0	0	0	0	0	0	0	0	0	0	0	0	0	0	6.29392	0.533333	0	0	0	0	0	0	0	0	0	0	0	0	0	0	0	0	0	0	0
2dfbf9f8-3888-406e-928e-ccff5775862f	TMEM91	CM CD8	0	0	0	0	0	0	0	0	0	0	0	0	0	0	0	0	0	0	0	0	0	0	0	0	0	0	6.29392	0.242424	0	0	0	0	0	0	0	0	0	0	0	0	0	0	0	0	0	0	0
6dbc38e3-a7fe-4f28-89e3-3b87496e3fc9	CTC-454I21.3_ZNF585B	CM CD8	0	0	0	0	0	0	0	0	0	0	0	0	0	0	0	0	0	0	0	0	0	0	0	0	0	0	5.50718	0.25	0	0	0	0	0	0	0	0	0	0	0	0	0	0	0	0	0	0	0
ENST00000221232.11	CNOT3	CM CD8	1.86312	0.133333	0	0	1.18824	0.0689655	1.56406	0.166667	1.13351	0.0666667	2.0652	0.115385	0	0	1.93585	0.125	2.43841	0.173913	0	0	0.888037	0.0909091	0	0	0.338473	0.0163934	5.50718	0.241379	0	0	1.04698	0.05	0	0	0	0	0	0	0	0	0.876023	0.1	1.08118	0.125	0	0	0
cc5e4d01-a391-4669-a856-de21ba1d8e5c	LOXL1	CM CD8	0	0	0	0	0	0	0	0	0	0	0	0	0	0	0	0	0	0	0	0	0	0	0	0	0	0	4.72044	0.6	0	0	0	0	0	0	0	0	0	0	0	0	0	0	0	0	0	0	0
9c5c3264-60c7-4daa-b1f8-b01a60f438ef	WDR6	CM CD8	0	0	0	0	0	0	0	0	0	0	0	0	0	0	0	0	0	0	0	0	0	0	0	0	0	0	4.72044	0.428571	0	0	0	0	0	0	0	0	0	0	0	0	0	0	0	0	0	0	0
49e85182-59f9-465f-ab23-72338273e801	PCK2	CM CD8	0	0	0	0	0	0	0	0	0	0	0	0	0	0	0	0	0	0	0	0	0	0	0	0	0	0	4.72044	0.352941	0	0	0	0	0	0	0	0	0	0	0	0	0	0	0	0	0	0	0
abab3476-8f27-48c1-abd0-36c796e32ae9	DTX2	CM CD8	0	0	1.98441	0.0769231	0.594123	0.0172414	2.34608	0.0612245	1.13351	0.0526316	0.688401	0.0344828	3.36627	0.111111	0	0	1.82881	0.15	0	0	0	0	0	0	1.35389	0.129032	4.72044	0.315789	0	0	1.04698	0.0344828	0	0	3.92029	0.136364	3.27577	0.111111	0	0	0.876023	0.0714286	1.08118	0.0833333	2.09279	0.115385	0
20bd9cf1-c0db-4a23-b2c7-aadf04e9c008	SLC2A8	CM CD8	0	0	0	0	0	0	0	0	0	0	0	0	0	0	0	0	0	0	0	0	0	0	0	0	0	0	4.72044	0.75	0	0	0	0	0	0	0	0	0	0	0	0	0	0	0	0	0	0	0
cb1a6f3a-80a5-400e-8ad0-a6e05a2b1801	TIAM2	CM CD8	0	0	0	0	0	0	0	0	0	0	0	0	0	0	0	0	0	0	0	0	0	0	0	0	0	0	3.9337	0.416667	0	0	0	0	0	0	0	0	0	0	0	0	0	0	0	0	0	0	0
46585be8-b53c-4468-be95-b5e90f792196	SLC50A1	CM CD8	0	0	0	0	0	0	0	0	0	0	0	0	0	0	0	0	0	0	0	0	0	0	0	0	0	0	3.9337	0.2	0	0	0	0	0	0	0	0	0	0	0	0	0	0	0	0	0	0	0
072e7d36-9803-4f8a-8da7-a6b9d2fdd206	MDH1B	CM CD8	0	0	0	0	0	0	0	0	0	0	0	0	0	0	0	0	0	0	0	0	0	0	0	0	0	0	3.14696	0.363636	0	0	0	0	0	0	0	0	0	0	0	0	0	0	0	0	0	0	0
3e775b08-ff77-40ff-bee9-5e4d342b0000	SYCP2	CM CD8	0	0	0	0	0	0	0	0	0	0	0	0	0	0	0	0	0	0	0	0	0	0	0	0	0	0	3.14696	0.333333	0	0	0	0	0	0	0	0	0	0	0	0	0	0	0	0	0	0	0
14988960-d187-4533-a82b-6c1009c65286	PGAP1	CM CD8	0	0	0	0	0	0	0	0	0	0	0	0	0	0	0	0	0	0	0	0	0	0	0	0	0	0	3.14696	0.285714	0	0	0	0	0	0	0	0	0	0	0	0	0	0	0	0	0	0	0
11cdb863-e523-4aba-9079-ca785dbbc09c	CDIN1	CM CD8	0	0	0	0	0	0	0	0	0	0	0	0	0	0	0	0	0	0	0	0	0	0	0	0	0	0	3.14696	0.25	0	0	0	0	0	0	0	0	0	0	0	0	0	0	0	0	0	0	0
1258238f-2627-43cd-ae20-1b920d853ee2	SUSD1	CM CD8	0	0	0	0	0	0	0	0	0	0	0	0	0	0	0	0	0	0	0	0	0	0	0	0	0	0	3.14696	0.235294	0	0	0	0	0	0	0	0	0	0	0	0	0	0	0	0	0	0	0
ENST00000308212.9	TP53I11	CM CD8	0	0	0	0	0	0	0	0	0	0	0	0	0	0	0	0	0	0	0	0	0	0	0	0	0	0	3.14696	0.8	0	0	0	0	0	0	0	0	0	0	0	0	0	0	0	0	0	0	0
71951b5e-f9c9-418f-8596-b5c278c75f8f	WNT10A	CM CD8	0	0	0	0	0	0	0	0	0	0	0	0	0	0	0	0	0	0	0	0	0	0	0	0	0	0	3.14696	0.5	0	0	0	0	0	0	0	0	0	0	0	0	0	0	0	0	0	0	0
709bebff-4605-4a65-8924-7efdd0ea3c8d	PAK6	CM CD8	0	0	0	0	0	0	0	0	0	0	0	0	0	0	0	0	0	0	0	0	0	0	0	0	0	0	3.14696	0.444444	0	0	0	0	0	0	0	0	0	0	0	0	0	0	0	0	0	0	0
9c529cac-7fba-40fb-a48f-fbda1a239173	MICA	CM CD8	0	0	0	0	0	0	0	0	0	0	0	0	0	0	0	0	0	0	0	0	0	0	0	0	0	0	3.14696	0.444444	0	0	0	0	0	0	0	0	0	0	0	0	0	0	0	0	0	0	0
cf83155e-4ebb-4fa6-8033-89615dbfdac9	KHK	CM CD8	0	0	0	0	0	0	0	0	0	0	0	0	0	0	0	0	0	0	0	0	0	0	0	0	0	0	3.14696	0.307692	0	0	0	0	0	0	0	0	0	0	0	0	0	0	0	0	0	0	0
47b43b88-3463-4177-bbd2-25191c42eb24	ST20	CM CD8	0	0	0	0	0	0	0	0	0	0	0	0	0	0	0	0	0	0	0	0	0	0	0	0	0	0	3.14696	0.235294	0	0	0	0	0	0	0	0	0	0	0	0	0	0	0	0	0	0	0
c5f5b7d1-ff59-45b9-9de4-30b91a50449d	RWDD2A	CM CD8	0	0	0	0	0	0	0	0	0	0	0	0	0	0	0	0	0	0	0	0	0	0	0	0	0	0	3.14696	0.210526	0	0	0	0	0	0	0	0	0	0	0	0	0	0	0	0	0	0	0
f3fdc765-0565-428b-a316-abc7c0d81fe0	RP1-178F15.5	CM CD8	0	0	0	0	0	0	0	0	0	0	0	0	0	0	0	0	0	0	0	0	0	0	0	0	0	0	2.36022	0.375	0	0	0	0	0	0	0	0	0	0	0	0	0	0	0	0	0	0	0
681e5497-bdd1-4846-96fd-84c5bff7b4da	NME4	CM CD8	0	0	0	0	0	0	0	0	0	0	0	0	0	0	0	0	0	0	0	0	0	0	0	0	0	0	2.36022	0.3	0	0	0	0	0	0	0	0	0	0	0	0	0	0	0	0	0	0	0
de250279-02a9-41d7-a7a9-4cc075d7b514	DNAJC18	CM CD8	0	0	0	0	0	0	0	0	0	0	0	0	0	0	0	0	0	0	0	0	0	0	0	0	0	0	2.36022	0.272727	0	0	0	0	0	0	0	0	0	0	0	0	0	0	0	0	0	0	0
50b31eed-d334-4f49-930a-329b6489ef2c	RWDD2B	CM CD8	0	0	0	0	0	0	0	0	0	0	0	0	0	0	0	0	0	0	0	0	0	0	0	0	0	0	2.36022	0.25	0	0	0	0	0	0	0	0	0	0	0	0	0	0	0	0	0	0	0
5df43306-6734-449c-8b27-26cfd885d2bb	NEIL2	CM CD8	0	0	0	0	0	0	0	0	0	0	0	0	0	0	0	0	0	0	0	0	0	0	0	0	0	0	2.36022	0.230769	0	0	0	0	0	0	0	0	0	0	0	0	0	0	0	0	0	0	0
e1f738cf-24b6-45b9-be51-f58c4d612788	COQ7	CM CD8	0	0	0	0	0	0	0	0	0	0	0	0	0	0	0	0	0	0	0	0	0	0	0	0	0	0	2.36022	0.214286	0	0	0	0	0	0	0	0	0	0	0	0	0	0	0	0	0	0	0
0d742d32-0806-4d18-9010-67292ac43027	CASP1P2	CM CD8	0	0	0	0	0	0	0	0	0	0	0	0	0	0	0	0	0	0	0	0	0	0	0	0	0	0	2.36022	0.75	0	0	0	0	0	0	0	0	0	0	0	0	0	0	0	0	0	0	0
3fa07cfd-fd0d-4575-a06c-ea74a1b07d6c	RP11-13P5.1	CM CD8	0	0	0	0	0	0	0	0	0	0	0	0	0	0	0	0	0	0	0	0	0	0	0	0	0	0	2.36022	0.75	0	0	0	0	0	0	0	0	0	0	0	0	0	0	0	0	0	0	0
104bbfe8-00b8-462d-98d1-72ea32910718	EFCAB13	CM CD8	0	0	0	0	0	0	0	0	0	0	0	0	0	0	0	0	0	0	0	0	0	0	0	0	0	0	2.36022	0.25	0	0	0	0	0	0	0	0	0	0	0	0	0	0	0	0	0	0	0
15655d36-6331-44a9-83ae-13bdc95e68d4	THUMPD2	CM CD8	0	0	0	0	0	0	0	0	0	0	0	0	0	0	0	0	0	0	0	0	0	0	0	0	0	0	2.36022	0.214286	0	0	0	0	0	0	0	0	0	0	0	0	0	0	0	0	0	0	0
60a61841-9bbf-4524-ac12-fd14449d758d	JTB	DN B	12.1103	0.0546218	19.8441	0.0704225	20.7943	0.0845411	39.8834	0.159875	35.1387	0.115672	17.8984	0.0751445	28.6133	0.0858586	19.3585	0.0769231	14.6304	0.0417391	18.9055	0.0619469	21.3129	0.0792079	16.3257	0.0916031	8.12336	0.0405405	7.86741	0.0325733	13.7343	0.0536585	32.4563	0.15122	38.1608	0.164384	16.9879	0.0747126	62.2396	0.234568	17.2621	0.0572687	28.9088	0.0942857	25.9484	0.103896	33.4847	0.167832	48.6176
258c07d0-b09d-454d-ada2-5693109a8af2	ELF1	DN B	65.2093	0.28	27.7817	0.137255	42.7768	0.216216	64.1263	0.259494	24.9371	0.122905	35.7968	0.190476	33.6627	0.165289	30.9735	0.164948	26.2129	0.167969	18.9055	0.0823529	10.6564	0.0555556	19.0467	0.0952381	10.1542	0.0493421	13.3746	0.0735931	14.9829	0.0854093	50.2549	0.290909	44.5209	0.215385	15.6812	0.0944882	108.1	0.445946	14.6064	0.119565	28.9088	0.212903	54.0591	0.359712	19.5327	0.158192	31.5357
d9e176b4-9778-418a-972b-8eaa53c21315	RSL1D1	DN B	35.3993	0.25	19.8441	0.196078	23.1708	0.188406	19.5507	0.280899	38.5392	0.309091	33.0432	0.363636	13.4651	0.156863	27.1018	0.318182	22.5553	0.237179	27.0078	0.232558	23.977	0.321429	32.6514	0.369231	30.4626	0.432692	23.6022	0.294118	19.3529	0.212329	16.7517	0.228571	34.9807	0.314286	15.6812	0.272727	55.688	0.548387	7.96714	0.25	13.1403	0.1875	17.2989	0.219178	25.1135	0.382979	27.5938
cab1ec47-14c9-41e8-87a2-0308eda4515b	MSL3	DN B	13.0419	0.100719	17.8597	0.173077	5.94123	0.0854701	12.5124	0.111111	6.80104	0.0789474	14.4564	0.185841	15.1482	0.126761	5.80754	0.0612245	7.92482	0.109244	13.5039	0.102041	7.1043	0.117647	12.2443	0.0978261	1.35389	0.0289855	10.2276	0.168831	4.9943	0.101266	15.7047	0.223881	6.36013	0.0571429	0	0	36.0334	0.407407	7.96714	0.214286	8.76023	0.188679	2.16236	0.0338983	4.88318	0.111111	2.62798
9716bdc5-e9f4-425e-bc1d-e00a56bb31f7	CTBS	DN B	2.79468	0.09375	3.96881	0.0769231	4.75298	0.16	6.25622	0.195122	2.26701	0.0487805	2.7536	0.1	3.36627	0.0606061	9.67923	0.217391	8.53443	0.215385	0	0	1.77607	0.0666667	2.72095	0.0909091	1.35389	0.2	3.14696	0.0727273	0.624288	0.0416667	1.04698	0.0149254	0	0	3.92029	0.0967742	26.2061	0.363636	2.65571	0.0666667	1.75205	0.0377358	8.64945	0.102564	12.5567	0.102857	5.25595
4c97f119-7653-49f1-92fa-f880a2997556	ICAM3	DN B	6.52093	0.122807	9.92203	0.16129	6.53535	0.1	9.38433	0.133333	5.66753	0.113636	11.7028	0.175258	11.782	0.137255	7.74338	0.097561	9.75363	0.123077	2.70078	0.0526316	2.66411	0.0461538	0	0	4.73863	0.116667	2.36022	0.047619	3.74573	0.0810811	0	0	0	0	2.61353	0.08	16.3788	0.333333	1.32786	0.0833333	5.25614	0.0769231	9.73063	0.157895	6.97597	0.153846	0
ENST00000360057.7	TPK1	DN B	1.86312	0.0869565	3.96881	0.0645161	8.91184	0.148515	3.91014	0.0704225	10.2016	0.18	4.1304	0.0618557	1.68314	0.0333333	3.87169	0.166667	4.26721	0.0945946	8.10235	0.2	1.77607	0.0571429	6.80238	0.108696	1.69237	0.0434783	0	0	0.624288	0.0714286	3.14093	0.0315789	3.18006	0.05	2.61353	0.0307692	13.1031	0.307692	0	0	0	0	4.32473	0.0816327	4.18558	0.08	2.62798
2cb9ad6d-f09d-4d1a-99ee-873bdffc5aa2	DHRS1	DN B	9.31561	0.121951	11.9064	0.12766	11.2883	0.116564	7.82028	0.0694444	4.53403	0.0416667	7.57241	0.0839695	10.0988	0.1	3.87169	0.0338983	12.8016	0.114754	13.5039	0.0961538	3.55215	0.0465116	4.08143	0.0666667	2.36931	0.0319635	5.50718	0.0686275	2.49715	0.0357143	9.4228	0.108434	6.36013	0.0909091	14.3744	0.150685	19.6546	0.214286	5.31143	0.08	6.13216	0.1	2.16236	0.0350877	2.79039	0.0444444	1.31399
0146fd63-0e50-445a-b8f8-4c711b5b96ee	SUSD6	DN B	2.79468	0.166667	1.98441	0.0416667	1.18825	0.0571429	1.56406	0.0689655	1.13351	0.0555556	2.7536	0.0740741	1.68314	0.111111	1.93585	0.1	3.04801	0.142857	5.40157	0.142857	0.888037	0.03125	0	0	2.70779	0.0816327	0	0	9.98861	0.242424	1.04698	0.0526316	6.36013	0.133333	10.4541	0.2	13.1031	0.363636	1.32786	0.1	1.75205	0.0740741	4.32473	0.121212	6.97597	0.16129	5.25595
0c0d5c0f-e531-4c9e-be7c-0761d0b9bc7c	ARCN1	DN B	6.52093	0.114754	0	0	2.37649	0.0412371	3.12811	0.0588235	3.40052	0.0588235	4.81881	0.116667	3.36627	0.08	3.87169	0.0444444	2.43841	0.0526316	5.40157	0.0909091	7.1043	0.111111	4.08143	0.0882353	1.35389	0.0204082	9.44089	0.157895	2.49715	0.0555556	1.04698	0.0232558	0	0	10.4541	0.142857	16.3788	0.263158	7.96714	0.113208	6.13216	0.111111	3.24354	0.0612245	2.09279	0.0576923	3.94196
4301617c-4e60-4b9f-bd02-037fae65dcac	MRPL19	DN B	7.45249	0.156863	1.98441	0.0666667	4.75298	0.0869565	3.91014	0.0847458	2.26701	0.0384615	13.768	0.253165	1.68314	0.027027	11.6151	0.139535	0.609602	0.0117647	0	0	11.5445	0.213115	5.4419	0.0952381	6.76947	0.185185	7.86741	0.188679	6.86717	0.106796	6.28187	0.125	6.36013	0.181818	1.30676	0.0526316	19.6546	0.333333	0	0	4.38012	0.0724638	1.08118	0.0243902	3.48799	0.0925926	1.31399
ENST00000429709.7	ACTL6A	DN B	6.52093	0.0578512	3.96881	0.0526316	4.75298	0.0551724	12.5124	0.149533	13.6021	0.146341	10.326	0.138889	10.0988	0.115385	5.80754	0.0909091	9.14403	0.111111	10.8031	0.0952381	6.21626	0.125	1.36048	0.0151515	6.431	0.121019	6.29392	0.0620155	3.74573	0.0560748	1.04698	0.05	6.36013	0.0689655	5.22706	0.0930233	16.3788	0.263158	5.31143	0.114286	10.5123	0.176471	4.32473	0.117647	5.58078	0.137931	3.94196
ENST00000339511.9-1	OGG1	DN B	5.58937	0.125	0	0	8.31772	0.197183	5.47419	0.0985915	17.0026	0.319149	11.7028	0.157407	6.73255	0.222222	5.80754	0.1	4.26721	0.106061	0	0	8.88037	0.175439	0	0	0	0	4.72044	0.0833333	9.98861	0.266667	0	0	9.54019	0.25	5.22706	0.114286	29.4819	0.529412	1.32786	0.0909091	14.8924	0.2	8.64945	0.222222	9.06876	0.220339	10.5119
4fbe8fb8-1fb7-4b86-a7a6-bc3defd0d826	SCAI	DN B	25.1521	0.325301	25.7973	0.464286	13.6648	0.2875	19.5507	0.462963	11.3351	0.285714	15.8332	0.232323	6.73255	0.173913	9.67923	0.333333	9.14403	0.214286	5.40157	0.117647	15.9847	0.339623	4.08143	0.0882353	25.047	0.448485	4.72044	0.0769231	1.24858	0.0192308	18.8456	0.285714	6.36013	0.153846	11.7609	0.230769	39.3092	0.705882	0	0	21.9006	0.390625	1.08118	0.166667	4.18558	0.26087	2.62798
ENST00000371621.5	PTPN1	DN B	7.45249	0.121212	5.95322	0.107143	9.50596	0.129032	14.0765	0.178218	10.2016	0.183673	8.94921	0.100775	5.04941	0.0857143	11.6151	0.230769	9.75363	0.210526	2.70078	0.0625	2.66411	0.0309278	6.80238	0.0961538	1.69237	0.0223214	3.9337	0.0833333	3.12144	0.0632911	13.6107	0.203125	15.9003	0.227273	7.84058	0.0666667	29.4819	0.333333	3.98357	0.111111	6.13216	0.134615	4.32473	0.235294	6.27837	0.155172	1.31399
695d1b5c-f5b8-47c0-bebe-bcf4809b69e8	CSNK2A1	DN B	20.4943	0.184874	13.8909	0.25	16.6354	0.178344	13.2945	0.191011	4.53403	0.0740741	20.652	0.214286	20.1976	0.25	11.6151	0.214286	3.65761	0.0612245	16.2047	0.352941	8.88037	0.1	25.849	0.186275	23.6931	0.234114	14.9481	0.168142	28.093	0.304054	0	0	15.9003	0.111111	11.7609	0.0818182	39.3092	0.461538	9.295	0.116667	10.5123	0.118812	11.893	0.186441	12.5567	0.131387	6.56994
a3f46689-3182-429c-8dbe-2d581a6ccdcb	CEBPZOS	DN B	2.79468	0.0214286	9.92203	0.0892857	16.0413	0.105058	4.69217	0.0504202	13.6021	0.108108	17.8984	0.151163	10.0988	0.0833333	3.87169	0.0277778	7.31522	0.0538117	16.2047	0.125	11.5445	0.12381	6.80238	0.0746269	13.5389	0.118343	11.8011	0.114504	8.74003	0.0833333	11.5168	0.129412	9.54019	0.0731707	5.22706	0.0519481	29.4819	0.333333	11.9507	0.183673	7.88421	0.0576923	14.0554	0.106557	8.37117	0.0888889	15.7679
d728c1e0-65f9-40d7-bdf1-6f7dc4c0e8c8	TIMM17A	DN B	18.6312	0.307692	15.8752	0.222222	5.3471	0.18	9.38433	0.125	10.2016	0.125	15.1448	0.207547	8.41568	0.111111	17.4226	0.169811	14.6304	0.157895	18.9055	0.184211	24.865	0.294737	5.4419	0.125	6.431	0.125	11.0144	0.157303	13.11	0.1875	15.7047	0.365854	12.7203	0.2	10.4541	0.333333	45.8607	0.411765	15.9343	0.136364	4.38012	0.0442478	9.73063	0.09375	15.3471	0.171875	11.8259
561e348f-4367-499e-a4c1-95968ae8590e	GRK2	DN B	4.6578	0.078125	7.93763	0.0930233	12.4766	0.125	5.47419	0.0648148	3.40052	0.0379747	4.81881	0.0673077	10.0988	0.09375	7.74338	0.0740741	6.70562	0.0639535	5.40157	0.08	7.1043	0.126984	4.08143	0.0625	2.36931	0.0642202	3.9337	0.0746269	5.61859	0.134328	8.37582	0.125	3.18006	0.1	3.92029	0.0909091	26.2061	0.275862	2.65571	0.166667	8.76023	0.0934579	9.73063	0.126761	3.48799	0.0359712	1.31399
8e970393-57e3-48ca-8e44-60537f569d61	PDK2	DN B	0.931561	0.0344828	5.95322	0.0882353	5.3471	0.125	0.782028	0.0142857	10.2016	0.264706	4.81881	0.175	11.782	0.166667	9.67923	0.208333	2.43841	0.0869565	0	0	5.32822	0.157895	4.08143	0.2	1.35389	0.0666667	3.14696	0.108108	4.37002	0.0813953	0	0	6.36013	0.222222	3.92029	0.0714286	16.3788	0.3125	6.63929	0.166667	6.13216	0.116667	3.24355	0.125	2.09279	0.0731707	2.62798
54605f7a-6f3d-40aa-92ba-7a4a5ac71431	EIF5A	DN B	2.79468	0.0508475	11.9064	0.166667	8.31772	0.14433	2.34608	0.0555556	10.2016	0.138462	6.88401	0.2	13.4651	0.190476	3.87169	0.0666667	4.26721	0.0608696	10.8031	0.16	2.66411	0.0833333	0	0	4.40016	0.0955882	1.57348	0.0588235	8.11574	0.175676	0	0	6.36013	0.0689655	0	0	22.9304	0.28	2.65571	0.0487805	2.62807	0.05	1.08118	0.0147059	4.88318	0.102941	11.8259
062faa1c-27c9-472e-816f-8e18d4d37bcf	GMIP	DN B	8.38405	0.056962	3.96881	0.047619	7.7236	0.0962963	6.25622	0.0860215	5.66753	0.0657895	4.13041	0.0327869	10.0988	0.1	5.80754	0.047619	4.87681	0.0601504	0	0	6.21626	0.0588235	2.72095	0.0162602	3.04626	0.0311419	1.57348	0.0131579	2.49715	0.0148699	12.5637	0.141176	12.7203	0.121212	2.61353	0.0166667	22.9304	0.205882	0	0	6.13216	0.0666667	5.40591	0.0555556	6.97597	0.0280899	2.62798
1d5cf1fa-dc98-455f-877d-914e043f8df3	BANP	DN B	0.931561	0.0188679	3.96881	0.0645161	0	0	3.91014	0.0806452	2.26701	0.0298507	7.57241	0.11828	1.68314	0.0294118	1.93585	0.0333333	1.82881	0.0333333	5.40157	0.153846	1.77607	0.0384615	8.16285	0.15	5.41558	0.103896	0.786741	0.0188679	1.24858	0.0188679	0	0	0	0	5.22706	0.111111	39.3092	0.428571	5.31143	0.105263	0.876023	0.0175439	4.32473	0.0740741	2.09279	0.0508475	5.25595
461d96b8-785b-4d6e-a448-d3904aadf944	CPNE1	DN B	1.86312	0.0289855	0	0	2.37649	0.0392157	0.782028	0.0125	4.53403	0.0571429	3.442	0.0515464	6.73255	0.097561	3.87169	0.0769231	0	0	2.70078	0.0555556	0	0	0	0	1.69237	0.0373134	4.72044	0.0923077	3.12144	0.0684932	2.09396	0.0363636	6.36013	0.142857	0	0	9.8273	0.272727	1.32786	0.0666667	3.50409	0.0519481	1.08118	0.0344828	4.88318	0.125	1.31399
ENST00000217890.10	ARSD	DN B	0	0	1.98441	0.25	1.78237	0.0967742	0	0	1.13351	0.0714286	0	0	0	0	1.93585	0.25	0	0	0	0	3.55215	0.2	0	0	0	0	1.57348	0.0606061	0	0	0	0	3.18006	0.125	0	0	6.55153	0.4	0	0	3.50409	0.0909091	1.08118	0.0188679	4.18558	0.109091	3.94196
80b20763-eea7-49dc-924f-fffc51309ae8	ZMPSTE24	DN B	0	0	3.96881	0.0689655	2.97061	0.142857	0	0	3.40052	0.0789474	1.3768	0.0444444	1.68314	0.0714286	0	0	1.2192	0.0526316	0	0	5.32822	0.139535	2.72095	0.105263	0.676947	0.0206186	0.786741	0.05	0	0	3.14093	0.15	0	0	0	0	6.55153	0.25	1.32786	0.0454545	3.50409	0.0784314	2.16236	0.0714286	2.79039	0.173913	1.31399
9a3fe039-c4db-4266-916b-8f2e4aa2c05a	PIGS	DN B	1.86312	0.0625	1.98441	0.0285714	7.7236	0.166667	6.25622	0.115942	3.40052	0.0789474	4.1304	0.109091	5.04941	0.0967742	5.80754	0.0967742	4.26721	0.111111	0	0	7.99233	0.132353	2.72095	0.0588235	2.36931	0.212121	0.786741	0.0322581	3.12144	0.0909091	3.14093	0.107143	0	0	1.30676	0.1	16.3788	0.357143	1.32786	0.142857	4.38012	0.102041	4.32473	0.102564	2.79039	0.08	0
ENST00000298190.10	KRBOX4	DN B	10.2472	0.275	3.96881	0.08	6.53535	0.255814	0.782028	0.0416667	3.40052	0.130435	2.7536	0.0952381	6.73255	0.173913	7.74338	0.222222	3.65761	0.0967742	2.70078	0.0416667	7.1043	0.2	1.36048	0.0357143	5.41558	0.355556	0	0	2.49715	0.0701754	8.37582	0.222222	0	0	1.30676	0.0588235	19.6546	0.545455	1.32786	0.142857	3.50409	0.16	1.08118	0.0833333	4.18558	0.24	2.62798
fb2c886a-ed6d-4967-953b-6f568ef2a640	USP5	DN B	4.6578	0.166667	0	0	2.37649	0.08	0	0	1.13351	0.0384615	4.1304	0.130435	5.04941	0.157895	1.93585	0.0666667	1.2192	0.0588235	2.70078	0.166667	3.55215	0.153846	0	0	3.04626	0.09	0	0	0	0	2.09396	0.2	0	0	1.30676	0.0384615	6.55153	0.5	0	0	1.75205	0.0869565	0	0	2.09279	0.1875	0
e58271fb-018b-48d6-aebc-74752f2e2ca1	BTBD7	DN B	0.931561	0.0263158	3.96881	0.0740741	5.94123	0.0847458	0.782028	0.0126582	5.66753	0.0961538	5.50721	0.0824742	0	0	0	0	0.609602	0.015625	10.8031	0.133333	2.66411	0.0555556	12.2443	0.163636	9.81573	0.117409	13.3746	0.147826	3.74573	0.0582524	1.04698	0.0136986	0	0	0	0	16.3788	0.277778	5.31143	0.0769231	7.00819	0.222222	4.32473	0.108108	9.06876	0.232143	5.25595
94652b74-b761-41f7-ab2c-942bf05bb485	SRGAP2C	DN B	1.86312	0.133333	11.9064	0.15	0	0	14.0765	0.236842	7.93455	0.142857	10.326	0.16129	3.36627	0.0512821	5.80754	0.12	7.92482	0.134021	13.5039	0.192308	17.7607	0.166667	4.08143	0.136364	0	0	6.29392	0.106667	3.12144	0.0632911	5.23489	0.217391	6.36013	0.1	7.84058	0.101695	22.9304	0.35	3.98357	0.0967742	4.38012	0.166667	11.893	0.120879	9.76636	0.0828402	14.4539
ENST00000496336.1	ASL	DN B	1.86312	0.0384615	1.98441	0.0181818	1.78237	0.0243902	6.25622	0.0672269	4.53403	0.0615385	4.81881	0.0526316	0	0	1.93585	0.0454545	4.26721	0.0707071	0	0	0	0	0	0	1.35389	0.0220994	4.72044	0.0821918	1.24858	0.0166667	7.32885	0.0823529	6.36013	0.0512821	0	0	19.6546	0.25	0	0	2.62807	0.0184049	2.16236	0.0344828	4.88318	0.0679612	5.25595
7456c85c-176b-4a6a-ba2f-d017dec1d1d1	ANP32E	DN B	7.45249	0.166667	1.98441	0.05	12.4766	0.169355	13.2945	0.145299	7.93455	0.162791	11.0144	0.238806	15.1482	0.2	0	0	11.5824	0.206522	5.40157	0.142857	3.55215	0.0701754	2.72095	0.105263	3.04626	0.173077	3.9337	0.0714286	1.24858	0.05	4.18791	0.285714	6.36013	0.2	2.61353	0.117647	26.2061	0.421053	2.65571	0.0909091	10.5123	0.173913	1.08118	0.0714286	0	0	2.62798
ENST00000303698.7	NFU1	DN B	0.931561	0.0277778	1.98441	0.037037	0.594123	0.0121951	0.782028	0.0208333	3.40052	0.0566038	2.7536	0.056338	1.68314	0.025641	1.93585	0.04	1.82881	0.0258621	2.70078	0.025	0	0	0	0	0.338473	0.00383142	3.9337	0.0357143	3.12144	0.0328947	0	0	0	0	0	0	16.3788	0.2	1.32786	0.0140845	1.75205	0.0222222	0	0	2.79039	0.0526316	2.62798
ENST00000576019.6	VPS53	DN B	7.45249	0.105263	3.96881	0.0444444	7.12947	0.126316	0.782028	0.0126582	6.80104	0.12	6.88401	0.0884956	1.68314	0.0232558	9.67923	0.0980392	5.48642	0.103448	8.10235	0.0789474	3.55215	0.045977	1.36048	0.0104167	6.431	0.100529	3.14696	0.0263158	6.24288	0.0689655	0	0	6.36013	0.0714286	0	0	16.3788	0.3125	0	0	9.63626	0.15493	6.48709	0.142857	4.88318	0.0598291	0
e3cdc917-e202-4cc4-b9d5-1f421e2d458a	FAF2	DN B	0.931561	0.0344828	1.98441	0.047619	1.78237	0.06	0.782028	0.02	2.26701	0.0571429	0.688401	0.0192308	1.68314	0.0526316	1.93585	0.04	1.82881	0.0697674	0	0	0	0	0	0	0	0	2.36022	0.12	0.624288	0.0217391	1.04698	0.0212766	0	0	0	0	9.8273	0.272727	0	0	0.876023	0.0277778	0	0	1.39519	0.0833333	1.31399
67552347-2e8f-4a2b-8148-a70050ec25d1	RBM41	DN B	4.6578	0.0505051	0	0	10.6942	0.131387	7.82028	0.0900901	5.66753	0.104167	4.1304	0.0810811	6.73255	0.108108	7.74338	0.173913	6.70562	0.106796	10.8031	0.148148	4.44019	0.0649351	1.36048	0.012987	3.04626	0.0365854	1.57348	0.0145985	2.49715	0.0294118	11.5168	0.171875	12.7203	0.133333	2.61353	0.0240964	19.6546	0.24	0	0	2.62807	0.0441176	3.24355	0.047619	2.79039	0.0430108	1.31399
6b7e43d2-6558-4ebe-8c4e-5e16d6825bfe	TSNARE1	DN B	4.6578	0.178571	3.96881	0.153846	4.15886	0.189189	2.34608	0.136364	11.3351	0.384615	6.88401	0.384615	5.04941	0.1875	7.74338	0.363636	2.43841	0.190476	2.70078	0.142857	6.21626	0.259259	9.52333	0.233333	8.12336	0.40678	0	0	4.9943	0.421053	6.28187	0.315789	0	0	9.14735	0.212121	13.1031	0.571429	1.32786	0.2	3.50409	0.181818	2.16236	0.222222	0.697597	0.0714286	1.31399
ENST00000327671.10-1	FUT10	DN B	0	0	1.98441	0.0285714	0	0	3.12811	0.0727273	2.26701	0.0512821	0.688401	0.0106383	3.36627	0.0869565	1.93585	0.0526316	3.04801	0.0641026	5.40157	0.111111	0	0	0	0	2.03084	0.0244898	0	0	0	0	4.18791	0.0784314	3.18006	0.0263158	2.61353	0.04	13.1031	0.2	0	0	0	0	0	0	0	0	1.31399
a27cbfc7-b7bd-4dfc-98c7-643173eb241c-1	WDR55	DN B	0.931561	0.047619	0	0	4.15886	0.127273	0	0	3.40052	0.15	2.7536	0.097561	0	0	1.93585	0.05	4.26721	0.159091	0	0	5.32822	0.133333	0	0	0	0	0	0	0	0	0	0	0	0	2.61353	0.111111	6.55153	0.285714	0	0	0.876023	0.0277778	0	0	0.697597	0.0416667	0
182dd71a-2441-4187-8258-5a85ce52f1ad	RFTN1	DN B	11.1787	0.181818	5.95322	0.0625	2.37649	0.0421053	11.7304	0.136364	1.13351	0.0196078	2.7536	0.0481928	0	0	3.87169	0.0769231	2.43841	0.0606061	13.5039	0.138889	8.88037	0.125	1.36048	0.010101	2.03084	0.0158311	14.1613	0.2	0	0	6.28187	0.0472441	6.36013	0.2	0	0	19.6546	0.272727	3.98357	0.0666667	8.76023	0.0746269	0	0	6.27837	0.102273	5.25595
1119038d-7b96-47d1-a666-bbec149ab7f2	ZBTB1	DN B	3.72624	0.0754717	13.8908	0.225806	8.91184	0.230769	4.69217	0.0983607	3.40052	0.103448	8.26081	0.157895	8.41568	0.263158	5.80754	0.111111	3.65761	0.0789474	2.70078	0.037037	7.99233	0.128571	6.80238	0.147059	6.431	0.0837004	11.8011	0.12605	8.74003	0.189189	4.18791	0.0714286	6.36013	0.08	1.30676	0.0277778	19.6546	0.352941	0	0	7.88421	0.195652	6.48709	0.15	2.79039	0.148148	2.62798
066d3c76-b128-4147-8196-b7ac6746645a	NFAT5	DN B	8.38405	0.138462	9.92203	0.138889	0.594123	0.0175439	8.60231	0.113402	4.53403	0.0689655	4.81881	0.0603448	3.36627	0.0526316	5.80754	0.0882353	1.82881	0.0428571	8.10235	0.166667	7.99233	0.123288	2.72095	0.0344828	4.73863	0.0818713	5.50718	0.0660377	7.49146	0.153846	2.09396	0.0425532	12.7203	0.111111	0	0	16.3788	0.277778	2.65571	0.125	10.5123	0.190476	0	0	6.27837	0.118421	3.94196
046662c7-45da-4979-8e6a-d7f95df95e9c	OAS2	DN B	6.52093	0.145833	3.96881	0.1	2.37649	0.036036	0	0	5.66753	0.0892857	4.13041	0.162162	3.36627	0.0645161	1.93585	0.030303	1.82881	0.0337079	2.70078	0.1	1.77607	0.0645161	0	0	1.01542	0.0652174	3.14696	0.0888889	2.49715	0.0909091	0	0	0	0	0	0	13.1031	0.222222	1.32786	0.0625	2.62807	0.06	3.24354	0.115385	2.79039	0.0615385	0
09b85811-a4e6-44d8-b5a3-8e8054b8c485	VPS45	DN B	2.79468	0.0909091	0	0	0	0	2.34608	0.0697674	2.26701	0.0408163	2.0652	0.04	0	0	1.93585	0.0625	0.609602	0.0136986	0	0	0	0	0	0	0	0	0.786741	0.0131579	0	0	0	0	0	0	1.30676	0.0333333	9.8273	0.230769	0	0	2.62807	0.0588235	0	0	0.697597	0.03125	1.31399
2cdacd8f-b891-41e9-b109-eafd783a981c	SPOP	DN B	7.45249	0.0761905	7.93763	0.0597015	7.12947	0.0659341	13.2945	0.132812	6.80104	0.075	5.50721	0.0571429	8.41568	0.106383	5.80754	0.0666667	8.53443	0.0985915	2.70078	0.0333333	1.77607	0.0217391	0	0	4.73863	0.0405797	6.29392	0.0824742	3.12144	0.042735	12.5637	0.107143	3.18006	0.0294118	0	0	22.9304	0.291667	6.63929	0.0735294	9.63626	0.13253	5.40591	0.0847458	6.27837	0.126761	2.62798
263c8258-4aa7-4ecb-9e6c-4531d26c4a8f	TLK1	DN B	11.1787	0.0769231	7.93763	0.0380952	15.4472	0.08125	18.7687	0.0983607	11.3351	0.0833333	19.2752	0.0939597	10.0988	0.101695	3.87169	0.0206186	3.65761	0.025641	16.2047	0.0923077	7.1043	0.0519481	6.80238	0.0431034	14.8928	0.108108	5.50718	0.0315315	9.36432	0.0652174	8.37582	0.0340426	9.54019	0.0379747	20.9082	0.0599251	32.7577	0.227273	6.63929	0.0381679	5.25614	0.0550459	7.56827	0.0886076	6.27837	0.0775862	3.94196
194f39ce-4384-49b4-95ca-a591ddd43179	MED15	DN B	1.86312	0.0173913	7.93763	0.0434783	5.94123	0.0505051	2.34608	0.0144231	5.66753	0.0520833	4.13041	0.0292683	6.73254	0.0526316	1.93585	0.0181818	1.82881	0.0288462	0	0	3.55215	0.0224719	1.36048	0.0070922	3.38474	0.0155039	2.36022	0.0153846	6.86717	0.0415094	1.04698	0.0185185	0	0	2.61353	0.037037	9.8273	0.25	0	0	4.38012	0.0490196	0	0	2.09279	0.0379747	0
0d45d8f8-e7cd-4ae9-8018-f1516d6e1666	DDX59	DN B	0	0	0	0	0	0	0	0	3.40052	0.15	1.3768	0.0588235	0	0	3.87169	0.111111	0	0	0	0	0	0	0	0	0	0	0	0	0	0	4.18791	0.16	3.18006	0.0769231	0	0	13.1031	0.4	6.63929	0.25	3.50409	0.166667	2.16236	0.0625	4.18558	0.15	0
18e62bed-59b4-430e-9f66-6ad4f038dbd8	ZC3H7A	DN B	1.86312	0.031746	0	0	2.37649	0.0444444	3.91014	0.0909091	5.66753	0.131579	2.7536	0.0506329	3.36627	0.05	5.80754	0.15	1.82881	0.0588235	0	0	0.888037	0.0138889	0	0	0.676947	0.019802	0	0	0.624288	0.016129	0	0	0	0	0	0	13.1031	0.285714	0	0	1.75205	0.0645161	3.24354	0.103448	1.39519	0.031746	3.94196
3b036e29-4352-4a29-b340-ee4d882d9a6b	INSIG2	DN B	1.86312	0.0555556	0	0	0.594123	0.02	0.782028	0.0227273	2.26701	0.0833333	1.3768	0.0444444	0	0	1.93585	0.0588235	1.2192	0.0227273	0	0	0.888037	0.0333333	0	0	0.676947	0.019802	0	0	0.624288	0.0178571	0	0	0	0	0	0	3.27577	0.2	1.32786	0.0285714	1.75205	0.0425532	1.08118	0.0333333	0.697597	0.0212766	0
4b25a97e-c9b8-4c9b-b655-4d9355a5009b	RBL1	DN B	13.9734	0.104167	3.96881	0.0322581	6.53535	0.0594595	11.7304	0.102041	10.2016	0.0782609	13.768	0.121212	6.73255	0.108108	1.93585	0.030303	6.70562	0.0785714	13.5039	0.0943396	0	0	8.16285	0.0666667	10.8311	0.0862534	16.5216	0.155556	16.2315	0.152941	0	0	9.54019	0.15	14.3744	0.161765	29.4819	0.346154	3.98357	0.142857	6.13216	0.0843373	2.16236	0.153846	1.39519	0.0952381	1.31399
ENST00000584106.1	LASP1	DN B	10.2472	0.120879	3.96881	0.0344828	17.2296	0.171598	15.6406	0.138889	14.7356	0.147727	13.0796	0.0852018	3.36627	0.0454545	5.80754	0.0625	2.43841	0.0384615	10.8031	0.0869565	4.44019	0.0378788	5.4419	0.0634921	2.03084	0.0123457	9.44089	0.111111	5.61859	0.0526316	6.28187	0.171429	3.18006	0.027027	11.7609	0.0818182	22.9304	0.21875	1.32786	0.0344828	11.3883	0.0634146	3.24355	0.0789474	6.97597	0.0793651	3.94196
6b8216e4-72af-40e2-ae75-f62edff79c50	ANKRD13C	DN B	4.6578	0.0625	13.8909	0.0958904	6.53535	0.068323	3.12811	0.037037	0	0	6.19561	0.0803571	0	0	1.93585	0.05	9.14403	0.128205	2.70078	0.047619	8.88037	0.106383	1.36048	0.0126582	8.12336	0.138728	5.50718	0.0679612	10.6129	0.151786	0	0	6.36013	0.105263	11.7609	0.116883	26.2061	0.32	3.98357	0.103448	5.25614	0.103448	1.08118	0.04	3.48799	0.111111	5.25595
992f752b-d421-4a8d-8ec3-de9055f49bb4	FBXL17	DN B	4.6578	0.0480769	9.92203	0.0746269	1.18824	0.0192308	1.56406	0.0227273	9.06805	0.137931	10.326	0.0955414	3.36627	0.0740741	0	0	6.09602	0.08	2.70078	0.037037	10.6564	0.1	6.80238	0.0515464	7.78489	0.0472279	3.9337	0.0340136	4.9943	0.0329218	12.5637	0.12766	6.36013	0.0540541	11.7609	0.0865385	19.6546	0.2	3.98357	0.0612245	7.88421	0.0849057	1.08118	0.0243902	2.09279	0.0365854	7.88393
eeae1f0a-2c73-486a-84b3-57ff4fa48cea	ELP6	DN B	4.6578	0.0925926	0	0	2.97061	0.0641026	5.47419	0.0823529	1.13351	0.015625	4.1304	0.0869565	1.68314	0.0344828	7.74338	0.105263	3.04801	0.0617284	2.70078	0.0769231	0	0	0	0	3.38474	0.0456621	3.14696	0.0454545	1.87286	0.0333333	0	0	3.18006	0.0416667	0	0	9.8273	0.375	3.98357	0.15	4.38012	0.0617284	0	0	0.697597	0.0294118	5.25595
600262e8-b073-4183-a74c-3ebd6b96e171	TPP2	DN B	10.2472	0.11828	0	0	14.8531	0.108696	17.2046	0.15942	6.80104	0.075	6.19561	0.09	11.782	0.122807	7.74338	0.0869565	8.53443	0.12069	5.40157	0.0714286	9.76841	0.0763889	16.3257	0.101695	1.01542	0.0136986	3.14696	0.0380952	1.87286	0.0267857	3.14093	0.0247934	0	0	5.22706	0.166667	22.9304	0.368421	2.65571	0.03125	11.3883	0.1625	2.16236	0.0769231	2.79039	0.0727273	1.31399
c7700493-62bc-453c-accb-2e55907c4856	B3GAT3	DN B	3.72624	0.0377358	0	0	2.97061	0.0367647	1.56406	0.0175439	7.93455	0.0933333	2.7536	0.0325203	3.36627	0.0363636	0	0	3.65761	0.0408163	5.40157	0.0606061	0.888037	0.0138889	2.72095	0.0454545	5.41558	0.135593	3.14696	0.0373832	1.87286	0.0375	2.09396	0.025	0	0	1.30676	0.0357143	22.9304	0.233333	1.32786	0.0666667	4.38012	0.0675676	0	0	2.09279	0.075	0
6b596c12-3354-4f06-bb61-74ef05c18b27	TRIM65	DN B	0	0	5.95322	0.1875	5.94123	0.133333	0.782028	0.0666667	2.26701	0.0606061	5.50721	0.163265	3.36627	0.0909091	7.74338	0.235294	4.26721	0.125	2.70078	0.142857	0.888037	0.0333333	0	0	3.38474	0.12987	1.57348	0.0666667	2.49715	0.2	0	0	0	0	0	0	9.8273	0.333333	1.32786	0.142857	1.75205	0.125	1.08118	0.0769231	0.697597	0.1	0
a9c2c3c1-134a-4db7-9920-bd93009df28b	ALG12	DN B	4.6578	0.192308	0	0	5.3471	0.138462	2.34608	0.15	3.40052	0.136364	2.0652	0.0967742	1.68314	0.0454545	3.87169	0.142857	1.2192	0.1	2.70078	0.166667	1.77607	0.0689655	0	0	0	0	1.57348	0.0512821	1.24858	0.0689655	2.09396	0.08	0	0	0	0	6.55153	0.666667	1.32786	0.2	0	0	0	0	0	0	0
817f8f95-3990-420f-a04a-d7feb803040d	PIBF1	DN B	7.45249	0.142857	1.98441	0.025641	7.7236	0.144444	3.12811	0.0689655	4.53403	0.097561	1.3768	0.025974	6.73255	0.166667	5.80754	0.142857	1.82881	0.047619	2.70078	0.0714286	1.77607	0.0266667	5.4419	0.0833333	1.35389	0.0285714	1.57348	0.027027	0	0	4.18791	0.133333	0	0	0	0	9.8273	0.272727	0	0	3.50409	0.0869565	2.16236	0.0769231	0.697597	0.0285714	1.31399
d07cf492-c0a5-40e6-97d6-9fe69c1704c1	DCUN1D5	DN B	0	0	1.98441	0.05	0	0	2.34608	0.0769231	0	0	1.3768	0.0540541	0	0	0	0	1.2192	0.0392157	2.70078	0.05	0.888037	0.025	0	0	1.35389	0.0784314	0.786741	0.0232558	0.624288	0.025	0	0	0	0	0	0	6.55153	0.25	1.32786	0.0322581	1.75205	0.05	0	0	0	0	1.31399
9cfbacf0-c22d-49e7-8133-e2c5e78ad8e5	TOR2A	DN B	0	0	0	0	0	0	0	0	2.26701	0.0289855	0	0	1.68314	0.05	1.93585	0.0357143	1.82881	0.0422535	0	0	0	0	0	0	0.676947	0.0183486	0.786741	0.0217391	3.12144	0.0657895	0	0	0	0	0	0	9.8273	0.25	0	0	1.75205	0.0235294	3.24355	0.0333333	1.39519	0.0121212	3.94196
56759170-9302-4100-a2cc-7af9ae17afce	ANAPC4	DN B	6.52093	0.0843373	5.95322	0.0833333	8.31772	0.109375	5.47419	0.0729167	3.40052	0.0612245	6.88401	0.0793651	1.68314	0.0322581	3.87169	0.0952381	3.65761	0.0952381	0	0	0.888037	0.0185185	0	0	0	0	0.786741	0.0178571	3.74573	0.0508475	2.09396	0.0246914	3.18006	0.0833333	0	0	19.6546	0.315789	0	0	2.62807	0.0461538	1.08118	0.0526316	0	0	0
52d26904-bf27-4f5e-8a59-c1393854f187	MKNK2	DN B	0.931561	0.047619	1.98441	0.0434783	1.78237	0.0491803	2.34608	0.0612245	0	0	2.7536	0.0930233	0	0	0	0	0	0	0	0	2.66411	0.0967742	0	0	0	0	0	0	1.24858	0.0740741	1.04698	0.0357143	0	0	0	0	9.8273	0.25	0	0	2.62807	0.1	1.08118	0.1	0.697597	0.0212766	0
720ad230-e593-46d2-8afb-ca034449dea4	TBL2	DN B	1.86312	0.047619	0	0	0.594123	0.0149254	2.34608	0.0588235	0	0	0.688401	0.030303	0	0	1.93585	0.0909091	1.82881	0.0681818	0	0	0	0	0	0	0.676947	0.0357143	0	0	0	0	0	0	0	0	1.30676	0.0909091	3.27577	0.2	2.65571	0.0434783	0	0	1.08118	0.0555556	0.697597	0.0333333	1.31399
724b9fb8-dfce-464e-b3d4-71a672259d2d	KIF5B	DN B	0.931561	0.0135135	0	0	1.18824	0.0136054	1.56406	0.0150376	0	0	0.688401	0.00862069	0	0	1.93585	0.0188679	0.609602	0.00892857	0	0	0	0	1.36048	0.0181818	1.01542	0.0144928	0	0	0.624288	0.00746269	1.04698	0.0136986	0	0	1.30676	0.015625	9.8273	0.230769	0	0	1.75205	0.0246914	2.16236	0.0298507	0.697597	0.010989	0
729333f2-4d7b-4e3f-820c-efd79459187b	LPCAT3	DN B	3.72624	0.129032	0	0	6.53535	0.244444	7.82028	0.208333	5.66753	0.135135	4.81881	0.21875	5.04941	0.125	1.93585	0.0625	4.87681	0.150943	0	0	4.44019	0.208333	1.36048	0.1	2.36931	0.112903	0	0	1.24858	0.0454545	0	0	0	0	0	0	13.1031	0.333333	0	0	6.13216	0.194444	4.32473	0.16	7.67357	0.203704	1.31399
ENST00000446747.7	ZNF7	DN B	0.931561	0.0833333	3.96881	0.133333	0.594123	0.0277778	1.56406	0.111111	0	0	2.0652	0.0833333	0	0	0	0	1.2192	0.0434783	0	0	0	0	4.08143	0.103448	1.01542	0.0352941	0	0	0	0	0	0	3.18006	0.166667	0	0	13.1031	0.307692	1.32786	0.0714286	0	0	0	0	1.39519	0.133333	0
ENST00000681622.1	CRAT	DN B	0	0	1.98441	0.0526316	0	0	1.56406	0.117647	1.13351	0.0526316	0	0	1.68314	0.0588235	1.93585	0.1	0	0	0	0	0	0	0	0	0.676947	0.0555556	0	0	0	0	0	0	0	0	0	0	3.27577	0.333333	0	0	1.75205	0.117647	0	0	0	0	0
a97a4b14-9754-4cbe-abb4-b81a68a1bbdf	TRIM8	DN B	0.931561	0.0555556	1.98441	0.0588235	1.78237	0.075	0.782028	0.027027	1.13351	0.0434783	2.7536	0.125	1.68314	0.0833333	3.87169	0.125	1.82881	0.0441176	2.70078	0.125	0	0	0	0	1.35389	0.0555556	0	0	2.49715	0.16	0	0	0	0	0	0	6.55153	0.222222	0	0	2.62807	0.0697674	0	0	3.48799	0.0980392	3.94196
b2b6b30f-b4d8-438f-b196-9f14561ead9d	ERI3	DN B	0	0	1.98441	0.125	1.18824	0.0425532	0	0	1.13351	0.0625	0	0	1.68314	0.0625	1.93585	0.1	1.82881	0.09375	0	0	0.888037	0.125	0	0	0	0	0	0	0	0	1.04698	0.125	0	0	0	0	9.8273	0.6	1.32786	0.166667	2.62807	0.130435	0	0	0	0	0
cff86219-b749-4114-86ba-f6b369f7cabe	CLK3	DN B	4.6578	0.0666667	5.95322	0.0697674	6.53535	0.115789	0	0	9.06805	0.105263	7.57241	0.127907	0	0	5.80754	0.0666667	1.2192	0.0169492	2.70078	0.0769231	2.66411	0.046875	0	0	2.03084	0.0425532	0	0	0	0	9.4228	0.136364	0	0	5.22706	0.0851064	13.1031	0.235294	0	0	1.75205	0.0253165	1.08118	0.0192308	3.48799	0.0632911	0
24aba6b3-df01-41a2-9463-b19c450424e9	NIPAL3	DN B	26.0837	0.0567951	17.8597	0.0436893	15.4472	0.0479705	13.2945	0.0481586	9.06805	0.0344828	21.3404	0.0536332	11.782	0.047619	15.4868	0.0555556	9.75363	0.0381862	18.9055	0.0614035	7.99233	0.0352941	31.2909	0.0686567	6.09252	0.0271084	15.7348	0.0668896	5.61859	0.0290323	19.8926	0.0794979	3.18006	0.0232558	19.6015	0.0688073	55.688	0.204819	13.2786	0.0806452	3.50409	0.0180995	2.16236	0.0357143	0.697597	0.00806452	0
17e5b30f-98b9-458d-93cc-d1ba37e0544a	RP11-120K9.3	DN B	11.1787	0.0952381	5.95322	0.0405405	13.6648	0.108491	14.0765	0.178218	1.13351	0.0140845	15.1448	0.162963	8.41568	0.116279	11.6151	0.171429	4.26721	0.0679612	8.10235	0.1	13.3206	0.0967742	0	0	12.5235	0.10221	12.5878	0.115108	4.37002	0.0555556	3.14093	0.038961	12.7203	0.108108	0	0	29.4819	0.243243	1.32786	0.0384615	6.13216	0.0897436	5.40591	0.0943396	1.39519	0.0357143	5.25595
a5c7f431-353c-4186-b3c2-e5aa0b12eb30	ILKAP	DN B	1.86312	0.0307692	9.92203	0.147059	3.56474	0.0618557	0	0	2.26701	0.0350877	5.50721	0.0963855	0	0	1.93585	0.0243902	4.26721	0.0625	10.8031	0.125	1.77607	0.0408163	0	0	2.03084	0.0276498	7.86741	0.151515	7.49146	0.122449	8.37582	0.195122	6.36013	0.133333	6.53382	0.138889	13.1031	0.266667	0	0	2.62807	0.05	2.16236	0.0833333	1.39519	0.0645161	0
1fb881e3-3d7d-419a-8c5e-4795051fc692	ATE1	DN B	1.86312	0.0425532	1.98441	0.030303	0.594123	0.0114943	0.782028	0.00884956	9.06805	0.190476	6.19561	0.142857	5.04941	0.136364	3.87169	0.0606061	2.43841	0.08	8.10235	0.15	6.21626	0.0958904	0	0	0.676947	0.0114943	7.86741	0.16129	7.49146	0.15	0	0	0	0	0	0	26.2061	0.296296	2.65571	0.142857	4.38012	0.108696	1.08118	0.027027	4.18558	0.162162	0
8c633b27-3859-4ed2-a6ce-7234828bc77a	ANXA6	DN B	3.72624	0.0540541	3.96881	0.0465116	0.594123	0.0078125	2.34608	0.032967	0	0	8.26081	0.0689655	0	0	1.93585	0.0243902	0.609602	0.0078125	5.40157	0.0645161	8.88037	0.107527	6.80238	0.166667	7.10794	0.0795455	6.29392	0.142857	4.9943	0.097561	1.04698	0.010101	3.18006	0.0625	3.92029	0.157895	16.3788	0.227273	0	0	0.876023	0.0128205	0	0	2.09279	0.166667	0
2e422c6a-f255-4177-9de7-4bf97afe4549	MTA3	DN B	1.86312	0.0240964	1.98441	0.0357143	0	0	3.91014	0.108696	3.40052	0.0681818	4.13041	0.0521739	0	0	3.87169	0.117647	1.2192	0.0350877	2.70078	0.0526316	0	0	0	0	1.01542	0.00817439	6.29392	0.08	0	0	0	0	6.36013	0.153846	0	0	9.8273	0.3	1.32786	0.0285714	4.38012	0.142857	0	0	0	0	0
29f270b4-236f-47d2-985a-11007bf0fc91	MRPL47	DN B	0	0	0	0	5.3471	0.0731707	2.34608	0.025641	0	0	2.7536	0.0487805	3.36627	0.0289855	1.93585	0.0185185	0.609602	0.00869565	0	0	0	0	0	0	0	0	5.50718	0.0693069	0	0	0	0	0	0	0	0	16.3788	0.238095	0	0	6.13216	0.0482759	0	0	2.79039	0.03125	2.62798
5d726c76-18e0-489c-bb26-df3f036b12dd	ANKRD39	DN B	4.6578	0.166667	0	0	6.53535	0.161765	1.56406	0.0444444	3.40052	0.12	2.0652	0.0697674	3.36627	0.153846	0	0	2.43841	0.0701754	2.70078	0.0833333	0.888037	0.0322581	0	0	5.75405	0.257576	5.50718	0.170732	4.9943	0.0842105	0	0	0	0	0	0	26.2061	0.888889	1.32786	0.142857	0	0	0	0	1.39519	0.166667	0
49f8a553-1310-4ade-b48e-93fe4a081e76	RAD50	DN B	3.72624	0.108108	1.98441	0.0434783	7.12947	0.155844	0	0	1.13351	0.04	4.1304	0.0952381	8.41568	0.2	0	0	5.48642	0.1875	2.70078	0.0555556	0	0	0	0	2.70779	0.0597015	4.72044	0.084507	0.624288	0.011236	3.14093	0.0882353	0	0	6.53382	0.138889	13.1031	0.307692	5.31143	0.16	7.88421	0.183673	2.16236	0.111111	2.79039	0.08	2.62798
1764918d-9287-4da2-9870-eea08c101be7	L3HYPDH	DN B	8.38405	0.183673	0	0	0.594123	0.0136986	7.03825	0.121622	10.2016	0.138462	2.0652	0.038961	5.04941	0.12	1.93585	0.0666667	6.09602	0.120482	0	0	2.66411	0.166667	0	0	0.338474	0.02	4.72044	0.0967742	4.37002	0.111111	7.32885	0.179487	6.36013	0.0952381	1.30676	0.05	13.1031	0.266667	0	0	4.38012	0.102041	0	0	0	0	0
23e5d998-78a4-4c3a-b2a8-f05faaa3733b	MYO9A	DN B	5.58937	0.142857	5.95322	0.166667	2.37649	0.0555556	2.34608	0.111111	4.53403	0.153846	1.3768	0.0273973	3.36627	0.105263	1.93585	0.0769231	3.65761	0.133333	0	0	4.44019	0.208333	1.36048	0.0140845	2.03084	0.0437956	4.72044	0.0769231	0.624288	0.0238095	0	0	0	0	5.22706	0.0869565	9.8273	0.3	0	0	1.75205	0.0512821	0	0	0	0	0
23f798da-4ce0-4407-85af-6787e02c8550	CA5B	DN B	0	0	0	0	2.97061	0.0675676	0.782028	0.0238095	4.53403	0.0701754	0	0	5.04941	0.111111	0	0	1.82881	0.0508475	5.40157	0.0869565	1.77607	0.08	0	0	0.338474	0.0107527	3.14696	0.137931	0.624288	0.037037	5.23489	0.106383	3.18006	0.05	6.53382	0.172414	9.8273	0.2	0	0	1.75205	0.0869565	3.24354	0.0491803	3.48799	0.0847458	0
078d96e9-ce55-42c9-94fa-dca8eb7101ef	NDUFAF5	DN B	1.86312	0.0869565	0	0	2.97061	0.113636	1.56406	0.0444444	1.13351	0.0454545	2.7536	0.133333	0	0	0	0	3.65761	0.109091	2.70078	0.166667	0	0	0	0	0	0	3.14696	0.057971	0	0	0	0	0	0	0	0	6.55153	0.666667	1.32786	0.03125	0	0	2.16236	0.0689655	1.39519	0.0555556	0
148473a4-c1b4-4a47-bbaa-aeb032f94f89	ZCCHC17	DN B	10.2472	0.141026	5.95322	0.0882353	0.594123	0.012987	0	0	1.13351	0.0227273	8.26081	0.144578	0	0	0	0	0	0	8.10235	0.136364	11.5445	0.19403	1.36048	0.0232558	8.80031	0.112069	2.36022	0.0357143	1.87286	0.027027	0	0	0	0	3.92029	0.1	16.3788	0.25	2.65571	0.105263	6.13216	0.0642202	4.32473	0.0689655	2.09279	0.0422535	2.62798
3dc2d9e5-ba28-409d-b6a2-d4b4c85427de	DHX30	DN B	1.86312	0.0512821	0	0	2.37649	0.0689655	2.34608	0.0428571	2.26701	0.0571429	1.3768	0.0344828	1.68314	0.03125	0	0	0	0	0	0	0.888037	0.0434783	0	0	0.338474	0.0103093	1.57348	0.0425532	1.87286	0.0731707	0	0	0	0	0	0	9.8273	0.230769	0	0	0.876023	0.0294118	0	0	0	0	1.31399
941cbc2e-fc81-4225-b395-f4eb8e8890b8	BCAP29	DN B	3.72624	0.148148	7.93763	0.2	5.3471	0.130435	0.782028	0.0153846	0	0	2.0652	0.0428571	0	0	0	0	1.82881	0.0882353	0	0	6.21626	0.127273	0	0	7.78489	0.156463	1.57348	0.0377358	0	0	0	0	6.36013	0.0909091	0	0	13.1031	0.307692	0	0	0	0	4.32473	0.0888889	2.09279	0.030303	3.94196
fe764754-4da5-4718-8d57-72eadd42bda7	PLRG1	DN B	3.72624	0.0689655	1.98441	0.037037	4.75298	0.0761905	0.782028	0.0172414	3.40052	0.0535714	0	0	3.36627	0.0606061	0	0	4.26721	0.0945946	0	0	0	0	4.08143	0.115385	0.338473	0.00657895	1.57348	0.0307692	1.87286	0.0461538	0	0	0	0	1.30676	0.1	6.55153	0.25	0	0	0	0	1.08118	0.0357143	3.48799	0.0961538	2.62798
e3ea710d-af74-4e80-bd76-ab43ec0d91e4	AP4B1	DN B	3.72624	0.0784314	1.98441	0.0555556	2.37649	0.0625	5.47419	0.212121	1.13351	0.0333333	6.88401	0.11236	3.36627	0.0869565	1.93585	0.0625	1.82881	0.0769231	0	0	3.55215	0.08	4.08143	0.214286	3.72321	0.15493	0.786741	0.0434783	6.86717	0.171875	3.14093	0.125	0	0	0	0	9.8273	0.3	2.65571	0.0952381	7.88421	0.132353	1.08118	0.0714286	0	0	1.31399
85cacbc3-9e19-474e-835e-637b905a0bd9	TRIM21	DN B	1.86312	0.0606061	1.98441	0.0666667	1.78237	0.0365854	0.782028	0.0147059	0	0	0	0	0	0	0	0	1.82881	0.0483871	0	0	0	0	0	0	0	0	0.786741	0.037037	0	0	0	0	0	0	0	0	6.55153	0.2	0	0	0.876023	0.0212766	2.16236	0.0454545	2.79039	0.0625	1.31399
815b1d77-bdae-4549-82ed-977e114ad815	ABCB7	DN B	3.72624	0.1	0	0	4.75298	0.0727273	4.69217	0.0869565	1.13351	0.025641	2.0652	0.047619	3.36627	0.0714286	0	0	6.09602	0.10989	0	0	0.888037	0.037037	0	0	1.35389	0.0229885	0.786741	0.0222222	1.87286	0.0322581	0	0	0	0	5.22706	0.0625	9.8273	0.3	0	0	3.50409	0.0851064	1.08118	0.0333333	2.09279	0.0625	0
1d850acb-969c-4765-9d04-02e9af590fb4	PCMTD2	DN B	2.79468	0.0666667	0	0	1.18825	0.0294118	0.782028	0.0333333	2.26701	0.0869565	2.7536	0.133333	3.36627	0.111111	0	0	3.65761	0.130435	0	0	0.888037	0.05	1.36048	0.125	1.69237	0.104167	0.786741	0.0909091	0.624288	0.0625	2.09396	0.142857	0	0	0	0	6.55153	0.285714	0	0	0.876023	0.0666667	2.16236	0.181818	0	0	0
19cf53ae-383f-4de9-a845-7356b7dc95bc	CTD-2116N17.1	DN B	6.52093	0.109375	0	0	7.7236	0.141304	10.9484	0.145833	5.66753	0.0595238	10.326	0.135135	0	0	7.74338	0.0930233	3.04801	0.0555556	2.70078	0.0434783	7.1043	0.0879121	0	0	7.78489	0.0978723	0.786741	0.0227273	11.2372	0.124138	6.28187	0.0631579	6.36013	0.0689655	9.14735	0.145833	32.7577	0.526316	2.65571	0.0322581	8.76023	0.153846	8.64945	0.2	3.48799	0.078125	5.25595
2b56c701-62d1-4342-8e4d-42b084bb67a1	MKNK1	DN B	2.79468	0.115385	0	0	3.56474	0.0923077	3.12811	0.0740741	0	0	2.0652	0.0566038	0	0	0	0	4.26721	0.1	0	0	3.55215	0.137931	0	0	0.338474	0.0166667	0.786741	0.0227273	0	0	0	0	0	0	2.61353	0.133333	6.55153	0.25	0	0	0	0	3.24354	0.0638298	2.09279	0.0612245	5.25595
114692bb-e4bc-49f0-b6de-f413421b042e	FBXO38	DN B	3.72624	0.102564	0	0	0	0	3.12811	0.0888889	3.40052	0.0789474	2.7536	0.0833333	1.68314	0.0833333	0	0	1.2192	0.0526316	0	0	0	0	0	0	0	0	0	0	0	0	0	0	0	0	0	0	22.9304	0.7	1.32786	0.142857	4.38012	0.151515	0	0	2.79039	0.0769231	3.94196
1837885b-2ce0-4939-9cd9-ea8c6cea9948	NEB	DN B	0	0	0	0	0	0	0	0	0	0	0	0	0	0	0	0	0	0	0	0	0	0	0	0	0	0	0	0	0	0	0	0	0	0	0	0	9.8273	0.333333	0	0	0	0	0	0	0	0	0
2a5a8746-d214-44b4-a14f-1ae700891ee3	RAP2C	DN B	0.931561	0.0625	0	0	0	0	0.782028	0.0416667	0	0	2.0652	0.12	0	0	0	0	0	0	2.70078	0.2	0	0	0	0	0.338474	0.025641	0	0	0	0	0	0	0	0	1.30676	0.111111	6.55153	0.285714	1.32786	0.125	2.62807	0.15	1.08118	0.1	2.09279	0.0967742	1.31399
35edd01f-b145-4e60-8a8d-0f3b0cf51bbe	MSC-AS1	DN B	0	0	0	0	0	0	0	0	0	0	0	0	0	0	0	0	0	0	0	0	0	0	0	0	0	0	0	0	0	0	0	0	0	0	0	0	9.8273	0.428571	0	0	0	0	0	0	0	0	0
4f3cdc5a-4d53-4020-9f46-2f587bf24fcc	SLC25A14	DN B	2.79468	0.1	1.98441	0.0833333	2.37649	0.148148	0	0	1.13351	0.0357143	3.442	0.16129	0	0	1.93585	0.111111	0	0	0	0	0	0	0	0	1.35389	0.0689655	0	0	3.12144	0.166667	0	0	0	0	1.30676	0.1	9.8273	0.428571	0	0	1.75205	0.1	1.08118	0.0833333	1.39519	0.142857	0
56d303d9-a006-409a-97f9-6b675998c589	WDR46	DN B	0	0	0	0	2.97061	0.0769231	2.34608	0.0731707	0	0	0.688401	0.030303	0	0	1.93585	0.0555556	0.609602	0.0166667	0	0	1.77607	0.133333	0	0	2.36931	0.0909091	0	0	2.49715	0.0784314	2.09396	0.0952381	0	0	0	0	9.8273	0.230769	1.32786	0.111111	2.62807	0.0789474	1.08118	0.0555556	1.39519	0.0909091	0
5921a7e9-14a6-48f4-9950-abbe1aa2de72	MBOAT7	DN B	0.931561	0.0588235	0	0	1.18824	0.0363636	0	0	1.13351	0.04	1.3768	0.0294118	0	0	1.93585	0.047619	1.2192	0.0465116	0	0	0	0	0	0	0	0	0	0	1.87286	0.0576923	0	0	0	0	0	0	6.55153	0.5	0	0	0	0	0	0	0	0	1.31399
62a9e883-ea13-4ed3-b563-5ab1d7254ae5	PCMTD2	DN B	6.52093	0.155556	3.96881	0.117647	8.91184	0.220588	7.03825	0.3	4.53403	0.173913	6.19561	0.3	10.0988	0.333333	5.80754	0.157895	8.53443	0.304348	2.70078	0.2	2.66411	0.15	2.72095	0.25	2.36931	0.145833	0	0	0.624288	0.0625	4.18791	0.285714	0	0	0	0	13.1031	0.571429	0	0	0.876023	0.0666667	2.16236	0.181818	1.39519	0.142857	2.62798
6ea4446d-0839-4333-9abe-e1a0673ad886	NPLOC4	DN B	0	0	1.98441	0.0454545	0.594123	0.0107527	1.56406	0.0263158	0	0	1.3768	0.0384615	1.68314	0.04	1.93585	0.027027	1.2192	0.0253165	2.70078	0.0526316	1.77607	0.0298507	0	0	0	0	0	0	2.49715	0.0449438	2.09396	0.0350877	0	0	0	0	9.8273	0.272727	1.32786	0.0526316	0	0	2.16236	0.0392157	0.697597	0.0222222	0
71ea066c-7cc7-43b2-ad40-06d581affabc	CMC1	DN B	0	0	0	0	0	0	0	0	0	0	0	0	0	0	0	0	0	0	0	0	0	0	0	0	0	0	0	0	0	0	0	0	0	0	0	0	13.1031	0.2	0	0	0	0	0	0	0	0	0
7497379d-87e1-44de-a35d-f621845b626a	RYK	DN B	0	0	0	0	0	0	0	0	0	0	0	0	0	0	0	0	0	0	0	0	0	0	0	0	0	0	0	0	0	0	0	0	0	0	0	0	13.1031	0.235294	0	0	0	0	0	0	0	0	0
7ec63c76-7f35-4b0e-941b-2a26a385b4dc	VAMP5	DN B	0.931561	0.0555556	0	0	0	0	0.782028	0.030303	0	0	1.3768	0.0714286	3.36627	0.1	0	0	3.04801	0.119048	2.70078	0.111111	1.77607	0.142857	0	0	0	0	0	0	0	0	0	0	0	0	0	0	9.8273	0.428571	1.32786	0.03125	0	0	2.16236	0.0434783	1.39519	0.0136986	0
85706819-2b82-4611-882a-43df610c2437	NIT1	DN B	0	0	1.98441	0.1	1.78237	0.0588235	0	0	0	0	1.3768	0.0625	0	0	1.93585	0.0833333	0.609602	0.0344828	0	0	0.888037	0.0625	0	0	0	0	0	0	0	0	0	0	0	0	0	0	3.27577	0.2	0	0	0	0	2.16236	0.08	0	0	1.31399
94b33e1e-abe2-42a4-9a82-ade2e7c0f33d	CD1D	DN B	0	0	0	0	0	0	0	0	0	0	0	0	0	0	0	0	0	0	0	0	0	0	0	0	0	0	0	0	0	0	0	0	0	0	0	0	9.8273	0.333333	0	0	0	0	0	0	0	0	0
ENST00000267845.8	HDC	DN B	0	0	0	0	0	0	0	0	0	0	0	0	0	0	0	0	0	0	0	0	0	0	0	0	0	0	0	0	0	0	0	0	0	0	0	0	9.8273	0.5	0	0	0	0	0	0	0	0	0
ENST00000305850.10-1	CENPN	DN B	2.79468	0.176471	3.96881	0.166667	2.37649	0.173913	0.782028	0.03125	1.13351	0.25	0.688401	0.0714286	5.04941	0.142857	3.87169	0.25	1.2192	0.08	0	0	0.888037	0.0294118	0	0	2.36931	0.291667	0	0	0	0	0	0	0	0	0	0	9.8273	0.375	0	0	0	0	0	0	2.79039	0.153846	2.62798
ENST00000545576.1	AICDA	DN B	0	0	0	0	0	0	0	0	0	0	0	0	0	0	0	0	0	0	0	0	0	0	0	0	0	0	0	0	0	0	0	0	0	0	0	0	13.1031	0.5	0	0	0	0	0	0	0	0	0
c5464907-5eea-4174-a02a-7b954361262f	PPWD1	DN B	2.79468	0.0344828	1.98441	0.0277778	2.37649	0.0277778	3.91014	0.0568182	1.13351	0.0196078	5.50721	0.0761905	0	0	1.93585	0.0277778	3.65761	0.0571429	0	0	3.55215	0.0634921	0	0	2.70779	0.0432432	0	0	0.624288	0.00990099	4.18791	0.0634921	0	0	3.92029	0.0588235	9.8273	0.2	1.32786	0.04	2.62807	0.0434783	0	0	1.39519	0.0434783	1.31399
d0ad0a95-1aaa-4495-9537-227188e1ddbd	TRIM23	DN B	0.931561	0.0384615	0	0	1.78237	0.046875	2.34608	0.0833333	1.13351	0.0714286	0	0	0	0	0	0	2.43841	0.117647	0	0	1.77607	0.0555556	0	0	0	0	0	0	0	0	0	0	0	0	0	0	3.27577	0.333333	0	0	0.876023	0.05	2.16236	0.153846	0.697597	0.111111	0
dbc19325-604b-49ee-9d86-496688ff3fcc	HTRA2	DN B	0	0	3.96881	0.133333	1.18824	0.0454545	0	0	4.53403	0.105263	0.688401	0.0175439	0	0	0	0	0	0	2.70078	0.1	2.66411	0.0731707	1.36048	0.1	0.338473	0.0126582	0	0	3.74573	0.105263	5.23489	0.0961538	3.18006	0.0555556	1.30676	0.037037	16.3788	0.227273	2.65571	0.125	4.38012	0.0833333	1.08118	0.142857	0	0	0
4f5941c6-a975-42ee-b87a-297d01d325ee	MORF4L2	Eff CD8	18.6312	0.204082	11.9064	0.153846	41.5886	0.324074	10.9484	0.152174	22.6701	0.222222	33.7316	0.388889	21.8808	0.213115	9.67923	0.121951	18.2881	0.1875	35.1102	0.288889	23.089	0.262626	1.36048	0.0384615	82.5875	0.566125	52.7116	0.446667	15.6072	0.138889	29.3154	0.4	54.0611	0.369565	11.7609	0.183673	9.8273	0.130435	47.8029	0.288	8.76023	0.11236	6.48709	0.0697674	20.2303	0.308511	23.6518
8eeeac9c-1ba3-413a-8d00-ea90cc7465c5	SEC13	Eff CD8	33.5362	0.209302	37.7037	0.208791	29.7061	0.165563	33.6272	0.168627	14.7356	0.0902778	33.7316	0.158576	20.1976	0.0952381	21.2943	0.127907	12.8016	0.0783582	16.2047	0.111111	37.2976	0.175	48.9771	0.209302	60.2483	0.323636	28.3227	0.145161	39.3301	0.175	6.28187	0.047619	22.2604	0.155556	23.5218	0.181818	16.3788	0.1	31.8686	0.109589	14.8924	0.0904255	3.24355	0.0166667	13.9519	0.102564	11.8259
94889c3a-f0e2-4b3b-9c22-e163d8d71037	SYTL1	Eff CD8	13.0419	0.121739	47.6258	0.269663	11.8825	0.104167	25.0249	0.189349	20.4031	0.133333	41.9924	0.247967	18.5145	0.161765	15.4868	0.125	17.0689	0.104089	37.811	0.304348	31.0813	0.225806	4.08143	0.0428571	62.6176	0.498652	23.6022	0.30303	41.203	0.366667	16.7517	0.210526	22.2604	0.259259	27.442	0.2	26.2061	0.228571	1.32786	0.0769231	26.2807	0.206897	0	0	16.7423	0.190476	3.94196
9d59401b-27cf-4f23-a7d8-9f34bb2977f8	GTF2F2	Eff CD8	7.45249	0.173913	1.98441	0.0714286	9.50596	0.222222	2.34608	0.0681818	2.26701	0.0769231	2.0652	0.0652174	3.36627	0.0909091	0	0	5.48642	0.157895	0	0	0	0	0	0	17.2621	0.322785	0	0	6.86717	0.152778	9.4228	0.163636	6.36013	0.111111	3.92029	0.075	9.8273	0.214286	1.32786	0.0588235	9.63626	0.196429	2.16236	0.0769231	1.39519	0.0540541	2.62798
183ada77-02ee-4be7-9ec2-38369740f6a0	NUP85	Eff CD8	8.38405	0.160714	13.8908	0.166667	8.91184	0.101351	11.7304	0.180723	10.2016	0.125	10.326	0.148515	11.782	0.166667	9.67923	0.294118	5.48642	0.132353	5.40157	0.0869565	5.32822	0.122449	1.36048	0.0232558	35.2012	0.396947	11.8011	0.272727	11.2372	0.204545	10.4698	0.0840336	15.9003	0.227273	2.61353	0.03125	13.1031	0.222222	3.98357	0.166667	18.3965	0.313433	5.40591	0.138889	12.5567	0.327273	13.1399
2ad87001-7f03-4719-9f5d-a8baa68bc387	NAA30	Eff CD8	9.31561	0.217391	5.95322	0.230769	12.4766	0.355932	1.56406	0.05	6.80104	0.25	1.3768	0.0357143	10.0988	0.315789	3.87169	0.105263	9.75363	0.307692	13.5039	0.625	15.9847	0.439024	16.3257	0.5	23.6931	0.76087	4.72044	0.272727	5.61859	0.243243	0	0	9.54019	0.428571	1.30676	0.333333	3.27577	0.125	2.65571	0.222222	0.876023	0.0555556	2.16236	0.222222	2.09279	0.25	7.88393
18a29ed6-0e77-4cab-8efc-2499ca113666	CD55	Eff CD8	6.52093	0.0201149	23.8129	0.130435	6.53535	0.0367893	9.38433	0.118812	13.6021	0.116505	11.7028	0.104938	5.04941	0.0714286	7.74338	0.0740741	7.31522	0.0566038	13.5039	0.121951	2.66411	0.0322581	14.9652	0.0286458	33.5089	0.424893	2.36022	0.0454545	6.24288	0.0746269	15.7047	0.0333333	19.0804	0.0652174	14.3744	0.0516432	13.1031	0.0512821	5.31143	0.0176211	3.50409	0.0240964	6.48709	0.0148515	13.9519	0.0290276	11.8259
61667455-e934-4870-953b-daca30f3dc98	SPEN	Eff CD8	30.7415	0.116197	7.93763	0.0416667	7.12947	0.0424028	10.1664	0.0680628	7.93455	0.057377	13.768	0.083682	5.04941	0.0508475	13.5509	0.112903	6.70562	0.0814815	5.40157	0.0444444	15.9847	0.08	19.0467	0.0756757	46.3709	0.224223	28.3227	0.135849	18.1044	0.121339	24.0805	0.117347	19.0804	0.0789474	16.9879	0.0369318	13.1031	0.0655738	18.59	0.105263	7.00819	0.0512821	6.48709	0.0618557	20.2303	0.115538	19.7098
5ea8f625-a823-4bd3-89ac-b0251968bda4	NSD2	Eff CD8	7.45249	0.195122	13.8909	0.166667	4.75298	0.101266	13.2945	0.126866	7.93455	0.107692	10.326	0.170455	6.73255	0.1	3.87169	0.0869565	6.09602	0.133333	13.5039	0.185185	10.6564	0.153846	0	0	20.9854	0.293839	6.29392	0.105263	8.11574	0.141304	4.18791	0.0727273	6.36013	0.0952381	0	0	6.55153	0.117647	5.31143	0.0714286	1.75205	0.0338983	1.08118	0.1	2.09279	0.103448	1.31399
535ee5e6-f9fb-4a41-bbcd-cfee52cd4e89	FARP2	Eff CD8	3.72624	0.190476	0	0	0	0	0	0	5.66753	0.185185	5.50721	0.258065	0	0	0	0	0	0	2.70078	0.1	2.66411	0.176471	0	0	11.8466	0.37234	4.72044	0.230769	7.49146	0.307692	1.04698	0.0140845	0	0	2.61353	0.0208333	3.27577	0.037037	2.65571	0.0434783	0	0	1.08118	0.1	2.09279	0.0625	2.62798
ENST00000651489.1	TMEM167B	Eff CD8	0	0	0	0	2.37649	0.0645161	2.34608	0.0681818	2.26701	0.04	1.3768	0.0327869	1.68314	0.0357143	3.87169	0.105263	7.92482	0.114035	0	0	2.66411	0.0714286	2.72095	0.166667	10.4927	0.242188	3.14696	0.121212	4.37002	0.175	3.14093	0.0588235	0	0	0	0	3.27577	0.111111	0	0	6.13216	0.142857	4.32473	0.111111	5.58078	0.0683761	5.25595
ENST00000355992.7	DDX19B	Eff CD8	0	0	1.98441	0.0769231	4.75298	0.0869565	1.56406	0.0273973	2.26701	0.0350877	2.0652	0.0447761	0	0	3.87169	0.1	1.82881	0.0447761	0	0	0.888037	0.0196078	0	0	7.44642	0.318841	0	0	1.87286	0.0666667	0	0	0	0	0	0	0	0	1.32786	0.0625	3.50409	0.0952381	2.16236	0.111111	2.09279	0.107143	2.62798
eaedab05-51ba-4a05-90bd-d68f46e5cfe4	CWC27	Eff CD8	3.72624	0.0769231	5.95322	0.214286	7.12947	0.181818	1.56406	0.0425532	5.66753	0.172414	6.19561	0.103448	0	0	0	0	0.609602	0.016129	0	0	0.888037	0.0526316	9.52333	0.0933333	14.8928	0.297297	0	0	1.87286	0.0315789	0	0	0	0	0	0	0	0	2.65571	0.0833333	0	0	2.16236	0.05	1.39519	0.0434783	5.25595
ccf69b76-5beb-447c-98e2-8bea841e8f92	YWHAQ	Eff CD8	0	0	7.93763	0.0597015	8.31772	0.0630631	4.69217	0.0234375	9.06805	0.0481928	28.9128	0.165354	8.41568	0.0364964	21.2943	0.120879	15.8497	0.0869565	21.6063	0.216216	31.0813	0.114007	6.80238	0.0847458	53.4788	0.315369	32.2564	0.189815	19.3529	0.118321	1.04698	0.0125	28.6206	0.183673	1.30676	0.0104167	13.1031	0.097561	5.31143	0.0851064	19.2725	0.0912863	6.48709	0.109091	2.09279	0.0405405	5.25595
42f0958b-a070-4655-9482-1e2f45a2f050	AGO2	Eff CD8	9.31561	0.138889	7.93763	0.097561	6.53535	0.0728477	3.12811	0.047619	4.53403	0.0666667	8.26081	0.0944882	8.41568	0.125	0	0	1.82881	0.03	2.70078	0.0434783	8.88037	0.175439	8.16285	0.0659341	19.293	0.293814	0	0	1.24858	0.019802	5.23489	0.0625	0	0	0	0	3.27577	0.0666667	2.65571	0.0833333	0.876023	0.02	2.16236	0.08	2.79039	0.0519481	3.94196
4246244b-92b7-4780-82da-17f523afc1d4	KDM1A	Eff CD8	1.86312	0.0689655	5.95322	0.111111	3.56474	0.08	3.91014	0.121951	1.13351	0.0333333	0.688401	0.0163934	5.04941	0.12	5.80754	0.176471	4.26721	0.0972222	0	0	1.77607	0.030303	0	0	8.80031	0.325	2.36022	0.0491803	0	0	1.04698	0.037037	0	0	0	0	0	0	0	0	0	0	2.16236	0.153846	0.697597	0.027027	0
371fc6a5-93fd-42d9-9b15-818fd05b7660	FARSB	Eff CD8	0.931561	0.0123457	0	0	2.97061	0.0462963	0.782028	0.016129	0	0	0.688401	0.00980392	3.36627	0.0588235	0	0	0.609602	0.00877193	0	0	2.66411	0.06	0	0	18.616	0.261905	0.786741	0.0147059	0	0	0	0	0	0	0	0	0	0	0	0	2.62807	0.046875	2.16236	0.0625	0.697597	0.0175439	1.31399
5640ae28-ed3b-4bc1-97e6-595bd310ee4f	P2RX4	Eff CD8	12.1103	0.333333	29.7661	0.441176	26.1414	0.325926	16.4226	0.411765	11.3351	0.147059	39.9273	0.47541	21.8808	0.371429	25.166	0.333333	31.6993	0.390977	27.0078	0.47619	24.865	0.459016	20.4071	0.483871	47.7248	0.859756	20.4553	0.590909	29.9658	0.527473	15.7047	0.576923	19.0804	0.6	10.4541	0.666667	26.2061	0.615385	18.59	0.482759	10.5123	0.363636	17.2989	0.285714	27.9039	0.444444	27.5938
7b6041d5-4b23-4aef-a401-7e670edb706e-1	SLC30A6	Eff CD8	2.79468	0.0337079	7.93763	0.105263	7.7236	0.104	15.6406	0.16129	6.80104	0.0731707	5.50721	0.0555556	8.41568	0.113636	1.93585	0.030303	4.26721	0.122807	10.8031	0.0888889	3.55215	0.043956	0	0	30.1241	0.257225	13.3746	0.0977011	0	0	4.18791	0.032	9.54019	0.0545455	6.53382	0.037037	0	0	6.63929	0.0666667	10.5123	0.171429	1.08118	0.030303	0	0	1.31399
ENST00000432306.5	VTI1A	Eff CD8	14.905	0.0730594	5.95322	0.0280374	26.7355	0.127119	19.5507	0.116822	13.6021	0.0769231	24.7824	0.123288	1.68314	0.0119048	3.87169	0.0246914	12.192	0.0956938	2.70078	0.0185185	19.5368	0.0944206	17.6862	0.1	63.9715	0.273121	13.3746	0.0615942	11.2372	0.0612245	8.37582	0.0462428	12.7203	0.0740741	13.0676	0.0719424	29.4819	0.140625	7.96714	0.0769231	1.75205	0.0119048	8.64945	0.0583942	6.97597	0.0348432	14.4539
e1ab7711-3acb-4c9c-84a2-fd58e3b8a3c5	CTD-2152M20.2_GOLPH3	Eff CD8	5.58937	0.0967742	9.92203	0.121951	3.56474	0.0335196	16.4226	0.12426	10.2016	0.0714286	16.5216	0.190476	18.5145	0.186441	3.87169	0.0434783	11.5824	0.113095	0	0	0	0	2.72095	0.105263	32.155	0.390947	11.8011	0.230769	14.3586	0.198276	12.5637	0.15	3.18006	0.0666667	1.30676	0.0212766	6.55153	0.0833333	10.6229	0.190476	9.63626	0.112245	2.16236	0.0285714	6.97597	0.106383	9.19792
c963995a-c371-4ad6-bda3-b2ed420d6bac	ATE1	Eff CD8	0	0	3.96881	0.0606061	4.15886	0.0804598	3.12811	0.0353982	0	0	6.88401	0.15873	3.36627	0.0909091	1.93585	0.030303	3.04801	0.1	0	0	5.32822	0.0821918	0	0	13.5389	0.229885	6.29392	0.129032	2.49715	0.05	0	0	0	0	5.22706	0.0909091	0	0	1.32786	0.0714286	0	0	6.48709	0.162162	3.48799	0.135135	1.31399
ENST00000679776.1	ATF4	Eff CD8	0.931561	0.0714286	0	0	1.18824	0.1	0.782028	0.0555556	1.13351	0.1	0.688401	0.0434783	1.68314	0.111111	1.93585	0.0833333	1.2192	0.0689655	0	0	0	0	0	0	3.04626	0.225	0	0	1.24858	0.0869565	1.04698	0.0909091	0	0	1.30676	0.0909091	0	0	0	0	0.876023	0.0588235	0	0	1.39519	0.1	0
ebf1585a-d7cc-4bda-97b2-8f3a4a05b1d2	TRBV27_TRBC2	Eff CD8	53.099	0.0296412	55.5634	0.0248227	45.7475	0.0246242	62.5622	0.0260756	52.1413	0.0262857	42.6808	0.0265297	31.9796	0.0120177	44.5245	0.0228175	48.1585	0.0197401	64.8188	0.0251046	43.5138	0.00844536	19.0467	0.0186418	406.845	0.269628	40.1238	0.0283648	68.0474	0.037265	11.5168	0.0482456	6.36013	0.0238095	11.7609	0.0422535	9.8273	0.0384615	5.31143	0.0571429	26.2807	0.0632911	0	0	0	0	0
47c63f37-f717-4cd1-8306-55fac816ccc5	HEMK1	Eff CD8	11.1787	0.235294	7.93763	0.133333	21.3884	0.363636	3.12811	0.173913	11.3351	0.277778	26.1592	0.426966	6.73255	0.222222	5.80754	0.2	6.70562	0.171875	2.70078	0.142857	21.3129	0.375	16.3257	0.285714	36.8936	0.605556	9.44089	0.428571	5.61859	0.18	8.37582	0.156863	0	0	27.442	0.488372	9.8273	0.272727	5.31143	0.235294	8.76023	0.3125	5.40591	0.333333	1.39519	0.1	1.31399
6494147e-1f44-4a99-987f-fc82bb695305	SLC22A18	Eff CD8	5.58937	0.139535	13.8909	0.21875	9.50596	0.183908	1.56406	0.0384615	2.26701	0.0540541	4.81881	0.0795455	3.36627	0.0909091	1.93585	0.0769231	3.65761	0.0612245	0	0	4.44019	0.0649351	10.8838	0.166667	28.0933	0.439153	9.44089	0.210526	6.86717	0.127907	1.04698	0.05	0	0	0	0	3.27577	0.1	0	0	6.13216	0.134615	8.64945	0.153846	10.464	0.16129	10.5119
3f5e15f9-3205-43b8-ba8c-5de4ce258038	DCAF15	Eff CD8	0	0	0	0	5.94123	0.138889	0	0	2.26701	0.0645161	4.13041	0.075	1.68314	0.0454545	0	0	1.82881	0.0576923	5.40157	0.181818	7.1043	0.173913	0	0	14.8928	0.30137	8.65415	0.215686	0	0	3.14093	0.115385	6.36013	0.0909091	3.92029	0.107143	0	0	0	0	0	0	1.08118	0.030303	1.39519	0.05	3.94196
80d3b156-b205-425a-a078-ddb085dcfb0a	PPP6R2	Eff CD8	6.52093	0.112903	19.8441	0.227273	5.3471	0.0703125	9.38433	0.105263	5.66753	0.104167	16.5216	0.150943	13.4651	0.166667	11.6151	0.222222	12.8016	0.194444	10.8031	0.1	8.88037	0.0769231	20.4071	0.138889	48.0632	0.337292	8.65415	0.0769231	23.7229	0.227545	13.6107	0.104	19.0804	0.146341	2.61353	0.0190476	6.55153	0.0434783	7.96714	0.0833333	15.7684	0.243243	2.16236	0.04	8.37117	0.131868	3.94196
d1d165e4-b45d-4409-bc4d-eff855a4bad3	LRRC37A4P	Eff CD8	3.72624	0.133333	3.96881	0.2	5.94123	0.153846	8.6023	0.289474	4.53403	0.148148	6.19561	0.15	5.04941	0.136364	0	0	1.82881	0.111111	2.70078	0.0588235	4.44019	0.192308	0	0	15.5698	0.455446	6.29392	0.275862	0	0	5.23489	0.0769231	6.36013	0.125	6.53382	0.25	0	0	1.32786	0.125	5.25614	0.193548	2.16236	0.285714	0	0	0
e20a1e8b-e052-495f-9d0a-69b5f789706f	SGK3	Eff CD8	0	0	0	0	7.12947	0.151899	0.782028	0.0333333	4.53403	0.117647	0	0	0	0	1.93585	0.0714286	0	0	2.70078	0.0625	0	0	2.72095	0.0645161	13.8774	0.251534	6.29392	0.177778	3.12144	0.119048	0	0	0	0	0	0	0	0	0	0	0	0	5.40591	0.0819672	1.39519	0.0606061	2.62798
4c233972-29ad-4373-949e-cf532cbe30d3	TBCD	Eff CD8	0	0	11.9064	0.146341	7.12947	0.0916031	12.5124	0.156863	4.53403	0.0645161	6.88401	0.0854701	5.04941	0.0508475	5.80754	0.0638298	4.26721	0.0588235	2.70078	0.0714286	5.32822	0.15	8.16285	0.115385	24.3701	0.309013	6.29392	0.109589	3.74573	0.0618557	11.5168	0.196429	3.18006	0.142857	0	0	0	0	2.65571	0.181818	14.0164	0.207792	1.08118	0.0909091	2.09279	0.0394737	1.31399
496b164d-4471-4c21-a9d7-b4d088d646f8	ACTR3B	Eff CD8	0	0	3.96881	0.2	2.97061	0.119048	0	0	3.40052	0.136364	1.3768	0.0740741	0	0	1.93585	0.0666667	1.82881	0.103448	2.70078	0.142857	7.1043	0.333333	0	0	20.9854	0.652632	4.72044	0.26087	6.24288	0.333333	0	0	0	0	1.30676	0.25	0	0	0	0	3.50409	0.285714	0	0	1.39519	0.153846	1.31399
a97b794d-6ed0-403a-80a7-4bd20aa43423	NDUFAF7	Eff CD8	4.6578	0.0526316	9.92203	0.102041	0	0	1.56406	0.030303	3.40052	0.0416667	2.0652	0.0277778	0	0	3.87169	0.04	6.09602	0.0925926	8.10235	0.111111	0	0	0	0	21.6623	0.214765	4.72044	0.0666667	9.98861	0.118519	0	0	0	0	0	0	3.27577	0.030303	1.32786	0.027027	5.25614	0.0923077	0	0	2.09279	0.0428571	3.94196
13ee8bd1-35fb-4a40-8bf8-3423b22b06c2	BAD	Eff CD8	3.72624	0.235294	5.95322	0.214286	2.97061	0.16129	0.782028	0.0204082	0	0	1.3768	0.0357143	3.36627	0.0833333	1.93585	0.0555556	0	0	0	0	0.888037	0.0285714	4.08143	0.176471	19.293	0.508929	3.14696	0.133333	5.61859	0.195652	0	0	3.18006	0.0909091	0	0	0	0	2.65571	0.08	2.62807	0.0857143	4.32473	0.2	2.09279	0.0666667	1.31399
6d035aaa-b4b7-4947-8696-21251c219177	C11orf49	Eff CD8	8.38405	0.118421	1.98441	0.030303	4.15886	0.076087	3.12811	0.0677966	2.26701	0.0416667	8.26081	0.139535	0	0	1.93585	0.030303	3.04801	0.0537634	8.10235	0.0833333	8.88037	0.204082	4.08143	0.0789474	20.9854	0.284404	3.14696	0.0571429	12.4858	0.153846	14.6577	0.197183	6.36013	0.0588235	10.4541	0.133333	6.55153	0.0869565	7.96714	0.230769	2.62807	0.0422535	0	0	4.88318	0.134615	2.62798
7f42fc4a-ff9e-4a9d-be04-ea1067f6c9f1	RPS6KA1	Eff CD8	1.86312	0.0588235	0	0	4.15886	0.07	2.34608	0.0361446	3.40052	0.0483871	1.3768	0.0217391	0	0	0	0	0.609602	0.00970874	5.40157	0.105263	3.55215	0.057971	0	0	16.5852	0.228972	1.57348	0.0344828	3.74573	0.0810811	0	0	0	0	0	0	0	0	0	0	0.876023	0.0142857	3.24355	0.0714286	2.09279	0.0322581	0
65b14367-71e8-464d-8809-c3df7fb0622f	OSTM1	Eff CD8	0.931561	0.0188679	5.95322	0.0638298	0	0	3.12811	0.038835	4.53403	0.0784314	4.81881	0.0598291	3.36627	0.0689655	1.93585	0.0555556	8.53443	0.103704	5.40157	0.181818	13.3206	0.1875	2.72095	0.0363636	17.2621	0.28022	1.57348	0.017094	7.49146	0.137931	8.37582	0.123077	3.18006	0.0434783	0	0	3.27577	0.0769231	2.65571	0.05	12.2643	0.12844	3.24355	0.0508475	6.97597	0.0617284	10.5119
f8af329b-9627-4818-a9a8-e0ad1016c693	BPNT1	Eff CD8	0.931561	0.0666667	0	0	1.18824	0.027027	0	0	0	0	2.0652	0.0652174	0	0	0	0	0.609602	0.03125	0	0	1.77607	0.1	0	0	4.40016	0.26	0.786741	0.0277778	0	0	0	0	3.18006	0.125	0	0	0	0	2.65571	0.0666667	1.75205	0.0408163	1.08118	0.0526316	0	0	0
012e405e-6623-4e86-a753-d669dcf0b46a	FAM178B	Eff CD8	0	0	0	0	0	0	0	0	0	0	0	0	0	0	0	0	0	0	0	0	0	0	0	0	2.03084	0.857143	0	0	0	0	0	0	0	0	0	0	0	0	0	0	0	0	0	0	0	0	0
0549fce6-8fdd-43db-aed6-fc6c9a411970	NFU1	Eff CD8	0	0	0	0	0.594123	0.0121951	1.56406	0.0416667	0	0	0	0	1.68314	0.025641	0	0	1.82881	0.0258621	0	0	0	0	0	0	35.2012	0.398467	0	0	0.624288	0.00657895	0	0	0	0	0	0	0	0	0	0	0.876023	0.0111111	1.08118	0.0227273	0	0	0
06150331-c14c-45ee-b98b-d2d3a717d52c	FBF1	Eff CD8	0	0	0	0	0	0	0	0	0	0	0	0	0	0	0	0	0	0	0	0	0	0	0	0	2.36931	0.388889	0	0	0	0	0	0	0	0	0	0	0	0	0	0	0	0	0	0	0	0	0
0739c106-3a9c-418b-a6de-f55c01960b71	TKTL1	Eff CD8	0	0	0	0	0	0	0	0	0	0	0	0	0	0	0	0	0	0	0	0	0	0	0	0	2.36931	0.333333	0	0	0	0	0	0	0	0	0	0	0	0	0	0	0	0	0	0	0	0	0
07d1049c-cb1a-471b-9ae8-3d3fc31233df	R3HCC1L	Eff CD8	1.86312	0.153846	0	0	2.97061	0.0757576	3.91014	0.119048	2.26701	0.117647	4.81881	0.111111	0	0	7.74338	0.148148	0.609602	0.04	2.70078	0.0588235	0	0	5.4419	0.190476	10.8312	0.304762	0	0	0	0	1.04698	0.0333333	0	0	0	0	6.55153	0.181818	6.63929	0.16129	2.62807	0.15	2.16236	0.0909091	0	0	1.31399
09ac2dc4-cc60-4c71-b4a0-510737b570af	SPIN1	Eff CD8	0	0	0	0	0	0	0	0	0	0	0	0	0	0	0	0	0	0	0	0	0	0	0	0	2.36931	0.333333	0	0	0	0	0	0	0	0	0	0	0	0	0	0	0	0	0	0	0	0	0
09b325e2-787b-4c3e-a956-12ccdd93fd24	MIR22HG	Eff CD8	0	0	0	0	0	0	0	0	0	0	0	0	0	0	0	0	0	0	0	0	0	0	0	0	3.04626	0.529412	0	0	0	0	0	0	0	0	0	0	0	0	0	0	0	0	0	0	0	0	0
0a4f9b10-e4e0-4c84-83d8-b804341c5354	PTGR2	Eff CD8	0	0	0	0	0	0	0	0	0	0	0	0	0	0	0	0	0	0	0	0	0	0	0	0	2.36931	0.411765	0	0	0	0	0	0	0	0	0	0	0	0	0	0	0	0	0	0	0	0	0
10112bf5-493d-4239-b91a-646fa417d11d	APEX2	Eff CD8	0	0	0	0	0	0	0	0	0	0	0	0	0	0	0	0	0	0	0	0	0	0	0	0	3.72321	0.282051	0	0	0	0	0	0	0	0	0	0	0	0	0	0	0	0	0	0	0	0	0
11809a5f-1b06-47df-8ab4-7041c3870441	GRAMD2B	Eff CD8	0	0	0	0	0	0	0	0	0	0	0	0	0	0	0	0	0	0	0	0	0	0	0	0	6.76947	0.384615	0	0	0	0	0	0	0	0	0	0	0	0	0	0	0	0	0	0	0	0	0
1c60842f-a5e0-4e84-9be0-30cbb7366834	PSTPIP2	Eff CD8	0	0	0	0	0	0	0	0	0	0	0	0	0	0	0	0	0	0	0	0	0	0	0	0	2.03084	0.26087	0	0	0	0	0	0	0	0	0	0	0	0	0	0	0	0	0	0	0	0	0
1f0ce48a-43e4-41b0-beef-0d6adb8c5be2	RBBP8	Eff CD8	0	0	0	0	0	0	0	0	0	0	0	0	0	0	0	0	0	0	0	0	0	0	0	0	2.70779	0.888889	0	0	0	0	0	0	0	0	0	0	0	0	0	0	0	0	0	0	0	0	0
2ca323ee-4bb9-4106-8492-d1ef91c032ba	ABHD4	Eff CD8	0	0	0	0	0	0	0	0	0	0	0	0	0	0	0	0	0	0	0	0	0	0	0	0	2.03084	0.25	0	0	0	0	0	0	0	0	0	0	0	0	0	0	0	0	0	0	0	0	0
384fae78-b2cb-4003-9bc0-fbdfbcf99eaf	NDUFV2-AS1	Eff CD8	0	0	0	0	0	0	0	0	0	0	0	0	0	0	0	0	0	0	0	0	0	0	0	0	5.75405	0.326923	0	0	0	0	0	0	0	0	0	0	0	0	0	0	0	0	0	0	0	0	0
3a77cd43-7875-4c09-a811-44f771c3c6bd	LINC02453	Eff CD8	0	0	0	0	0	0	0	0	0	0	0	0	0	0	0	0	0	0	0	0	0	0	0	0	6.431	0.267606	0	0	0	0	0	0	0	0	0	0	0	0	0	0	0	0	0	0	0	0	0
41fc0b0f-64fe-4247-9930-7ccbd288d670	SLC52A2	Eff CD8	0	0	0	0	0	0	0	0	0	0	0	0	0	0	0	0	0	0	0	0	0	0	0	0	5.75405	0.298246	0	0	0	0	0	0	0	0	0	0	0	0	0	0	0	0	0	0	0	0	0
48f1993b-38eb-40e0-ad12-1142f3fdbf19	ARHGAP10	Eff CD8	0	0	0	0	0	0	0	0	0	0	0	0	0	0	0	0	0	0	0	0	0	0	0	0	2.03084	0.206897	0	0	0	0	0	0	0	0	0	0	0	0	0	0	0	0	0	0	0	0	0
4b934281-2ff1-45b2-9fb9-f3e4afb0d4cc	RMND5B	Eff CD8	0	0	1.98441	0.0714286	2.37649	0.0470588	3.91014	0.142857	0	0	0.688401	0.03125	3.36627	0.133333	0	0	0	0	0	0	0	0	0	0	7.10794	0.235955	0	0	3.74573	0.162162	0	0	0	0	3.92029	0.09375	3.27577	0.111111	3.98357	0.130435	0	0	0	0	1.39519	0.05	0
4ce3c28d-1a49-4828-82df-61fec89e154c	ZNF671	Eff CD8	0	0	0	0	0	0	0	0	0	0	0	0	0	0	0	0	0	0	0	0	0	0	0	0	2.70779	0.32	0	0	0	0	0	0	0	0	0	0	0	0	0	0	0	0	0	0	0	0	0
54648558-49e7-4a88-8271-593d55cb1764	SLC43A1	Eff CD8	0	0	0	0	0	0	0	0	0	0	0	0	0	0	0	0	0	0	0	0	0	0	0	0	2.03084	0.222222	0	0	0	0	0	0	0	0	0	0	0	0	0	0	0	0	0	0	0	0	0
5dced2a5-c22f-4b7a-9112-be4dddf4a16e	GUCD1	Eff CD8	0	0	0	0	0	0	0	0	0	0	0	0	0	0	0	0	0	0	0	0	0	0	0	0	2.03084	0.4	0	0	0	0	0	0	0	0	0	0	0	0	0	0	0	0	0	0	0	0	0
63c4c850-f1a0-4421-8496-9589d6e0f667	COQ8B	Eff CD8	1.86312	0.111111	0	0	0	0	0	0	0	0	1.3768	0.0625	0	0	1.93585	0.0909091	0	0	0	0	1.77607	0.0952381	1.36048	0.0714286	3.72321	0.211538	0	0	0	0	0	0	0	0	0	0	0	0	0	0	0	0	1.08118	0.0555556	0	0	1.31399
6bed8e1e-24f7-44a2-9dd7-1def6a45109f-1	ARMC8	Eff CD8	11.1787	0.166667	11.9064	0.109091	8.31772	0.102941	4.69217	0.0631579	4.53403	0.0625	6.88401	0.0769231	3.36627	0.0571429	0	0	1.2192	0.0227273	5.40157	0.0833333	2.66411	0.0638298	12.2443	0.0967742	17.6006	0.270833	0	0	7.49146	0.097561	3.14093	0.0566038	0	0	0	0	0	0	6.63929	0.172414	1.75205	0.03125	1.08118	0.0208333	0.697597	0.0169492	5.25595
6ca4fef4-ae62-42db-8069-ed4c8035fcd7	CEP70	Eff CD8	0	0	0	0	0	0	0	0	0	0	0	0	0	0	0	0	0	0	0	0	0	0	0	0	8.12336	0.369231	0	0	0	0	0	0	0	0	0	0	0	0	0	0	0	0	0	0	0	0	0
6cc94044-d85e-4eb9-8eaa-1b94938fc771	CINP	Eff CD8	0	0	0	0	0	0	0	0	0	0	0	0	0	0	0	0	0	0	0	0	0	0	0	0	4.06168	0.272727	0	0	0	0	0	0	0	0	0	0	0	0	0	0	0	0	0	0	0	0	0
6f3ddd18-50d6-442b-8b21-d0a171d0600a	ZNF510	Eff CD8	0	0	0	0	0	0	0	0	0	0	0	0	0	0	0	0	0	0	0	0	0	0	0	0	3.38474	0.2	0	0	0	0	0	0	0	0	0	0	0	0	0	0	0	0	0	0	0	0	0
7238e78b-0ed7-488b-b0ff-5813d7f5f0fe	MIR29B2CHG	Eff CD8	0	0	0	0	0	0	0	0	0	0	0	0	0	0	0	0	0	0	0	0	0	0	0	0	2.36931	0.777778	0	0	0	0	0	0	0	0	0	0	0	0	0	0	0	0	0	0	0	0	0
73224e8c-3353-43d6-a9c3-0f1d6848420c	RP11-404C6.6_TSPAN15	Eff CD8	0	0	0	0	0	0	0	0	0	0	0	0	0	0	0	0	0	0	0	0	0	0	0	0	3.38474	0.555556	0	0	0	0	0	0	0	0	0	0	0	0	0	0	0	0	0	0	0	0	0
74258e52-ec0b-4d65-bd29-1a04c436003f	ZNF529-AS1	Eff CD8	0	0	0	0	0	0	0	0	0	0	0	0	0	0	0	0	0	0	0	0	0	0	0	0	5.75405	0.236111	0	0	0	0	0	0	0	0	0	0	0	0	0	0	0	0	0	0	0	0	0
86f85fd3-e9c7-4db0-8659-525ab68586e1	ZNF37BP	Eff CD8	0.931561	0.0833333	0	0	1.78237	0.0731707	1.56406	0.0833333	1.13351	0.0588235	0	0	0	0	1.93585	0.142857	0	0	0	0	0.888037	0.047619	0	0	5.41558	0.280702	0	0	0.624288	0.025641	0	0	0	0	0	0	0	0	1.32786	0.142857	0.876023	0.125	0	0	0	0	0
8e820355-5f35-4bc4-9adf-8db581379be4	PIGC	Eff CD8	0	0	0	0	0	0	0	0	0	0	0	0	0	0	0	0	0	0	0	0	0	0	0	0	4.40016	0.295455	0	0	0	0	0	0	0	0	0	0	0	0	0	0	0	0	0	0	0	0	0
958f0562-f2e7-4592-84bc-b753d45803fa	HIGD1A	Eff CD8	0	0	0	0	0	0	0	0	0	0	0	0	0	0	0	0	0	0	0	0	0	0	0	0	2.36931	0.875	0	0	0	0	0	0	0	0	0	0	0	0	0	0	0	0	0	0	0	0	0
983c7075-8377-46fb-b64a-a22865984852	SPINK2	Eff CD8	0	0	0	0	0	0	0	0	0	0	0	0	0	0	0	0	0	0	0	0	0	0	0	0	6.09252	0.642857	0	0	0	0	0	0	0	0	0	0	0	0	0	0	0	0	0	0	0	0	0
9a1135ec-fa63-4275-b853-19fb3bbcbf6a	RBBP9	Eff CD8	0	0	0	0	0	0	0	0	0	0	0	0	0	0	0	0	0	0	0	0	0	0	0	0	3.38474	0.37037	0	0	0	0	0	0	0	0	0	0	0	0	0	0	0	0	0	0	0	0	0
9ab262da-7b7c-4ecd-9dc5-c21c9bcdbe46	NDUFAF5	Eff CD8	0	0	0	0	0	0	0	0	0	0	0	0	0	0	0	0	0	0	0	0	0	0	0	0	5.0771	0.227273	0	0	0	0	0	0	0	0	0	0	0	0	0	0	0	0	0	0	0	0	0
9ff08415-f40a-466e-9383-598f4fb2d30c	KMT5C	Eff CD8	0	0	0	0	0	0	0	0	0	0	0	0	0	0	0	0	0	0	0	0	0	0	0	0	3.04626	0.692308	0	0	0	0	0	0	0	0	0	0	0	0	0	0	0	0	0	0	0	0	0
ENST00000446958.1	URGCP	Eff CD8	0	0	0	0	0	0	0	0	0	0	0	0	0	0	0	0	0	0	0	0	0	0	0	0	4.06168	0.26087	0	0	0	0	0	0	0	0	0	0	0	0	0	0	0	0	0	0	0	0	0
ENST00000470488.2	PARD6G	Eff CD8	0	0	0	0	0	0	0	0	0	0	0	0	0	0	0	0	0	0	0	0	0	0	0	0	3.38474	0.47619	0	0	0	0	0	0	0	0	0	0	0	0	0	0	0	0	0	0	0	0	0
ENST00000582935.1	RPL17	Eff CD8	1.86312	0.117647	0	0	0.594123	0.0322581	0	0	2.26701	0.0869565	0.688401	0.0526316	1.68314	0.0769231	1.93585	0.125	3.04801	0.178571	0	0	1.77607	0.0512821	0	0	4.73863	0.368421	0	0	0.624288	0.05	0	0	0	0	0	0	3.27577	0.166667	2.65571	0.2	0	0	0	0	0.697597	0.0769231	2.62798
ENST00000596709.5	ADAMTS10	Eff CD8	0	0	0	0	0	0	0	0	0	0	0	0	0	0	0	0	0	0	0	0	0	0	0	0	10.8311	0.8	0	0	0	0	0	0	0	0	0	0	0	0	0	0	0	0	0	0	0	0	0
ENST00000616596.4	RDM1	Eff CD8	0	0	0	0	0	0	0	0	0	0	0	0	0	0	0	0	0	0	0	0	0	0	0	0	2.36931	0.25	0	0	0	0	0	0	0	0	0	0	0	0	0	0	0	0	0	0	0	0	0
a7608213-421a-49c5-b18c-a99c32245c34-1	ORC4	Eff CD8	0	0	3.96881	0.0869565	0	0	1.56406	0.0540541	1.13351	0.0208333	0	0	0	0	0	0	3.65761	0.08	2.70078	0.0833333	0	0	5.4419	0.148148	10.8311	0.283186	0	0	0	0	5.23489	0.116279	0	0	5.22706	0.137931	3.27577	0.0769231	0	0	0	0	0	0	0.697597	0.0285714	2.62798
a880cac7-bf32-4356-beda-206eb6c5511b	ASPHD2	Eff CD8	0	0	0	0	0	0	0	0	0	0	0	0	0	0	0	0	0	0	0	0	0	0	0	0	2.03084	0.230769	0	0	0	0	0	0	0	0	0	0	0	0	0	0	0	0	0	0	0	0	0
bf635511-bc39-46c5-8923-f3bd8c920e66	TBCEL	Eff CD8	0	0	0	0	0	0	0	0	0	0	0	0	0	0	0	0	0	0	0	0	0	0	0	0	3.72321	0.37931	0	0	0	0	0	0	0	0	0	0	0	0	0	0	0	0	0	0	0	0	0
c0cabbce-02b9-45a1-8399-9240ae7522cc	COX18	Eff CD8	0	0	0	0	0	0	0	0	0	0	0	0	0	0	0	0	0	0	0	0	0	0	0	0	2.70779	0.25	0	0	0	0	0	0	0	0	0	0	0	0	0	0	0	0	0	0	0	0	0
c2038065-bb26-49f9-8495-42d2bc4e6ddd	CTDP1	Eff CD8	0	0	0	0	0	0	0	0	0	0	0	0	0	0	0	0	0	0	0	0	0	0	0	0	4.40016	0.361111	0	0	0	0	0	0	0	0	0	0	0	0	0	0	0	0	0	0	0	0	0
c4bc82b9-aeab-42c8-8441-f115de576048	APLF	Eff CD8	0	0	0	0	0	0	0	0	0	0	0	0	0	0	0	0	0	0	0	0	0	0	0	0	3.38474	0.909091	0	0	0	0	0	0	0	0	0	0	0	0	0	0	0	0	0	0	0	0	0
cc273089-48eb-4927-8aee-dff4073ff91c	MATN1-AS1	Eff CD8	0	0	0	0	0	0	0	0	0	0	0	0	0	0	0	0	0	0	0	0	0	0	0	0	5.75405	0.414634	0	0	0	0	0	0	0	0	0	0	0	0	0	0	0	0	0	0	0	0	0
cda9130b-a0e6-4ddf-b6f4-35dc6797371a	TRAPPC5	Eff CD8	0	0	0	0	0	0	0	0	0	0	0	0	0	0	0	0	0	0	0	0	0	0	0	0	2.03084	0.214286	0	0	0	0	0	0	0	0	0	0	0	0	0	0	0	0	0	0	0	0	0
d8bb6e89-8311-4911-af0c-7ff903db38bf	SLC37A3	Eff CD8	5.58937	0.285714	5.95322	0.2	1.18824	0.0588235	4.69217	0.222222	4.53403	0.285714	8.94921	0.448276	5.04941	0.428571	7.74338	0.222222	4.87681	0.186047	0	0	0	0	1.36048	0.333333	11.8466	0.76087	0	0	0.624288	0.0666667	0	0	0	0	0	0	3.27577	0.25	0	0	3.50409	0.25	1.08118	0.125	0.697597	0.166667	3.94196
d8f2549e-4110-4f8e-99b3-098ef7768df7	MDM4	Eff CD8	0	0	0	0	0	0	0	0	0	0	0	0	0	0	0	0	0	0	0	0	0	0	0	0	13.5389	0.207254	0	0	0	0	0	0	0	0	0	0	0	0	0	0	0	0	0	0	0	0	0
d8fa6628-ae41-43bb-af64-58d0042845e8	TOE1	Eff CD8	0	0	0	0	0	0	0	0	0	0	0	0	0	0	0	0	0	0	0	0	0	0	0	0	2.70779	0.275862	0	0	0	0	0	0	0	0	0	0	0	0	0	0	0	0	0	0	0	0	0
db5d3455-3c3a-44d3-b499-6122b415cbc0	WDR86	Eff CD8	0	0	0	0	0	0	0	0	0	0	0	0	0	0	0	0	0	0	0	0	0	0	0	0	5.41558	0.326531	0	0	0	0	0	0	0	0	0	0	0	0	0	0	0	0	0	0	0	0	0
e7d53cff-afd2-4cc1-9e85-df1117b5e8dd	CORO1B	Eff CD8	2.79468	0.103448	0	0	2.37649	0.0909091	0	0	3.40052	0.103448	0	0	1.68314	0.0526316	5.80754	0.142857	0.609602	0.0188679	0	0	3.55215	0.114286	0	0	16.5852	0.441441	0	0	0	0	2.09396	0.181818	0	0	0	0	6.55153	0.222222	1.32786	0.0909091	2.62807	0.15	0	0	5.58078	0.091954	7.88393
e8f3d24c-b486-49f7-9d0d-97d1a03ca91c	FMO5_CCT8P1	Eff CD8	0	0	0	0	0	0	0	0	0	0	0	0	0	0	0	0	0	0	0	0	0	0	0	0	3.38474	0.222222	0	0	0	0	0	0	0	0	0	0	0	0	0	0	0	0	0	0	0	0	0
ee431aa4-48cf-498d-b495-40416497bd96	ZNF2	Eff CD8	0	0	0	0	0	0	0	0	0	0	0	0	0	0	0	0	0	0	0	0	0	0	0	0	3.04626	0.409091	0	0	0	0	0	0	0	0	0	0	0	0	0	0	0	0	0	0	0	0	0
ENST00000447596.4-1	AK3	EM CD8	39.1256	0.368421	51.5946	0.382353	48.7181	0.361233	42.2295	0.409091	29.4712	0.382353	29.6012	0.349593	38.7121	0.479167	29.0377	0.441176	22.5553	0.342593	37.811	0.411765	31.0813	0.284553	47.6166	0.406977	51.1095	0.385204	55.0718	0.503597	74.2903	0.59799	27.2214	0.4	38.1608	0.342857	14.3744	0.150685	19.6546	0.222222	46.475	0.4375	53.4374	0.398693	12.9742	0.375	20.9279	0.428571	14.4539
dc461705-39fd-4a31-9987-f9158b34d9cd	FBXO11	EM CD8	12.1103	0.142857	5.95322	0.0810811	39.2121	0.328358	21.1148	0.287234	15.8691	0.378378	32.3548	0.324138	15.1482	0.36	11.6151	0.26087	6.09602	0.15873	24.3071	0.236842	19.5368	0.215686	47.6166	0.37234	38.9245	0.433962	32.2564	0.254658	63.6774	0.573034	40.8321	0.351351	12.7203	0.0952381	30.0556	0.179688	19.6546	0.176471	11.9507	0.219512	16.6444	0.256757	9.73063	0.264706	3.48799	0.0510204	9.19792
2954fa55-965f-4c33-ba81-7341bef251f8	NIPSNAP2	EM CD8	9.31561	0.151515	7.93763	0.105263	21.3884	0.262774	17.2046	0.234043	5.66753	0.108696	12.3912	0.155172	10.0988	0.0895522	1.93585	0.0243902	7.92482	0.0802469	21.6063	0.347826	20.4249	0.2875	20.4071	0.3125	5.41558	0.15534	20.4553	0.382353	31.2144	0.537634	13.6107	0.203125	19.0804	0.24	9.14735	0.12963	16.3788	0.263158	13.2786	0.384615	5.25614	0.0759494	11.893	0.0901639	17.4399	0.242718	23.6518
cd7a6477-cb65-48dc-9e46-10792c1d2f6d	GOSR1	EM CD8	28.8784	0.178161	13.8909	0.0945946	16.0413	0.129187	17.2046	0.176	13.6021	0.142857	24.7824	0.182741	8.41568	0.0704225	19.3585	0.169492	12.8016	0.135484	8.10235	0.130435	23.977	0.188811	9.52333	0.0642202	9.47726	0.148148	6.29392	0.0727273	38.0816	0.409396	15.7047	0.11811	12.7203	0.108108	20.9082	0.161616	32.7577	0.27027	14.6064	0.211538	21.9006	0.223214	10.8118	0.192308	11.8591	0.157407	5.25595
d73a0cb3-038d-4d73-a7ae-0672766aaebb	AQR	EM CD8	9.31561	0.0833333	3.96881	0.0454545	0	0	9.38433	0.118812	2.26701	0.0217391	3.442	0.0248756	5.04941	0.0588235	11.6151	0.153846	0.609602	0.00869565	5.40157	0.0487805	3.55215	0.0347826	0	0	2.70779	0.0242424	7.86741	0.08	23.0986	0.224242	0	0	3.18006	0.0196078	0	0	16.3788	0.135135	14.6064	0.180328	14.0164	0.161616	0	0	0	0	0
c0b5d54b-d136-4513-a324-bed384fdb71c	ACTR10	EM CD8	2.79468	0.0967742	0	0	2.97061	0.108696	2.34608	0.0967742	3.40052	0.1	5.50721	0.266667	0	0	5.80754	0.157895	6.70562	0.192982	2.70078	0.0714286	1.77607	0.0408163	4.08143	0.214286	9.47726	0.35	1.57348	0.0714286	21.2258	0.523077	1.04698	0.0434783	6.36013	0.285714	0	0	6.55153	0.181818	3.98357	0.333333	1.75205	0.0555556	1.08118	0.0666667	9.06876	0.26	0
5d603c8b-05ea-4561-bd49-bbdaa8d8ce6b	B9D2	EM CD8	0	0	5.95322	0.09375	2.97061	0.078125	0	0	2.26701	0.0555556	0	0	3.36627	0.0833333	1.93585	0.047619	3.04801	0.0505051	0	0	3.55215	0.0769231	8.16285	0.136364	4.06168	0.0851064	10.2276	0.19697	21.2258	0.263566	0	0	9.54019	0.2	10.4541	0.170213	0	0	6.63929	0.185185	2.62807	0.06	2.16236	0.0338983	0.697597	0.0277778	0
ENST00000602113.5	DDX49	EM CD8	0	0	3.96881	0.0909091	0	0	5.47419	0.137255	1.13351	0.0454545	2.7536	0.105263	6.73255	0.129032	0	0	3.04801	0.116279	0	0	0	0	2.72095	0.0833333	0.338473	0.0133333	3.9337	0.135135	8.11574	0.419355	0	0	3.18006	0.05	0	0	3.27577	0.1	3.98357	0.107143	4.38012	0.142857	1.08118	0.0333333	1.39519	0.0526316	1.31399
8a471fb9-fac8-4217-a021-05ef10b22f37	SNW1	EM CD8	5.58937	0.113208	3.96881	0.0869565	0.594123	0.00952381	4.69217	0.0681818	1.13351	0.0227273	2.0652	0.0379747	0	0	1.93585	0.030303	2.43841	0.0333333	0	0	5.32822	0.146341	2.72095	0.0645161	0.676947	0.015873	3.9337	0.121951	9.36432	0.223881	7.32885	0.14	3.18006	0.142857	7.84058	0.122449	3.27577	0.0416667	0	0	0	0	6.48709	0.136364	2.09279	0.0714286	1.31399
00bb5a3e-c2e2-4203-aff3-854a546d8c67-1	DCTN4	EM CD8	11.1787	0.1	9.92203	0.0980392	4.75298	0.0567376	7.03825	0.0775862	2.26701	0.0263158	12.3912	0.125	13.4651	0.181818	3.87169	0.0540541	1.2192	0.0134228	8.10235	0.09375	0.888037	0.00892857	19.0467	0.175	11.5081	0.112957	19.6685	0.15625	43.7002	0.253623	20.9396	0.166667	0	0	1.30676	0.0125	0	0	1.32786	0.0208333	2.62807	0.0283019	8.64945	0.0909091	5.58078	0.0516129	3.94196
0d9e0d5c-6bcb-4279-a11a-8a97c3b1fbf8	PLEKHA3	EM CD8	0.931561	0.027027	7.93763	0.363636	2.97061	0.142857	1.56406	0.0384615	0	0	4.81881	0.155556	5.04941	0.142857	0	0	0	0	0	0	4.44019	0.125	8.16285	0.3	3.72321	0.177419	3.9337	0.217391	9.98861	0.5	2.09396	0.0666667	0	0	3.92029	0.1	3.27577	0.125	2.65571	0.2	1.75205	0.0454545	0	0	2.79039	0.121212	1.31399
02627185-2275-45b9-b894-76219bbde60e	PDXDC1	EM CD8	1.86312	0.0425532	1.98441	0.0588235	0.594123	0.02	3.12811	0.133333	4.53403	0.117647	9.63761	0.150538	1.68314	0.04	1.93585	0.05	10.9728	0.3	5.40157	0.222222	8.88037	0.227273	6.80238	0.121951	2.36931	0.0578512	10.2276	0.245283	17.4801	0.388889	3.14093	0.0576923	6.36013	0.0714286	9.14735	0.233333	0	0	9.295	0.101449	4.38012	0.106383	2.16236	0.0714286	3.48799	0.2	2.62798
1cb4eaf3-2542-490f-b462-151841b5df54	OSBPL2	EM CD8	2.79468	0.0666667	1.98441	0.0333333	5.94123	0.163934	0.782028	0.0196078	2.26701	0.0588235	3.442	0.0724638	6.73254	0.173913	0	0	0.609602	0.0222222	8.10235	0.176471	1.77607	0.0327869	0	0	7.10794	0.127273	5.50718	0.076087	9.98861	0.333333	0	0	0	0	0	0	0	0	1.32786	0.027027	1.75205	0.028169	0	0	2.09279	0.0545455	3.94196
dcae2dcf-3e39-4431-b1e2-63000a45c2fd	PKD2	EM CD8	21.4259	0.353846	17.8597	0.28125	11.8825	0.206186	11.7304	0.151515	9.06805	0.216216	16.5216	0.296296	1.68314	0.0666667	13.5509	0.269231	5.48642	0.113924	5.40157	0.153846	16.8727	0.260274	21.7676	0.421053	20.3084	0.157068	8.65415	0.174603	46.8216	0.714286	8.37582	0.533333	6.36013	0.222222	7.84058	0.5	3.27577	0.142857	7.96714	0.26087	15.7684	0.225	6.48709	0.171429	4.88318	0.184211	6.56994
e1ea9db3-86b8-467c-ad53-3b37e5764388	PHACTR4	EM CD8	10.2472	0.125	5.95322	0.0652174	4.15886	0.0972222	6.25622	0.0888889	3.40052	0.0731707	12.3912	0.134328	3.36627	0.0588235	1.93585	0.0416667	0.609602	0.00699301	0	0	16.8727	0.182692	16.3257	0.114286	15.9083	0.169065	5.50718	0.057377	23.7229	0.246753	1.04698	0.0106383	0	0	9.14735	0.0804598	3.27577	0.0384615	10.6229	0.0879121	2.62807	0.0225564	4.32473	0.0740741	10.464	0.112782	2.62798
f5c69d0f-8acb-4aca-9fa5-2038e94d4d49	EIF3D	EM CD8	5.58937	0.0555556	11.9064	0.0857143	5.3471	0.05	3.91014	0.0406504	0	0	11.0144	0.1	0	0	1.93585	0.0204082	3.04801	0.021097	0	0	0	0	8.16285	0.0517241	0	0	4.72044	0.0342857	25.5958	0.219251	0	0	6.36013	0.0588235	0	0	3.27577	0.030303	1.32786	0.0188679	2.62807	0.0283019	2.16236	0.030303	2.09279	0.0272727	1.31399
ef437761-112e-490c-8088-c2bdbdd47fac	MTMR4	EM CD8	0	0	1.98441	0.0344828	1.78237	0.03	3.91014	0.0961538	1.13351	0.0232558	2.7536	0.0888889	1.68314	0.0277778	0	0	1.82881	0.0769231	0	0	0	0	0	0	0	0	3.14696	0.0634921	6.24288	0.25641	0	0	0	0	0	0	0	0	0	0	0	0	0	0	0.697597	0.0285714	1.31399
ENST00000393360.7	MAPK9	EM CD8	0	0	0	0	1.18824	0.0555556	0	0	2.26701	0.0588235	0.688401	0.0384615	1.68314	0.0833333	0	0	1.2192	0.0588235	0	0	0.888037	0.047619	0	0	0.676947	0.0408163	0.786741	0.0454545	3.12144	0.227273	1.04698	0.0526316	0	0	0	0	0	0	0	0	0.876023	0.0277778	0	0	0.697597	0.0909091	1.31399
f1f9925d-c99c-4f6b-927d-34c1771201d0	FUNDC1	EM CD8	0	0	0	0	2.37649	0.133333	0	0	0	0	0	0	3.36627	0.142857	0	0	0.609602	0.0227273	2.70078	0.125	0	0	0	0	0.338473	0.04	0	0	3.74573	0.5	0	0	0	0	2.61353	0.111111	0	0	0	0	0	0	2.16236	0.125	0	0	1.31399
08924e5b-8b8d-4b56-af6a-a654c4d290eb	GPHN	EM CD8	2.79468	0.111111	0	0	6.53535	0.164179	0.782028	0.0263158	1.13351	0.025641	4.81881	0.145833	0	0	5.80754	0.214286	0.609602	0.0133333	2.70078	0.0833333	3.55215	0.097561	0	0	0.338474	0.0133333	3.14696	0.142857	8.74003	0.368421	2.09396	0.2	0	0	3.92029	0.0967742	3.27577	0.2	2.65571	0.0952381	0.876023	0.0454545	1.08118	0.2	0.697597	0.0909091	1.31399
97ce2d6e-bcf9-46bd-b591-8afc4ac789b6	AGO2	EM CD8	1.86312	0.0277778	0	0	5.94123	0.0662252	5.47419	0.0833333	10.2016	0.15	10.326	0.11811	3.36627	0.05	5.80754	0.115385	6.70562	0.11	0	0	6.21626	0.122807	9.52333	0.0769231	0.338473	0.00515464	2.36022	0.0461538	13.11	0.207921	0	0	3.18006	0.0833333	0	0	6.55153	0.133333	0	0	0	0	1.08118	0.04	5.58078	0.103896	1.31399
5cc73ff9-9373-4f40-b023-7c1894c566fd	R3HCC1	EM CD8	4.6578	0.131579	0	0	2.97061	0.0574713	7.03825	0.1875	3.40052	0.0769231	3.442	0.121951	10.0988	0.206897	7.74338	0.222222	3.65761	0.105263	2.70078	0.0833333	7.99233	0.204545	0	0	0.676947	0.0192308	0.786741	0.0277778	12.4858	0.333333	0	0	0	0	0	0	6.55153	0.222222	1.32786	0.03125	4.38012	0.131579	2.16236	0.0645161	2.79039	0.125	0
ENST00000313566.11	AP4S1	EM CD8	7.45249	0.140351	5.95322	0.12	5.94123	0.0813008	3.91014	0.125	4.53403	0.108108	4.81881	0.0864198	5.04941	0.09375	0	0	0	0	2.70078	0.0625	1.77607	0.0444444	8.16285	0.146341	0.676947	0.037037	0.786741	0.025641	11.8615	0.267606	6.28187	0.157895	0	0	7.84058	0.0909091	0	0	2.65571	0.0909091	3.50409	0.114286	0	0	2.79039	0.0851064	1.31399
05f68608-3478-44c3-a23e-a37e674aca45	NTAQ1	EM CD8	0	0	0	0	0	0	0	0	0	0	0	0	0	0	0	0	0	0	0	0	0	0	0	0	0	0	0	0	3.74573	0.333333	0	0	0	0	0	0	0	0	0	0	0	0	0	0	0	0	0
07caaf54-3e5d-4010-a0eb-f52a30deba7a	DHDDS	EM CD8	0	0	0	0	0	0	0	0	0	0	0	0	0	0	0	0	0	0	0	0	0	0	0	0	0	0	0	0	4.37002	0.259259	0	0	0	0	0	0	0	0	0	0	0	0	0	0	0	0	0
188b6949-e2e6-45aa-8166-2035c3635f42	RP1-317E23.3	EM CD8	0	0	0	0	0	0	0	0	0	0	0	0	0	0	0	0	0	0	0	0	0	0	0	0	0	0	0	0	5.61859	0.5625	0	0	0	0	0	0	0	0	0	0	0	0	0	0	0	0	0
1bb90c34-8ebe-456a-8d01-6d8d6587d35e	FBXO6	EM CD8	0	0	0	0	0	0	0	0	0	0	0	0	0	0	0	0	0	0	0	0	0	0	0	0	0	0	0	0	3.74573	0.25	0	0	0	0	0	0	0	0	0	0	0	0	0	0	0	0	0
1c5a9d53-b096-454c-9890-bc9537503bf3	DNAL1	EM CD8	0	0	0	0	0	0	0	0	0	0	0	0	0	0	0	0	0	0	0	0	0	0	0	0	0	0	0	0	4.37002	0.304348	0	0	0	0	0	0	0	0	0	0	0	0	0	0	0	0	0
2d3429cb-8a52-4e29-aef9-c6104450b631	ABLIM2	EM CD8	0	0	0	0	0	0	0	0	0	0	0	0	0	0	0	0	0	0	0	0	0	0	0	0	0	0	0	0	3.12144	0.555556	0	0	0	0	0	0	0	0	0	0	0	0	0	0	0	0	0
2f1e7282-1812-4608-8620-838b4040a589	COQ3	EM CD8	0	0	0	0	0	0	0	0	0	0	0	0	0	0	0	0	0	0	0	0	0	0	0	0	0	0	0	0	3.74573	0.333333	0	0	0	0	0	0	0	0	0	0	0	0	0	0	0	0	0
323fd828-06cc-4717-86e9-a5e4dc8c0728	PCCA	EM CD8	0	0	0	0	0	0	0	0	0	0	0	0	0	0	0	0	0	0	0	0	0	0	0	0	0	0	0	0	3.74573	0.24	0	0	0	0	0	0	0	0	0	0	0	0	0	0	0	0	0
3385e017-8baf-446a-9929-e7ef6b0e6cab	SLC25A14	EM CD8	0	0	0	0	0	0	0	0	0	0	0	0	0	0	0	0	0	0	0	0	0	0	0	0	0	0	0	0	7.49146	0.4	0	0	0	0	0	0	0	0	0	0	0	0	0	0	0	0	0
40695df9-0d5d-4c91-ae33-c26f8780bdd7	ANKRD54	EM CD8	2.79468	0.0566038	5.95322	0.214286	2.97061	0.0588235	3.91014	0.172414	6.80104	0.2	6.88401	0.192308	6.73254	0.121212	3.87169	0.0833333	6.09602	0.149254	2.70078	0.0714286	10.6564	0.324324	0	0	4.06168	0.108108	0	0	22.4744	0.5625	0	0	0	0	2.61353	0.105263	6.55153	0.25	3.98357	0.12	6.13216	0.162791	1.08118	0.0666667	0.697597	0.0294118	0
43f3694c-5786-43b6-9c8a-38ca4f4595b3	SRR	EM CD8	0	0	0	0	0	0	0	0	0	0	0	0	0	0	0	0	0	0	0	0	0	0	0	0	0	0	0	0	2.49715	0.363636	0	0	0	0	0	0	0	0	0	0	0	0	0	0	0	0	0
5b72278d-e1e3-4bc1-863e-3e545cfdfa44	CRPPA	EM CD8	0	0	0	0	0	0	0	0	0	0	0	0	0	0	0	0	0	0	0	0	0	0	0	0	0	0	0	0	3.74573	0.3	0	0	0	0	0	0	0	0	0	0	0	0	0	0	0	0	0
5bf0fa53-0521-48d2-ab0e-a0bdaaa47eaf	MTMR3	EM CD8	0	0	0	0	0	0	0	0	0	0	0	0	0	0	0	0	0	0	0	0	0	0	0	0	0	0	0	0	3.74573	0.214286	0	0	0	0	0	0	0	0	0	0	0	0	0	0	0	0	0
66e10638-d710-4f9e-a365-9482b63374dc	PGM1	EM CD8	0.931561	0.25	0	0	0	0	3.91014	0.238095	1.13351	0.0714286	2.0652	0.15	0	0	1.93585	0.0909091	1.82881	0.0967742	2.70078	0.2	0	0	5.4419	0.4	1.35389	0.0930233	0	0	16.2315	0.565217	0	0	3.18006	0.25	5.22706	0.266667	0	0	2.65571	0.4	0.876023	0.0277778	4.32473	0.222222	0.697597	0.25	3.94196
7fef0034-d894-4dc9-9884-d7c94f61e7c3	CREB3L4	EM CD8	0	0	0	0	0	0	0	0	0	0	0	0	0	0	0	0	0	0	0	0	0	0	0	0	0	0	0	0	3.12144	0.2	0	0	0	0	0	0	0	0	0	0	0	0	0	0	0	0	0
844d0f0a-7e50-4376-aa19-fe0794a3e784	TPRA1	EM CD8	0	0	0	0	0	0	0	0	0	0	0	0	0	0	0	0	0	0	0	0	0	0	0	0	0	0	0	0	3.12144	0.227273	0	0	0	0	0	0	0	0	0	0	0	0	0	0	0	0	0
87a311ef-e9e0-49f9-9cd6-b6cb3b66b22f	MPPED2	EM CD8	0	0	0	0	0	0	0	0	0	0	0	0	0	0	0	0	0	0	0	0	0	0	0	0	0	0	0	0	4.37002	0.4375	0	0	0	0	0	0	0	0	0	0	0	0	0	0	0	0	0
8dd27e46-2cd0-4f0d-a208-5c97ce282fc6	SLC12A9	EM CD8	0	0	0	0	0	0	0	0	0	0	0	0	0	0	0	0	0	0	0	0	0	0	0	0	0	0	0	0	8.74003	0.388889	0	0	0	0	0	0	0	0	0	0	0	0	0	0	0	0	0
94e4d95a-f70c-4d6d-b8a6-07663de934a1	SGSM1	EM CD8	0	0	0	0	0	0	0	0	0	0	0	0	0	0	0	0	0	0	0	0	0	0	0	0	0	0	0	0	2.49715	0.5	0	0	0	0	0	0	0	0	0	0	0	0	0	0	0	0	0
9aa1f2ef-591a-49e7-a607-5f5eee8c7792	GBE1	EM CD8	0	0	0	0	0	0	0	0	0	0	0	0	0	0	0	0	0	0	0	0	0	0	0	0	0	0	0	0	6.24288	0.4	0	0	0	0	0	0	0	0	0	0	0	0	0	0	0	0	0
ENST00000367554.7	NPL	EM CD8	0	0	0	0	0	0	0	0	0	0	0	0	0	0	0	0	0	0	0	0	0	0	0	0	0	0	0	0	2.49715	0.307692	0	0	0	0	0	0	0	0	0	0	0	0	0	0	0	0	0
ENST00000465762.5	NDFIP2	EM CD8	0	0	0	0	0	0	0	0	0	0	0	0	0	0	0	0	0	0	0	0	0	0	0	0	0	0	0	0	5.61859	0.9	0	0	0	0	0	0	0	0	0	0	0	0	0	0	0	0	0
ENST00000475499.1	ZNF726P1	EM CD8	0	0	0	0	0	0	0	0	0	0	0	0	0	0	0	0	0	0	0	0	0	0	0	0	0	0	0	0	2.49715	0.25	0	0	0	0	0	0	0	0	0	0	0	0	0	0	0	0	0
ENST00000482767.1	ZNF391	EM CD8	0	0	0	0	0	0	0	0	0	0	0	0	0	0	0	0	0	0	0	0	0	0	0	0	0	0	0	0	5.61859	0.9	0	0	0	0	0	0	0	0	0	0	0	0	0	0	0	0	0
ENST00000589725.1	ZNF570	EM CD8	0	0	0	0	0	0	0	0	0	0	0	0	0	0	0	0	0	0	0	0	0	0	0	0	0	0	0	0	6.24288	0.5	0	0	0	0	0	0	0	0	0	0	0	0	0	0	0	0	0
ENST00000594466.6	ZNF726	EM CD8	0	0	0	0	0	0	0	0	0	0	0	0	0	0	0	0	0	0	0	0	0	0	0	0	0	0	0	0	5.61859	0.3	0	0	0	0	0	0	0	0	0	0	0	0	0	0	0	0	0
ENST00000642870.2	B9D1	EM CD8	0	0	0	0	0	0	0	0	0	0	0	0	0	0	0	0	0	0	0	0	0	0	0	0	0	0	0	0	3.74573	0.857143	0	0	0	0	0	0	0	0	0	0	0	0	0	0	0	0	0
a3dd7cd0-1847-4f5e-8359-7c8785036158	DESI1	EM CD8	0	0	0	0	0	0	0	0	0	0	0	0	0	0	0	0	0	0	0	0	0	0	0	0	0	0	0	0	3.74573	0.214286	0	0	0	0	0	0	0	0	0	0	0	0	0	0	0	0	0
a85fd412-e984-4b97-a245-25260f67d6bb	SLC25A19	EM CD8	0	0	0	0	0	0	0	0	0	0	0	0	0	0	0	0	0	0	0	0	0	0	0	0	0	0	0	0	3.12144	0.263158	0	0	0	0	0	0	0	0	0	0	0	0	0	0	0	0	0
ae15ff57-2521-4ac2-a4e3-9d75b7bd7594	XYLB	EM CD8	0	0	0	0	0	0	0	0	0	0	0	0	0	0	0	0	0	0	0	0	0	0	0	0	0	0	0	0	7.49146	0.857143	0	0	0	0	0	0	0	0	0	0	0	0	0	0	0	0	0
b231757b-50b6-4836-afaf-088238c36796	TAGAP-AS1	EM CD8	0	0	0	0	0	0	0	0	0	0	0	0	0	0	0	0	0	0	0	0	0	0	0	0	0	0	0	0	6.86717	0.52381	0	0	0	0	0	0	0	0	0	0	0	0	0	0	0	0	0
b5c69392-a905-4bb3-bdaa-513c49f23487	ANGEL2	EM CD8	0	0	0	0	0	0	0	0	0	0	0	0	0	0	0	0	0	0	0	0	0	0	0	0	0	0	0	0	5.61859	0.219512	0	0	0	0	0	0	0	0	0	0	0	0	0	0	0	0	0
b7ea20db-8f7b-4355-a0e8-2ad0245d3bc4	DYNC2H1	EM CD8	0	0	0	0	0	0	0	0	0	0	0	0	0	0	0	0	0	0	0	0	0	0	0	0	0	0	0	0	2.49715	0.666667	0	0	0	0	0	0	0	0	0	0	0	0	0	0	0	0	0
bba11d32-0838-4b7f-8a9a-0b57bc8ac9de	RP11-342M1.3	EM CD8	0	0	0	0	0	0	0	0	0	0	0	0	0	0	0	0	0	0	0	0	0	0	0	0	0	0	0	0	5.61859	0.36	0	0	0	0	0	0	0	0	0	0	0	0	0	0	0	0	0
c3335e42-9546-456b-afc2-5843d01ddf7c	PRXL2B	EM CD8	0	0	0	0	0	0	0	0	0	0	0	0	0	0	0	0	0	0	0	0	0	0	0	0	0	0	0	0	3.74573	0.5	0	0	0	0	0	0	0	0	0	0	0	0	0	0	0	0	0
c8017b06-1b27-4df7-80cf-6f6f45291853	GALE	EM CD8	0	0	0	0	0	0	0	0	0	0	0	0	0	0	0	0	0	0	0	0	0	0	0	0	0	0	0	0	2.49715	0.266667	0	0	0	0	0	0	0	0	0	0	0	0	0	0	0	0	0
db6c8500-9cc7-4f3d-ae20-df10f9f24036	ZNF382	EM CD8	0	0	0	0	0	0	0	0	0	0	0	0	0	0	0	0	0	0	0	0	0	0	0	0	0	0	0	0	5.61859	0.209302	0	0	0	0	0	0	0	0	0	0	0	0	0	0	0	0	0
ddebcc84-3c00-4f94-a851-a6b457fba18a	EP400P1	EM CD8	0	0	0	0	0	0	0	0	0	0	0	0	0	0	0	0	0	0	0	0	0	0	0	0	0	0	0	0	3.74573	0.230769	0	0	0	0	0	0	0	0	0	0	0	0	0	0	0	0	0
df7254e2-b366-43bb-9972-6e42760e8626	RAB1B	EM CD8	0.931561	0.0333333	3.96881	0.117647	0	0	5.47419	0.137255	0	0	0	0	0	0	0	0	2.43841	0.108108	0	0	3.55215	0.045977	5.4419	0.105263	0	0	0	0	13.11	0.238636	4.18791	0.0625	0	0	0	0	3.27577	0.0555556	3.98357	0.130435	0	0	1.08118	0.0277778	0.697597	0.0153846	5.25595
e0f1f323-ece0-4d2d-b5b3-3ae368596a28	ARFGAP1	EM CD8	0	0	0	0	0	0	0	0	0	0	0	0	0	0	0	0	0	0	0	0	0	0	0	0	0	0	0	0	2.49715	0.307692	0	0	0	0	0	0	0	0	0	0	0	0	0	0	0	0	0
e3577f32-bf05-4615-9401-efb47512ae65	CDKL3	EM CD8	0	0	0	0	0	0	0	0	0	0	0	0	0	0	0	0	0	0	0	0	0	0	0	0	0	0	0	0	6.24288	0.666667	0	0	0	0	0	0	0	0	0	0	0	0	0	0	0	0	0
fb532c52-f627-44d0-88cc-4ccb030d1e3a	SGTB	EM CD8	0	0	0	0	0	0	0	0	0	0	0	0	0	0	0	0	0	0	0	0	0	0	0	0	0	0	0	0	2.49715	0.444444	0	0	0	0	0	0	0	0	0	0	0	0	0	0	0	0	0
fec45fb8-bb62-4062-9b61-62389a0977f8	WAKMAR2	EM CD8	0	0	0	0	0	0	0	0	0	0	0	0	0	0	0	0	0	0	0	0	0	0	0	0	0	0	0	0	2.49715	0.266667	0	0	0	0	0	0	0	0	0	0	0	0	0	0	0	0	0
ff619d38-9bad-4a9a-b483-26f8a38eaab9	CCDC138	EM CD8	0	0	0	0	0	0	0	0	0	0	0	0	0	0	0	0	0	0	0	0	0	0	0	0	0	0	0	0	4.37002	0.241379	0	0	0	0	0	0	0	0	0	0	0	0	0	0	0	0	0
ENST00000577419.5	TMEM11	FraI nTreg	21.4259	0.188525	5.95322	0.1	27.3296	0.298701	9.38433	0.134831	12.4686	0.11828	2.7536	0.0338983	8.41568	0.0847458	21.2943	0.203704	11.5824	0.157025	8.10235	0.0731707	3.55215	0.0421053	0	0	3.38474	0.0534759	11.8011	0.2	6.86717	0.0769231	7.32885	0.0958904	12.7203	0.181818	14.3744	0.164179	9.8273	0.125	11.9507	0.183673	8.76023	0.0877193	18.3801	0.126866	15.3471	0.115183	10.5119
ENST00000263956.8	GTF3C3	FraI nTreg	0.931561	0.0151515	3.96881	0.0689655	14.8531	0.247525	1.56406	0.047619	4.53403	0.108108	6.19561	0.15	5.04941	0.0833333	5.80754	0.166667	1.2192	0.0425532	0	0	0	0	1.36048	0.04	3.04626	0.0681818	3.14696	0.0769231	3.12144	0.1	2.09396	0.0952381	0	0	2.61353	0.0689655	3.27577	0.111111	0	0	0.876023	0.025641	2.16236	0.105263	0.697597	0.0185185	1.31399
389c93af-8016-4527-a692-c7f0e5eec900	ELP5	FraI nTreg	9.31561	0.136986	5.95322	0.136364	31.4885	0.434426	9.38433	0.129032	9.06805	0.173913	2.0652	0.0545455	5.04941	0.103448	9.67923	0.135135	1.2192	0.0246914	16.2047	0.272727	9.76841	0.129412	8.16285	0.3	8.80031	0.203125	0.786741	0.025641	9.98861	0.117647	8.37582	0.108108	3.18006	0.0833333	11.7609	0.272727	6.55153	0.0740741	2.65571	0.0571429	15.7684	0.176471	0	0	2.09279	0.0508475	0
448a2155-1b60-42d1-a339-601133fa79a1	CWC15	FraI nTreg	6.52093	0.122807	1.98441	0.0416667	14.8531	0.219298	3.91014	0.0549451	6.80104	0.117647	9.63761	0.142857	1.68314	0.0357143	7.74338	0.121212	7.31522	0.0888889	8.10235	0.176471	7.1043	0.0824742	0	0	5.75405	0.0988372	3.14696	0.0588235	6.24288	0.0740741	8.37582	0.109589	6.36013	0.0625	3.92029	0.107143	3.27577	0.0625	2.65571	0.0588235	2.62807	0.047619	9.73063	0.166667	0	0	0
4a93f72c-a9e4-47c7-bb0d-c4b3e4a51e15	STN1	FraI nTreg	8.38405	0.108434	9.92203	0.0980392	26.7355	0.283019	7.82028	0.106383	12.4686	0.123596	17.21	0.147059	6.73255	0.0784314	1.93585	0.0769231	9.75363	0.0740741	2.70078	0.0384615	14.2086	0.222222	9.52333	0.0833333	7.10794	0.132075	2.36022	0.0379747	8.11574	0.152941	1.04698	0.0344828	3.18006	0.125	1.30676	0.05	0	0	0	0	7.88421	0.118421	5.40591	0.238095	0.697597	0.0666667	0
579d2dd3-9c67-4b85-a132-3f655c529a9b	LRSAM1	FraI nTreg	3.72624	0.173913	0	0	7.7236	0.224138	3.12811	0.114286	2.26701	0.0833333	2.7536	0.0754717	5.04941	0.166667	1.93585	0.0666667	3.04801	0.0819672	0	0	1.77607	0.0434783	0	0	3.38474	0.108696	0.786741	0.03125	1.87286	0.0857143	4.18791	0.1	3.18006	0.0555556	5.22706	0.0851064	3.27577	0.125	0	0	0.876023	0.04	0	0	3.48799	0.15625	1.31399
3e1528cb-6094-4572-b11e-e37456a79e3d	MED14	FraI nTreg	7.45249	0.181818	11.9064	0.26087	21.3884	0.507042	3.91014	0.185185	1.13351	0.0333333	4.81881	0.2	10.0988	0.26087	0	0	3.65761	0.166667	5.40157	0.181818	2.66411	0.0588235	1.36048	0.027027	16.5852	0.404959	4.72044	0.26087	2.49715	0.0769231	9.4228	0.1875	12.7203	0.2	3.92029	0.0833333	19.6546	0.333333	7.96714	0.139535	5.25614	0.25	7.56827	0.304348	9.76636	0.237288	15.7679
3792d7d3-8320-49af-b382-98b07efaa81e	MFSD11	FraI nTreg	3.72624	0.133333	0	0	10.6942	0.375	3.12811	0.0851064	4.53403	0.117647	2.7536	0.0547945	5.04941	0.176471	1.93585	0.05	1.2192	0.0769231	2.70078	0.142857	0	0	0	0	2.03084	0.25	3.9337	0.108696	0.624288	0.05	6.28187	0.222222	6.36013	0.333333	0	0	3.27577	0.125	0	0	0.876023	0.0357143	5.40591	0.25	4.18558	0.230769	0
e8f9c748-817a-483d-bb3d-845b5332a025	GUSBP1	FraI nTreg	17.6997	0.101604	21.8285	0.119565	33.2709	0.246696	10.9484	0.0915033	6.80104	0.0697674	17.8984	0.130653	13.4651	0.142857	15.4868	0.111111	6.70562	0.0709677	5.40157	0.0338983	18.6488	0.145833	21.7676	0.0935673	13.2005	0.0847826	4.72044	0.0320856	3.12144	0.0396825	6.28187	0.0350877	0	0	3.92029	0.0214286	13.1031	0.129032	7.96714	0.130435	9.63626	0.106796	3.24355	0.09375	2.79039	0.0526316	7.88393
bd330982-ab47-46ce-a000-39455f438170	HSPBP1	FraI nTreg	0	0	1.98441	0.166667	5.94123	0.285714	0.782028	0.04	2.26701	0.111111	1.3768	0.125	1.68314	0.0588235	3.87169	0.2	0	0	0	0	1.77607	0.142857	0	0	2.03084	0.117647	0	0	0.624288	0.0588235	1.04698	0.111111	0	0	1.30676	0.1	3.27577	0.142857	1.32786	0.142857	0.876023	0.0588235	0	0	2.79039	0.210526	1.31399
ac3bead5-3400-43f0-8b57-b49da8496f4d	ZNF517	FraI nTreg	3.72624	0.25	5.95322	0.375	9.50596	0.888889	0	0	1.13351	0.142857	1.3768	0.1	0	0	0	0	3.65761	0.315789	5.40157	0.285714	0	0	2.72095	0.333333	3.04626	0.243243	4.72044	0.428571	0	0	0	0	3.18006	0.333333	0	0	0	0	0	0	0	0	1.08118	0.166667	0	0	0
577f0287-708a-4c2b-b86d-a9e77855c50e	TFG	FraI nTreg	3.72624	0.0714286	5.95322	0.176471	13.0707	0.255814	0.782028	0.0163934	5.66753	0.0925926	7.57241	0.161765	3.36627	0.0645161	0	0	4.26721	0.0921053	2.70078	0.0454545	9.76841	0.177419	4.08143	0.0909091	6.09252	0.168224	4.72044	0.105263	0.624288	0.0149254	0	0	0	0	0	0	9.8273	0.166667	9.295	0.127273	2.62807	0.0652174	0	0	0.697597	0.0185185	0
03d19fce-d252-49cd-a60f-6801ed8fb12d	IL17RE	FraI nTreg	0	0	0	0	3.56474	0.6	0	0	0	0	0	0	0	0	0	0	0	0	0	0	0	0	0	0	0	0	0	0	0	0	0	0	0	0	0	0	0	0	0	0	0	0	0	0	0	0	0
06bd47a6-40f3-41b6-950a-be05132cd34b	ANKRD18CP	FraI nTreg	0	0	0	0	2.97061	0.625	0	0	0	0	0	0	0	0	0	0	0	0	0	0	0	0	0	0	0	0	0	0	0	0	0	0	0	0	0	0	0	0	0	0	0	0	0	0	0	0	0
070ff202-efcf-4378-9144-eaad50623848	SIL1	FraI nTreg	0	0	0	0	2.97061	0.294118	0	0	0	0	0	0	0	0	0	0	0	0	0	0	0	0	0	0	0	0	0	0	0	0	0	0	0	0	0	0	0	0	0	0	0	0	0	0	0	0	0
080db822-054e-4c15-a524-da00b23b1fd5	RP11-696N14.1	FraI nTreg	0	0	0	0	4.75298	0.571429	0	0	0	0	0	0	0	0	0	0	0	0	0	0	0	0	0	0	0	0	0	0	0	0	0	0	0	0	0	0	0	0	0	0	0	0	0	0	0	0	0
08946220-5477-4fd7-9f11-ebbc3c117aa2	LINC00402_RP11-285E18.2	FraI nTreg	0	0	0	0	4.15886	0.466667	0	0	0	0	0	0	0	0	0	0	0	0	0	0	0	0	0	0	0	0	0	0	0	0	0	0	0	0	0	0	0	0	0	0	0	0	0	0	0	0	0
09a6d10c-66de-487c-a9eb-afa144d84bd3	ASB6	FraI nTreg	0	0	0	0	8.31772	0.259259	1.56406	0.0555556	2.26701	0.08	2.7536	0.117647	3.36627	0.111111	0	0	2.43841	0.105263	0	0	0	0	0	0	1.35389	0.0888889	0	0	1.87286	0.136364	1.04698	0.0833333	3.18006	0.142857	2.61353	0.153846	0	0	0	0	2.62807	0.103448	1.08118	0.2	0	0	0
0a3fc1f4-d247-4d9d-96e9-9e321ba71ba6	GINS3	FraI nTreg	0	0	0	0	4.15886	0.875	0	0	0	0	0	0	0	0	0	0	0	0	0	0	0	0	0	0	0	0	0	0	0	0	0	0	0	0	0	0	0	0	0	0	0	0	0	0	0	0	0
0ba473c0-a64e-4c35-8550-f950659713ef	ARHGAP10	FraI nTreg	0	0	0	0	6.53535	0.611111	0	0	0	0	0	0	0	0	0	0	0	0	0	0	0	0	0	0	0	0	0	0	0	0	0	0	0	0	0	0	0	0	0	0	0	0	0	0	0	0	0
0d7f6afa-9245-4aed-9124-3b8ce6335301	RELT	FraI nTreg	0	0	0	0	3.56474	0.214286	0	0	0	0	0	0	0	0	0	0	0	0	0	0	0	0	0	0	0	0	0	0	0	0	0	0	0	0	0	0	0	0	0	0	0	0	0	0	0	0	0
1364ed69-1bdc-4884-b804-805e564f5dc3	MARCHF8	FraI nTreg	0	0	0	0	4.75298	0.275862	0	0	0	0	0	0	0	0	0	0	0	0	0	0	0	0	0	0	0	0	0	0	0	0	0	0	0	0	0	0	0	0	0	0	0	0	0	0	0	0	0
157c4e50-e7ff-4eaf-b392-42e154775201	NSUN4_FAAH	FraI nTreg	0	0	0	0	2.97061	0.3125	0	0	0	0	0	0	0	0	0	0	0	0	0	0	0	0	0	0	0	0	0	0	0	0	0	0	0	0	0	0	0	0	0	0	0	0	0	0	0	0	0
15c60bf3-073b-4bd4-a24b-571a6e1d13f4	ZNF879	FraI nTreg	0	0	0	0	5.3471	0.321429	0	0	0	0	0	0	0	0	0	0	0	0	0	0	0	0	0	0	0	0	0	0	0	0	0	0	0	0	0	0	0	0	0	0	0	0	0	0	0	0	0
17a4a585-b5e6-419e-b546-6d19dd888031	GLB1L2	FraI nTreg	0	0	0	0	4.75298	0.727273	0	0	0	0	0	0	0	0	0	0	0	0	0	0	0	0	0	0	0	0	0	0	0	0	0	0	0	0	0	0	0	0	0	0	0	0	0	0	0	0	0
23d94f9e-a131-4fb2-ae63-f7752a2bba0d	NEDD4	FraI nTreg	0	0	0	0	3.56474	0.272727	0	0	0	0	0	0	0	0	0	0	0	0	0	0	0	0	0	0	0	0	0	0	0	0	0	0	0	0	0	0	0	0	0	0	0	0	0	0	0	0	0
30d320d2-01b2-4265-bee5-8d7648bcfa29	PCCA	FraI nTreg	0	0	0	0	8.31772	0.451613	0	0	0	0	0	0	0	0	0	0	0	0	0	0	0	0	0	0	0	0	0	0	0	0	0	0	0	0	0	0	0	0	0	0	0	0	0	0	0	0	0
44abf699-c6ca-4bba-b4a7-bcb6e52a044c	MID2	FraI nTreg	0	0	0	0	2.37649	0.333333	0	0	0	0	0	0	0	0	0	0	0	0	0	0	0	0	0	0	0	0	0	0	0	0	0	0	0	0	0	0	0	0	0	0	0	0	0	0	0	0	0
4bb694fb-a350-420e-9f0d-2420406b4761	MYH10	FraI nTreg	0	0	0	0	2.37649	0.266667	0	0	0	0	0	0	0	0	0	0	0	0	0	0	0	0	0	0	0	0	0	0	0	0	0	0	0	0	0	0	0	0	0	0	0	0	0	0	0	0	0
5210b489-c068-41f5-87f8-6255b560a40a	SEPTIN10	FraI nTreg	0	0	0	0	2.37649	0.444444	0	0	0	0	0	0	0	0	0	0	0	0	0	0	0	0	0	0	0	0	0	0	0	0	0	0	0	0	0	0	0	0	0	0	0	0	0	0	0	0	0
5699dc44-fa67-4144-a698-84e4004334ef	DIXDC1	FraI nTreg	0	0	0	0	3.56474	0.75	0	0	0	0	0	0	0	0	0	0	0	0	0	0	0	0	0	0	0	0	0	0	0	0	0	0	0	0	0	0	0	0	0	0	0	0	0	0	0	0	0
598066fb-cc78-4247-bb4c-832892d238b0	ZNF254	FraI nTreg	0	0	0	0	15.4472	0.419355	0	0	0	0	0	0	0	0	0	0	0	0	0	0	0	0	0	0	0	0	0	0	0	0	0	0	0	0	0	0	0	0	0	0	0	0	0	0	0	0	0
65ade6c6-cef5-4b10-a1de-2a7a68f7d913	GSDMA	FraI nTreg	0	0	0	0	2.37649	0.4	0	0	0	0	0	0	0	0	0	0	0	0	0	0	0	0	0	0	0	0	0	0	0	0	0	0	0	0	0	0	0	0	0	0	0	0	0	0	0	0	0
6c8f48f9-2569-40fe-a18d-7bf90842d9e6	LRRC63	FraI nTreg	0	0	0	0	2.37649	0.235294	0	0	0	0	0	0	0	0	0	0	0	0	0	0	0	0	0	0	0	0	0	0	0	0	0	0	0	0	0	0	0	0	0	0	0	0	0	0	0	0	0
6cb573bf-5795-425c-b5a8-fe70ee49d14c	CTD-2514C3.1_RP4-760C5.1	FraI nTreg	0	0	0	0	4.75298	0.533333	0	0	0	0	0	0	0	0	0	0	0	0	0	0	0	0	0	0	0	0	0	0	0	0	0	0	0	0	0	0	0	0	0	0	0	0	0	0	0	0	0
79bd0f9f-6eb1-460b-b446-89a8bd2f5cc1	TSACC	FraI nTreg	0	0	0	0	2.97061	0.333333	0	0	0	0	0	0	0	0	0	0	0	0	0	0	0	0	0	0	0	0	0	0	0	0	0	0	0	0	0	0	0	0	0	0	0	0	0	0	0	0	0
7e28d37f-4ac7-422f-aee1-f26558fe96d3	ZNF341	FraI nTreg	0	0	0	0	2.37649	0.222222	0	0	0	0	0	0	0	0	0	0	0	0	0	0	0	0	0	0	0	0	0	0	0	0	0	0	0	0	0	0	0	0	0	0	0	0	0	0	0	0	0
7e3ea414-e851-44fe-9b4b-21b9490bbf3f	TMEM231	FraI nTreg	0	0	0	0	4.15886	0.368421	0	0	0	0	0	0	0	0	0	0	0	0	0	0	0	0	0	0	0	0	0	0	0	0	0	0	0	0	0	0	0	0	0	0	0	0	0	0	0	0	0
8ca007eb-0671-451a-b784-21020a12bff3	ANKRD18CP	FraI nTreg	0	0	0	0	2.37649	0.333333	0	0	0	0	0	0	0	0	0	0	0	0	0	0	0	0	0	0	0	0	0	0	0	0	0	0	0	0	0	0	0	0	0	0	0	0	0	0	0	0	0
8d57a50f-4a1a-4cba-926d-a63df38a2751	NTAQ1	FraI nTreg	0	0	0	0	2.97061	0.277778	0	0	0	0	0	0	0	0	0	0	0	0	0	0	0	0	0	0	0	0	0	0	0	0	0	0	0	0	0	0	0	0	0	0	0	0	0	0	0	0	0
ENST00000511861.1	CTD-2227I18.1	FraI nTreg	0	0	0	0	8.31772	0.304348	0	0	0	0	0	0	0	0	0	0	0	0	0	0	0	0	0	0	0	0	0	0	0	0	0	0	0	0	0	0	0	0	0	0	0	0	0	0	0	0	0
ENST00000650576.1	ZNF235	FraI nTreg	0.931561	0.0238095	1.98441	0.0625	7.12947	0.266667	1.56406	0.0588235	0	0	3.442	0.106383	3.36627	0.0952381	0	0	1.2192	0.0689655	0	0	0	0	0	0	0.676947	0.0186916	0	0	0	0	4.18791	0.108108	3.18006	0.0666667	0	0	0	0	0	0	2.62807	0.103448	1.08118	0.0588235	0	0	0
a2a2d399-495b-478b-af15-663629eb6c3c	DOC2GP	FraI nTreg	0	0	0	0	4.75298	0.727273	0	0	0	0	0	0	0	0	0	0	0	0	0	0	0	0	0	0	0	0	0	0	0	0	0	0	0	0	0	0	0	0	0	0	0	0	0	0	0	0	0
a90e3aed-36c6-41bc-bd07-34d0546f0bca	ATP5PO	FraI nTreg	0	0	0	0	2.37649	0.285714	0	0	0	0	0	0	0	0	0	0	0	0	0	0	0	0	0	0	0	0	0	0	0	0	0	0	0	0	0	0	0	0	0	0	0	0	0	0	0	0	0
ad382b03-966b-487e-a39a-f27a1f746047	ACVR2A	FraI nTreg	0	0	0	0	2.37649	0.235294	0	0	0	0	0	0	0	0	0	0	0	0	0	0	0	0	0	0	0	0	0	0	0	0	0	0	0	0	0	0	0	0	0	0	0	0	0	0	0	0	0
c21086ae-3f45-451e-afdd-b2040a4a26a2	EEF1AKMT2	FraI nTreg	0	0	0	0	4.75298	0.275862	0	0	0	0	0	0	0	0	0	0	0	0	0	0	0	0	0	0	0	0	0	0	0	0	0	0	0	0	0	0	0	0	0	0	0	0	0	0	0	0	0
c588d8dc-733d-4039-a002-9f32bcf11a69	AGBL2	FraI nTreg	0	0	0	0	7.12947	0.375	0	0	0	0	0	0	0	0	0	0	0	0	0	0	0	0	0	0	0	0	0	0	0	0	0	0	0	0	0	0	0	0	0	0	0	0	0	0	0	0	0
c7fa72f7-af84-4349-8998-6b938b61031b	NPL	FraI nTreg	0	0	0	0	4.15886	0.333333	0	0	0	0	0	0	0	0	0	0	0	0	0	0	0	0	0	0	0	0	0	0	0	0	0	0	0	0	0	0	0	0	0	0	0	0	0	0	0	0	0
d2eb362c-b1fd-49ea-886b-1f0b38891610	KATNAL1	FraI nTreg	0	0	0	0	2.37649	0.25	0	0	0	0	0	0	0	0	0	0	0	0	0	0	0	0	0	0	0	0	0	0	0	0	0	0	0	0	0	0	0	0	0	0	0	0	0	0	0	0	0
f279aedd-23f2-4be8-9d1c-55677c410fb7	DNAI4	FraI nTreg	0	0	0	0	2.37649	0.363636	0	0	0	0	0	0	0	0	0	0	0	0	0	0	0	0	0	0	0	0	0	0	0	0	0	0	0	0	0	0	0	0	0	0	0	0	0	0	0	0	0
f8073896-2920-4767-9db8-d080d81260c7	EIF4EBP1	FraI nTreg	0	0	0	0	3.56474	0.6	0	0	0	0	0	0	0	0	0	0	0	0	0	0	0	0	0	0	0	0	0	0	0	0	0	0	0	0	0	0	0	0	0	0	0	0	0	0	0	0	0
fea07a86-7018-4310-8347-49c318b53cee	NTHL1	FraI nTreg	0	0	0	0	2.37649	0.210526	0	0	0	0	0	0	0	0	0	0	0	0	0	0	0	0	0	0	0	0	0	0	0	0	0	0	0	0	0	0	0	0	0	0	0	0	0	0	0	0	0
d3a02d9e-9d11-4933-92ad-066f98926cc9	PSMD6	FraII aTreg	20.4943	0.13253	19.8441	0.107527	13.6648	0.0898438	45.3576	0.281553	22.6701	0.15748	11.7028	0.0664062	5.04941	0.0344828	19.3585	0.136986	23.1649	0.126246	13.5039	0.1	29.3052	0.20625	0	0	32.4935	0.174863	26.7492	0.179894	1.87286	0.0123457	25.1275	0.25	19.0804	0.122449	13.0676	0.116279	9.8273	0.0833333	14.6064	0.126437	10.5123	0.0648649	9.73063	0.0775862	6.97597	0.0561798	15.7679
098debf0-231a-48de-acdc-846993c0d2f0	GART	FraII aTreg	12.1103	0.132653	17.8597	0.138462	20.2002	0.161137	33.6272	0.300699	20.4031	0.214286	9.63761	0.0945946	16.8314	0.142857	19.3585	0.151515	13.4112	0.150685	8.10235	0.15	6.21626	0.0707071	6.80238	0.049505	8.12336	0.0535714	11.8011	0.0862069	13.11	0.14	7.32885	0.0864198	12.7203	0.105263	5.22706	0.0526316	16.3788	0.138889	2.65571	0.05	16.6444	0.152	5.40591	0.104167	5.58078	0.0634921	5.25595
ENST00000304611.13	PEX6	FraII aTreg	2.79468	0.176471	3.96881	0.333333	8.91184	0.46875	17.9866	0.821429	10.2016	0.5	3.442	0.277778	6.73255	0.333333	1.93585	0.142857	4.26721	0.21875	10.8031	0.5	0.888037	0.0769231	5.4419	0.25	1.01542	0.0681818	5.50718	0.291667	1.87286	0.111111	10.4698	0.47619	6.36013	0.2	3.92029	0.375	3.27577	0.142857	1.32786	0.25	7.88421	0.3	3.24355	0.6	0.697597	0.1	3.94196
d5c5c050-658a-4f0a-9334-1d9889c3badd	CDK10	FraII aTreg	1.86312	0.0176991	3.96881	0.0416667	3.56474	0.030303	19.5507	0.257732	4.53403	0.0540541	4.1304	0.0571429	3.36627	0.0357143	7.74338	0.0952381	5.48642	0.0714286	0	0	6.21626	0.0795455	1.36048	0.011236	6.09252	0.0705882	3.14696	0.0454545	6.86717	0.106796	0	0	0	0	0	0	3.27577	0.0526316	0	0	2.62807	0.037037	1.08118	0.0227273	0.697597	0.0188679	6.56994
6f0f8022-9bbf-4549-8c98-9982b5f41c9f	RGS19	FraII aTreg	0	0	1.98441	0.0232558	2.37649	0.0454545	12.5124	0.231884	7.93455	0.102941	7.57241	0.142857	3.36627	0.0689655	1.93585	0.0277778	6.09602	0.1	5.40157	0.111111	6.21626	0.12069	2.72095	0.0714286	2.36931	0.0598291	1.57348	0.0350877	1.24858	0.0350877	7.32885	0.0853659	3.18006	0.0666667	2.61353	0.05	3.27577	0.0416667	2.65571	0.125	3.50409	0.0714286	4.32473	0.0526316	4.18558	0.0292683	3.94196
45955271-16f4-4858-aeb3-b8c78de0032f	INIP	FraII aTreg	15.8365	0.209877	9.92203	0.16129	8.31772	0.101449	34.4092	0.273292	6.80104	0.0789474	8.94921	0.139785	6.73254	0.08	0	0	10.3632	0.142857	5.40157	0.0540541	0	0	2.72095	0.111111	4.06168	0.0555556	3.14696	0.0634921	3.74573	0.0909091	2.09396	0.0333333	6.36013	0.111111	10.4541	0.190476	6.55153	0.111111	5.31143	0.222222	6.13216	0.0864198	16.2177	0.148515	4.18558	0.0550459	6.56994
785543e6-8ab7-47a7-81ef-da6a9672bdf4	TTC19	FraII aTreg	20.4943	0.196429	33.7349	0.209877	34.4591	0.302083	53.9599	0.45098	45.3403	0.327869	31.6664	0.234694	28.6133	0.34	15.4868	0.186047	26.2129	0.273885	21.6063	0.16	6.21626	0.0786517	19.0467	0.125	7.78489	0.073955	13.3746	0.138211	16.8558	0.178808	24.0805	0.22549	6.36013	0.08	11.7609	0.136364	49.1365	0.384615	1.32786	0.0227273	23.6526	0.209302	14.0554	0.25	6.97597	0.185185	7.88393
6561cdf9-b081-437a-8c0a-4a9ed3745521	WDR20	FraII aTreg	0.931561	0.047619	0	0	0.594123	0.025641	8.6023	0.297297	2.26701	0.0909091	0	0	3.36627	0.0952381	0	0	1.2192	0.0526316	2.70078	0.0909091	0	0	5.4419	0.121212	3.72321	0.139241	0.786741	0.0555556	0	0	0	0	0	0	2.61353	0.105263	0	0	1.32786	0.1	3.50409	0.222222	2.16236	0.222222	0.697597	0.0769231	2.62798
f20e75c9-2112-4a6f-9c4d-8bb331264be3	DDRGK1	FraII aTreg	0.931561	0.0121951	0	0	3.56474	0.0368098	25.0249	0.235294	6.80104	0.0833333	2.0652	0.0275229	3.36627	0.0465116	5.80754	0.0652174	4.26721	0.05	0	0	5.32822	0.084507	0	0	5.41558	0.0780488	8.65415	0.0990991	2.49715	0.0266667	2.09396	0.0392157	0	0	0	0	3.27577	0.0454545	0	0	9.63626	0.080292	7.56827	0.0886076	2.79039	0.0493827	3.94196
6ebc98ac-65a7-49d2-a355-a67a430b2456	SUGP2	FraII aTreg	2.79468	0.0285714	5.95322	0.04	4.15886	0.0380435	22.6788	0.254386	11.3351	0.119048	9.63761	0.0660377	8.41568	0.108696	1.93585	0.0227273	3.65761	0.0444444	10.8031	0.111111	0.888037	0.00925926	5.4419	0.0350877	10.8311	0.0901408	6.29392	0.043956	1.87286	0.0198675	15.7047	0.0943396	12.7203	0.133333	1.30676	0.0133333	13.1031	0.0816327	6.63929	0.0714286	2.62807	0.0168539	7.56827	0.142857	9.76636	0.109375	6.56994
ENST00000406854.6	PCNX4	FraII aTreg	13.9734	0.319149	9.92203	0.113636	7.12947	0.153846	20.3327	0.38806	9.06805	0.163265	10.326	0.128205	6.73255	0.166667	5.80754	0.103448	10.3632	0.283333	13.5039	0.333333	9.76841	0.115789	12.2443	0.116883	4.06168	0.0591133	3.9337	0.042735	3.12144	0.0359712	1.04698	0.0625	6.36013	0.0666667	2.61353	0.0714286	13.1031	0.285714	2.65571	0.0487805	7.00819	0.105263	1.08118	0.0357143	0.697597	0.0285714	1.31399
47d2c870-6dfc-486f-8085-29b0a0892aa8	REV3L	FraII aTreg	7.45249	0.142857	7.93763	0.0701754	7.7236	0.142857	15.6406	0.210526	5.66753	0.0925926	1.3768	0.0165289	6.73255	0.0909091	5.80754	0.130435	3.04801	0.0617284	5.40157	0.0434783	6.21626	0.0721649	0	0	2.70779	0.0255591	1.57348	0.0408163	3.12144	0.0367647	9.4228	0.125	6.36013	0.0625	1.30676	0.0217391	3.27577	0.0454545	0	0	1.75205	0.0285714	3.24355	0.06	2.09279	0.047619	0
ENST00000597273.1	ZNF432	FraII aTreg	0	0	5.95322	0.130435	0	0	17.2046	0.415094	2.26701	0.181818	4.1304	0.2	3.36627	0.105263	0	0	4.26721	0.155556	0	0	0	0	0	0	0	0	0	0	0	0	0	0	3.18006	0.1	0	0	3.27577	0.2	2.65571	0.153846	0.876023	0.0434783	2.16236	0.153846	2.09279	0.142857	3.94196
cc049484-bf4f-4e78-9fb1-38ddb5f2a1e3	ZNF431	FraII aTreg	6.52093	0.0786517	3.96881	0.047619	8.91184	0.130435	13.2945	0.246377	3.40052	0.0517241	6.19561	0.107143	3.36627	0.0740741	3.87169	0.133333	3.04801	0.0480769	8.10235	0.115385	9.76841	0.183333	9.52333	0.0707071	5.41558	0.0946746	7.08066	0.0803571	2.49715	0.0277778	6.28187	0.0491803	0	0	9.14735	0.0875	3.27577	0.05	2.65571	0.117647	4.38012	0.0892857	5.40591	0.151515	3.48799	0.108696	5.25595
316647ae-9e63-4a41-9ab1-135859241f43	RTF2	FraII aTreg	6.52093	0.109375	3.96881	0.0555556	2.97061	0.0675676	12.5124	0.231884	4.53403	0.129032	0	0	3.36627	0.0487805	1.93585	0.0357143	2.43841	0.05	2.70078	0.0344828	1.77607	0.0263158	1.36048	0.02	5.75405	0.101796	3.9337	0.0641026	0	0	4.18791	0.0634921	0	0	0	0	3.27577	0.0909091	0	0	2.62807	0.0447761	2.16236	0.0384615	4.88318	0.116667	0
c4131683-7204-44bd-b725-98cc24c8a2dc	KIF1B	FraII aTreg	0	0	1.98441	0.0588235	0	0	7.82028	0.2	1.13351	0.0454545	2.0652	0.0588235	0	0	0	0	0	0	0	0	0	0	0	0	2.36931	0.0813953	1.57348	0.08	0	0	0	0	0	0	1.30676	0.037037	0	0	0	0	0.876023	0.0625	1.08118	0.0454545	2.79039	0.0784314	1.31399
ENST00000263331.10	POLR1B	FraII aTreg	0.931561	0.0185185	0	0	3.56474	0.157895	6.25622	0.216216	2.26701	0.0512821	1.3768	0.0526316	3.36627	0.166667	3.87169	0.111111	2.43841	0.0740741	2.70078	0.0666667	1.77607	0.0526316	0	0	1.69237	0.0322581	0.786741	0.0238095	0	0	3.14093	0.0576923	0	0	1.30676	0.037037	3.27577	0.0769231	1.32786	0.0714286	1.75205	0.105263	0	0	0	0	0
328ccbd8-10e3-42a3-85f7-50e3b22a52b4	SDHAF4	FraII aTreg	2.79468	0.176471	0	0	1.18825	0.0322581	8.60231	0.333333	5.66753	0.166667	2.0652	0.0666667	1.68314	0.0454545	0	0	2.43841	0.0952381	0	0	3.55215	0.153846	0	0	1.01542	0.136364	0.786741	0.03125	0.624288	0.0322581	0	0	6.36013	0.25	0	0	0	0	2.65571	0.166667	2.62807	0.107143	1.08118	0.0285714	4.18558	0.12	2.62798
40ac55a7-4b4a-46a4-b173-e3efbd8868ae	KLHL12	FraII aTreg	0.931561	0.0416667	0	0	5.94123	0.142857	10.9484	0.388889	1.13351	0.0294118	0.688401	0.0185185	3.36627	0.0740741	0	0	0	0	5.40157	0.0952381	0.888037	0.0232558	2.72095	0.08	3.72321	0.115789	0.786741	0.0285714	0	0	4.18791	0.210526	3.18006	0.166667	0	0	0	0	1.32786	0.1	4.38012	0.0943396	4.32473	0.16	1.39519	0.0714286	3.94196
11bf0a16-cee9-4457-9252-07a409c70edd	SLC2A11	FraII aTreg	0	0	0	0	0	0	3.12811	0.235294	0	0	0	0	0	0	0	0	0	0	0	0	0	0	0	0	0	0	0	0	0	0	0	0	0	0	0	0	0	0	0	0	0	0	0	0	0	0	0
12dfe223-03d3-425f-997b-b6d01c8c584e	SGO1	FraII aTreg	0	0	0	0	0	0	2.34608	0.2	0	0	0	0	0	0	0	0	0	0	0	0	0	0	0	0	0	0	0	0	0	0	0	0	0	0	0	0	0	0	0	0	0	0	0	0	0	0	0
154c8901-c655-4bee-9576-d9bd5a3897ae	IL23R	FraII aTreg	0	0	0	0	0	0	3.12811	0.444444	0	0	0	0	0	0	0	0	0	0	0	0	0	0	0	0	0	0	0	0	0	0	0	0	0	0	0	0	0	0	0	0	0	0	0	0	0	0	0
1af85e7e-1f01-425f-a430-c4a81031e5b0	FAM3C	FraII aTreg	0	0	0	0	0	0	3.91014	0.238095	0	0	0	0	0	0	0	0	0	0	0	0	0	0	0	0	0	0	0	0	0	0	0	0	0	0	0	0	0	0	0	0	0	0	0	0	0	0	0
1c41c65c-891e-4dfa-b68f-b0e217a071ff	ZNF257	FraII aTreg	0	0	0	0	0	0	2.34608	0.2	0	0	0	0	0	0	0	0	0	0	0	0	0	0	0	0	0	0	0	0	0	0	0	0	0	0	0	0	0	0	0	0	0	0	0	0	0	0	0
1e7e85f2-d5be-4f34-8dfc-8f0ae99e9bc2	C11orf65	FraII aTreg	0	0	0	0	0	0	3.91014	0.357143	0	0	0	0	0	0	0	0	0	0	0	0	0	0	0	0	0	0	0	0	0	0	0	0	0	0	0	0	0	0	0	0	0	0	0	0	0	0	0
21cb5949-3444-4d8d-ad19-a5c094aaa3f8	HID1	FraII aTreg	0	0	0	0	0	0	2.34608	0.428571	0	0	0	0	0	0	0	0	0	0	0	0	0	0	0	0	0	0	0	0	0	0	0	0	0	0	0	0	0	0	0	0	0	0	0	0	0	0	0
28dfafba-ec9f-4f35-ad36-4ee8a193ce5d	FXYD2	FraII aTreg	0	0	0	0	0	0	3.12811	0.25	0	0	0	0	0	0	0	0	0	0	0	0	0	0	0	0	0	0	0	0	0	0	0	0	0	0	0	0	0	0	0	0	0	0	0	0	0	0	0
304f8fa5-b056-4718-820c-cf6e47b59908	CHSY1	FraII aTreg	0	0	0	0	0	0	3.12811	0.210526	0	0	0	0	0	0	0	0	0	0	0	0	0	0	0	0	0	0	0	0	0	0	0	0	0	0	0	0	0	0	0	0	0	0	0	0	0	0	0
31dee2b5-2e3f-464d-9d38-0eaf5f515cc3	ZNF10	FraII aTreg	0	0	0	0	0	0	3.91014	0.555556	0	0	0	0	0	0	0	0	0	0	0	0	0	0	0	0	0	0	0	0	0	0	0	0	0	0	0	0	0	0	0	0	0	0	0	0	0	0	0
48cf40f5-2b7b-4181-a30b-53bbb70aeb4d	RMI1	FraII aTreg	0	0	0	0	0	0	3.91014	0.333333	0	0	0	0	0	0	0	0	0	0	0	0	0	0	0	0	0	0	0	0	0	0	0	0	0	0	0	0	0	0	0	0	0	0	0	0	0	0	0
4b295344-d0ef-454d-8b7e-4ff4ac260ea8	CDIN1	FraII aTreg	0	0	0	0	0	0	3.91014	0.25	0	0	0	0	0	0	0	0	0	0	0	0	0	0	0	0	0	0	0	0	0	0	0	0	0	0	0	0	0	0	0	0	0	0	0	0	0	0	0
4d0d2f8e-875a-40fd-9a4f-25ce8a4ed82c	FLT3LG	FraII aTreg	0	0	0	0	0	0	2.34608	0.2	0	0	0	0	0	0	0	0	0	0	0	0	0	0	0	0	0	0	0	0	0	0	0	0	0	0	0	0	0	0	0	0	0	0	0	0	0	0	0
582c99bd-4f71-4ede-b457-d04f87cffb17	FLVCR2	FraII aTreg	0	0	0	0	0	0	2.34608	0.214286	0	0	0	0	0	0	0	0	0	0	0	0	0	0	0	0	0	0	0	0	0	0	0	0	0	0	0	0	0	0	0	0	0	0	0	0	0	0	0
58891e27-2c4e-4826-b34f-aa25d33365ba	ZNF619	FraII aTreg	0	0	0	0	0	0	3.91014	0.2	0	0	0	0	0	0	0	0	0	0	0	0	0	0	0	0	0	0	0	0	0	0	0	0	0	0	0	0	0	0	0	0	0	0	0	0	0	0	0
592919db-4a49-4dde-8b0c-9dda03cb7549	CORO1B	FraII aTreg	5.58937	0.206897	0	0	4.15886	0.159091	13.2945	0.333333	4.53403	0.137931	4.1304	0.15	3.36627	0.105263	5.80754	0.142857	7.31522	0.226415	5.40157	0.111111	0	0	0	0	0	0	0	0	6.24288	0.243902	0	0	0	0	0	0	0	0	0	0	0.876023	0.05	0	0	0	0	0
66628cda-766c-431a-9e37-e2745bdd7fc6	KATNB1	FraII aTreg	0	0	0	0	0	0	4.69217	0.375	0	0	0	0	0	0	0	0	0	0	0	0	0	0	0	0	0	0	0	0	0	0	0	0	0	0	0	0	0	0	0	0	0	0	0	0	0	0	0
67e6665f-8506-4839-a3a0-f70df5f01ba1	DSCC1	FraII aTreg	0	0	0	0	0	0	3.91014	0.833333	0	0	0	0	0	0	0	0	0	0	0	0	0	0	0	0	0	0	0	0	0	0	0	0	0	0	0	0	0	0	0	0	0	0	0	0	0	0	0
6b1a1bab-a4fb-4376-93c1-4689e6431aa5	SAR1A	FraII aTreg	0	0	0	0	0	0	4.69217	0.3	0	0	0	0	0	0	0	0	0	0	0	0	0	0	0	0	0	0	0	0	0	0	0	0	0	0	0	0	0	0	0	0	0	0	0	0	0	0	0
6c666b44-1926-45d9-80ec-07aa930f1ad3	IFT122	FraII aTreg	0	0	0	0	0	0	2.34608	0.3	0	0	0	0	0	0	0	0	0	0	0	0	0	0	0	0	0	0	0	0	0	0	0	0	0	0	0	0	0	0	0	0	0	0	0	0	0	0	0
76db36c2-db67-44e6-9192-f036fece0ca7	ZNF582	FraII aTreg	0	0	0	0	0	0	3.12811	0.285714	0	0	0	0	0	0	0	0	0	0	0	0	0	0	0	0	0	0	0	0	0	0	0	0	0	0	0	0	0	0	0	0	0	0	0	0	0	0	0
770fa10f-d7eb-4703-b59f-34332c1559f9	EML3	FraII aTreg	0	0	0	0	0	0	3.91014	0.357143	0	0	0	0	0	0	0	0	0	0	0	0	0	0	0	0	0	0	0	0	0	0	0	0	0	0	0	0	0	0	0	0	0	0	0	0	0	0	0
7bdca4cf-bde7-46a8-9e42-1680b3508d5c	GRAMD4	FraII aTreg	0	0	0	0	0	0	4.69217	0.3	0	0	0	0	0	0	0	0	0	0	0	0	0	0	0	0	0	0	0	0	0	0	0	0	0	0	0	0	0	0	0	0	0	0	0	0	0	0	0
7bf1201f-7ab4-4e20-9dcd-c7b9d7889385	LINC00884	FraII aTreg	0	0	0	0	0	0	4.69217	0.214286	0	0	0	0	0	0	0	0	0	0	0	0	0	0	0	0	0	0	0	0	0	0	0	0	0	0	0	0	0	0	0	0	0	0	0	0	0	0	0
977c3b5b-bc93-4fc6-8f88-a3a0e9f418db	NME4	FraII aTreg	0	0	0	0	0	0	3.12811	0.222222	0	0	0	0	0	0	0	0	0	0	0	0	0	0	0	0	0	0	0	0	0	0	0	0	0	0	0	0	0	0	0	0	0	0	0	0	0	0	0
99307f62-98af-412d-b7f0-40854d653a74	AC139099.4	FraII aTreg	0	0	0	0	0	0	3.91014	0.625	0	0	0	0	0	0	0	0	0	0	0	0	0	0	0	0	0	0	0	0	0	0	0	0	0	0	0	0	0	0	0	0	0	0	0	0	0	0	0
9c24ca43-9597-458c-9032-f4b8a393a5a2	UFL1-AS1	FraII aTreg	0	0	0	0	0	0	3.12811	0.8	0	0	0	0	0	0	0	0	0	0	0	0	0	0	0	0	0	0	0	0	0	0	0	0	0	0	0	0	0	0	0	0	0	0	0	0	0	0	0
ab1174e5-0049-4d63-82b5-2024f519ccf0	FAM135A	FraII aTreg	0	0	0	0	0	0	3.91014	0.263158	0	0	0	0	0	0	0	0	0	0	0	0	0	0	0	0	0	0	0	0	0	0	0	0	0	0	0	0	0	0	0	0	0	0	0	0	0	0	0
b4e59c26-e994-4188-b56d-ec327a143ca6	GTSE1	FraII aTreg	0	0	0	0	0	0	3.12811	0.2	0	0	0	0	0	0	0	0	0	0	0	0	0	0	0	0	0	0	0	0	0	0	0	0	0	0	0	0	0	0	0	0	0	0	0	0	0	0	0
bef42518-b90d-46a0-a26d-4091b507d310	MREG	FraII aTreg	0	0	0	0	0	0	3.12811	0.25	0	0	0	0	0	0	0	0	0	0	0	0	0	0	0	0	0	0	0	0	0	0	0	0	0	0	0	0	0	0	0	0	0	0	0	0	0	0	0
c03101f6-9855-4758-8290-fed3b1a469a5	CKAP2L	FraII aTreg	0	0	0	0	0	0	2.34608	0.2	0	0	0	0	0	0	0	0	0	0	0	0	0	0	0	0	0	0	0	0	0	0	0	0	0	0	0	0	0	0	0	0	0	0	0	0	0	0	0
c0c41ffc-58d0-42a0-91a4-c94048bf7d03	ZBP1	FraII aTreg	0	0	5.95322	0.0967742	0.594123	0.0243902	15.6406	0.25974	2.26701	0.0434783	4.1304	0.0714286	0	0	1.93585	0.0625	4.87681	0.140351	0	0	3.55215	0.0588235	0	0	5.41558	0.121212	0	0	2.49715	0.097561	0	0	0	0	5.22706	0.0930233	0	0	6.63929	0.0471698	2.62807	0.0491803	0	0	0.697597	0.0833333	0
c2773294-044f-4da9-9906-acf0761f1bf9	MUC12	FraII aTreg	0	0	0	0	0	0	3.12811	0.444444	0	0	0	0	0	0	0	0	0	0	0	0	0	0	0	0	0	0	0	0	0	0	0	0	0	0	0	0	0	0	0	0	0	0	0	0	0	0	0
e270046a-5386-436c-b852-f413205a2fc7	CCDC163	FraII aTreg	0	0	0	0	0	0	3.12811	0.363636	0	0	0	0	0	0	0	0	0	0	0	0	0	0	0	0	0	0	0	0	0	0	0	0	0	0	0	0	0	0	0	0	0	0	0	0	0	0	0
e636b775-cfe4-442b-be5b-4ae4ecb02a91	LINC02325	FraII aTreg	0	0	0	0	0	0	7.82028	0.212766	0	0	0	0	0	0	0	0	0	0	0	0	0	0	0	0	0	0	0	0	0	0	0	0	0	0	0	0	0	0	0	0	0	0	0	0	0	0	0
f0b18d80-aadb-4bc2-95a3-0960e15fc81e	HIP1R	FraII aTreg	0	0	0	0	0	0	3.91014	0.2	0	0	0	0	0	0	0	0	0	0	0	0	0	0	0	0	0	0	0	0	0	0	0	0	0	0	0	0	0	0	0	0	0	0	0	0	0	0	0
fb8ebfcd-1e7a-4dfb-8616-c211d0bebabe	FBXO44	FraII aTreg	0.931561	0.0243902	1.98441	0.0666667	1.18824	0.0253165	5.47419	0.212121	1.13351	0.0526316	0.688401	0.015625	1.68314	0.047619	0	0	0.609602	0.0294118	0	0	1.77607	0.0666667	0	0	1.01542	0.0365854	0	0	0	0	0	0	0	0	0	0	0	0	0	0	0	0	0	0	0	0	0
1a104b41-24ae-41fa-a92a-85e94593fcc5	PNN	FraIII non-Treg	26.0837	0.125	29.7661	0.147059	26.7355	0.135542	22.6788	0.130045	46.4738	0.210256	28.9128	0.116992	28.6133	0.157407	17.4226	0.109756	35.3569	0.17737	10.8031	0.0533333	15.0966	0.0762332	32.6514	0.0902256	24.0316	0.120954	14.9481	0.0629139	15.6072	0.0664894	35.5972	0.156682	19.0804	0.113208	20.9082	0.0695652	19.6546	0.0857143	6.63929	0.0657895	32.4129	0.134545	23.786	0.170543	12.5567	0.0786026	11.8259
05f44371-1589-4210-a41b-53f8d2a16d32	UBXN4	FraIII non-Treg	13.9734	0.106383	9.92203	0.0632911	9.50596	0.0820513	10.1664	0.0687831	36.2722	0.206452	11.0144	0.0701754	20.1976	0.125	11.6151	0.0869565	18.2881	0.153846	8.10235	0.0625	10.6564	0.0774194	0	0	3.04626	0.0196507	1.57348	0.0124224	10.6129	0.0748899	4.18791	0.0273973	6.36013	0.0344828	0	0	3.27577	0.0357143	9.295	0.0492958	11.3883	0.0860927	8.64945	0.0869565	7.67357	0.0839695	2.62798
3ffe780e-9fa6-4401-922b-0cffaf5a7c57	IRF3	FraIII non-Treg	6.52093	0.0833333	9.92203	0.0943396	6.53535	0.0705128	6.25622	0.0645161	14.7356	0.213115	5.50721	0.0601504	5.04941	0.0434783	7.74338	0.102564	9.75363	0.0855615	5.40157	0.0645161	7.1043	0.0677966	8.16285	0.12	5.75405	0.0609319	3.9337	0.037037	13.7343	0.131737	0	0	3.18006	0.0344828	6.53382	0.102041	6.55153	0.117647	6.63929	0.0862069	12.2643	0.153846	2.16236	0.0555556	2.79039	0.057971	2.62798
ENST00000396501.8	MPDU1	FraIII non-Treg	1.86312	0.111111	3.96881	0.181818	3.56474	0.122449	0.782028	0.0222222	9.06805	0.25	0.688401	0.0333333	6.73255	0.181818	1.93585	0.0769231	2.43841	0.0888889	0	0	0.888037	0.0322581	0	0	0	0	0	0	1.87286	0.0769231	0	0	0	0	0	0	0	0	0	0	2.62807	0.125	4.32473	0.133333	2.09279	0.0375	5.25595
83bc5cff-962c-4eee-b429-5c3708c47047	FAM133B	FraIII non-Treg	1.86312	0.0465116	5.95322	0.12	3.56474	0.0895522	0.782028	0.0151515	9.06805	0.235294	6.88401	0.15625	0	0	3.87169	0.105263	3.65761	0.12766	0	0	0	0	4.08143	0.0769231	0.338473	0.00591716	5.50718	0.0972222	0.624288	0.0144928	0	0	3.18006	0.0454545	0	0	0	0	2.65571	0.142857	1.75205	0.0526316	0	0	0.697597	0.03125	1.31399
097cb38a-06d8-4e06-9557-65d6a0ca0948	APEH	FraIII non-Treg	0	0	0	0	1.18825	0.0273973	3.12811	0.0701754	9.06805	0.205128	0	0	3.36627	0.0540541	1.93585	0.0454545	3.04801	0.0909091	0	0	4.44019	0.102041	1.36048	0.0526316	1.01542	0.0357143	2.36022	0.09375	3.12144	0.104167	0	0	3.18006	0.142857	2.61353	0.0869565	0	0	0	0	2.62807	0.0652174	2.16236	0.0952381	0.697597	0.030303	1.31399
3dcd637d-dde9-420c-9eb5-b91928466efe	PPOX	FraIII non-Treg	4.65781	0.185185	1.98441	0.0357143	2.97061	0.0769231	1.56406	0.0444444	6.80104	0.24	1.3768	0.0434783	0	0	3.87169	0.142857	4.87681	0.170213	0	0	2.66411	0.12	0	0	0.676947	0.0240964	1.57348	0.0363636	1.24858	0.0425532	4.18791	0.0888889	0	0	0	0	0	0	2.65571	0.0645161	3.50409	0.0909091	1.08118	0.125	0	0	1.31399
13f7e3f5-f8d2-4f48-8d03-31ce7e0f98c4	SLC38A7	FraIII non-Treg	1.86312	0.285714	0	0	1.78237	0.214286	0	0	9.06805	0.8	0.688401	0.2	0	0	0	0	0.609602	0.0833333	0	0	1.77607	0.222222	0	0	2.70779	0.106667	0	0	0	0	0	0	0	0	0	0	0	0	1.32786	0.333333	0	0	3.24354	0.214286	0	0	3.94196
ENST00000597781.5	SMIM7	FraIII non-Treg	8.38405	0.169811	0	0	7.7236	0.142857	3.12811	0.129032	21.5366	0.387755	3.442	0.0649351	5.04941	0.0666667	9.67923	0.185185	4.26721	0.0909091	0	0	0	0	0	0	3.72321	0.125	4.72044	0.109091	7.49146	0.117647	4.18791	0.0754717	3.18006	0.2	0	0	3.27577	0.0588235	0	0	4.38012	0.0833333	5.40591	0.0793651	0.697597	0.0175439	1.31399
ENST00000301011.10	ZC3H18	FraIII non-Treg	1.86312	0.0555556	3.96881	0.0540541	3.56474	0.0869565	6.25622	0.111111	9.06805	0.285714	7.57241	0.122222	6.73255	0.121212	3.87169	0.1	4.26721	0.122807	2.70078	0.05	2.66411	0.0545455	1.36048	0.0222222	2.36931	0.0378378	3.14696	0.0588235	3.12144	0.035461	2.09396	0.125	0	0	1.30676	0.0263158	3.27577	0.0714286	0	0	3.50409	0.0930233	3.24355	0.15	2.79039	0.153846	1.31399
86e9befd-a05e-43aa-9a18-1f534620e7fc	INTS9	FraIII non-Treg	0.931561	0.03125	7.93763	0.108108	4.75298	0.133333	1.56406	0.0377358	12.4686	0.229167	5.50721	0.119403	0	0	7.74338	0.16	3.04801	0.0757576	0	0	8.88037	0.15873	0	0	3.04626	0.072	2.36022	0.0555556	2.49715	0.0588235	0	0	3.18006	0.0555556	1.30676	0.0181818	6.55153	0.125	0	0	2.62807	0.0576923	0	0	2.79039	0.108108	2.62798
ENST00000394583.7	ZNF326	FraIII non-Treg	0.931561	0.0357143	0	0	2.97061	0.0833333	5.47419	0.106061	9.06805	0.258065	1.3768	0.0487805	0	0	0	0	0	0	5.40157	0.142857	2.66411	0.0652174	0	0	3.72321	0.113402	1.57348	0.0588235	1.24858	0.0277778	0	0	0	0	0	0	3.27577	0.142857	0	0	3.50409	0.0754717	1.08118	0.0344828	0.697597	0.0416667	2.62798
ENST00000634675.1	BISPR	FraIII non-Treg	1.86312	0.0357143	3.96881	0.0526316	1.78237	0.0434783	3.12811	0.0597015	7.93455	0.2	3.442	0.0735294	0	0	0	0	0.609602	0.015873	0	0	0	0	1.36048	0.0175439	0	0	0	0	0.624288	0.0135135	0	0	0	0	0	0	3.27577	0.0833333	0	0	4.38012	0.0757576	3.24355	0.09375	0.697597	0.0204082	0
de7f3182-3527-43d0-b091-a5c533a58195	DHX38	FraIII non-Treg	1.86312	0.222222	0	0	0.594123	0.0357143	1.56406	0.1	5.66753	0.357143	0.688401	0.0769231	0	0	1.93585	0.25	0.609602	0.0666667	2.70078	0.2	0	0	1.36048	0.0769231	1.01542	0.214286	0	0	2.49715	0.235294	2.09396	0.133333	0	0	0	0	0	0	0	0	0	0	0	0	0.697597	0.125	1.31399
23c20fdd-145a-43b9-94f3-b06e16fc5224	FBXO48	FraIII non-Treg	0	0	0	0	6.53535	0.5	6.25622	0.258065	12.4686	0.733333	7.57241	0.333333	5.04941	0.3	9.67923	0.454545	7.31522	0.285714	0	0	0	0	1.36048	0.0714286	0.338474	0.0344828	4.72044	0.181818	1.87286	0.0697674	2.09396	0.5	0	0	0	0	3.27577	0.2	1.32786	0.0909091	0.876023	0.0909091	3.24354	0.6	1.39519	0.25	0
856772b5-d492-4563-8133-1c691f2312df	TBC1D31	FraIII non-Treg	0.931561	0.0625	0	0	0	0	0	0	4.53403	0.266667	0	0	1.68314	0.111111	1.93585	0.166667	0	0	0	0	2.66411	0.166667	1.36048	0.0277778	3.72321	0.1375	2.36022	0.2	0	0	0	0	3.18006	0.125	0	0	0	0	0	0	3.50409	0.0952381	0	0	0	0	1.31399
251fe663-add1-465b-8592-18324913b394	HDAC10	FraIII non-Treg	0.931561	0.142857	0	0	0	0	1.56406	0.105263	5.66753	0.263158	1.3768	0.0740741	0	0	0	0	0	0	0	0	0.888037	0.0714286	1.36048	0.1	0.338474	0.0263158	1.57348	0.125	0.624288	0.0625	1.04698	0.0769231	0	0	0	0	0	0	0	0	0.876023	0.0454545	0	0	0.697597	0.111111	0
1e52cb27-4eb2-48d2-b736-2bd4cd9c2b1d	SMUG1	FraIII non-Treg	0.931561	0.0232558	0	0	0	0	1.56406	0.0289855	9.06805	0.242424	1.3768	0.0327869	1.68314	0.0285714	0	0	0	0	0	0	0	0	0	0	5.41558	0.0869565	1.57348	0.0416667	0	0	0	0	0	0	2.61353	0.0769231	0	0	1.32786	0.0192308	0.876023	0.015625	0	0	2.79039	0.0547945	3.94196
23faf8df-55b8-40b5-97da-21c7ee724d7d	RIPOR1	FraIII non-Treg	0	0	0	0	0	0	0	0	3.40052	0.25	0	0	0	0	0	0	0	0	0	0	0	0	0	0	0	0	0	0	0	0	0	0	0	0	0	0	0	0	0	0	0	0	0	0	0	0	0
40f4c287-8089-413e-afe6-487bf53909a8	PBLD	FraIII non-Treg	0	0	0	0	0	0	0	0	2.26701	0.285714	0	0	0	0	0	0	0	0	0	0	0	0	0	0	0	0	0	0	0	0	0	0	0	0	0	0	0	0	0	0	0	0	0	0	0	0	0
57df9d09-e447-42c2-9908-7f6a94aa9d75	RHPN1	FraIII non-Treg	0	0	0	0	0	0	0	0	3.40052	0.214286	0	0	0	0	0	0	0	0	0	0	0	0	0	0	0	0	0	0	0	0	0	0	0	0	0	0	0	0	0	0	0	0	0	0	0	0	0
5fe950b0-ecf8-474c-9e24-04fa8fcf74d0	DMAC2L	FraIII non-Treg	3.72624	0.153846	1.98441	0.25	0	0	0	0	7.93455	0.388889	0	0	3.36627	0.2	3.87169	0.105263	1.82881	0.2	0	0	0.888037	0.166667	4.08143	0.3	0	0	0	0	0	0	0	0	3.18006	0.25	0	0	3.27577	0.142857	2.65571	0.133333	0	0	2.16236	0.166667	1.39519	0.117647	0
601b16c3-0d68-43b9-97ab-12efbff4365e	METAP1D	FraIII non-Treg	0	0	0	0	0	0	0	0	3.40052	0.333333	0	0	0	0	0	0	0	0	0	0	0	0	0	0	0	0	0	0	0	0	0	0	0	0	0	0	0	0	0	0	0	0	0	0	0	0	0
607d98ab-fc3f-47e0-8d4d-7f9fb2574fb9	AC018816.3	FraIII non-Treg	0	0	0	0	0	0	0	0	6.80104	0.25	0	0	0	0	0	0	0	0	0	0	0	0	0	0	0	0	0	0	0	0	0	0	0	0	0	0	0	0	0	0	0	0	0	0	0	0	0
81d8cde5-6ee2-4c75-b968-50b191dacb88	RP11-107C16.2	FraIII non-Treg	0	0	0	0	0	0	0	0	5.66753	0.625	0	0	0	0	0	0	0	0	0	0	0	0	0	0	0	0	0	0	0	0	0	0	0	0	0	0	0	0	0	0	0	0	0	0	0	0	0
ENST00000663625.1	CTD-2162K18.4	FraIII non-Treg	0	0	0	0	0	0	0	0	4.53403	0.4	0	0	0	0	0	0	0	0	0	0	0	0	0	0	0	0	0	0	0	0	0	0	0	0	0	0	0	0	0	0	0	0	0	0	0	0	0
aeb5dfd5-1e64-41aa-99c6-ae662c022d2b	TMEM241	FraIII non-Treg	0	0	0	0	0	0	0	0	4.53403	0.444444	0	0	0	0	0	0	0	0	0	0	0	0	0	0	0	0	0	0	0	0	0	0	0	0	0	0	0	0	0	0	0	0	0	0	0	0	0
b2437e06-d0d3-4265-b6ea-da2a00fce565	ZWILCH	FraIII non-Treg	0	0	0	0	0	0	0	0	2.26701	0.222222	0	0	0	0	0	0	0	0	0	0	0	0	0	0	0	0	0	0	0	0	0	0	0	0	0	0	0	0	0	0	0	0	0	0	0	0	0
b92f7df5-43e0-43ec-81db-18a762f5ea98	HYAL3	FraIII non-Treg	0	0	0	0	0	0	0	0	3.40052	0.214286	0	0	0	0	0	0	0	0	0	0	0	0	0	0	0	0	0	0	0	0	0	0	0	0	0	0	0	0	0	0	0	0	0	0	0	0	0
bc859f88-2d66-4365-a856-c704de3b2454	CYP4F12	FraIII non-Treg	0	0	0	0	0	0	0	0	3.40052	0.6	0	0	0	0	0	0	0	0	0	0	0	0	0	0	0	0	0	0	0	0	0	0	0	0	0	0	0	0	0	0	0	0	0	0	0	0	0
fbf72322-5e69-4dbe-b700-b5aa4c3104a0	TOP3B	FraIII non-Treg	1.86312	0.0909091	1.98441	0.0666667	1.18824	0.0377358	3.12811	0.0930233	7.93455	0.304348	1.3768	0.0588235	0	0	3.87169	0.1	3.65761	0.130435	0	0	0.888037	0.0333333	0	0	0.338473	0.0322581	0	0	0	0	1.04698	0.0384615	0	0	2.61353	0.0689655	0	0	1.32786	0.142857	0.876023	0.05	1.08118	0.0833333	0.697597	0.0714286	0
e009b96c-1543-4e84-8987-e1a0f94f4ef5	ALDH3A2	Int Mono	23.289	0.271739	25.7973	0.382353	28.5179	0.315789	39.1014	0.390625	18.1361	0.246154	27.536	0.377358	15.1482	0.272727	15.4868	0.296296	18.8977	0.262712	29.7086	0.34375	14.2086	0.262295	14.9652	0.11828	42.6477	0.508065	30.6829	0.590909	21.2258	0.369565	4.18791	0.102564	9.54019	0.166667	31.3623	0.333333	3.27577	0.111111	25.2293	0.487179	28.0328	0.313725	41.0849	0.447059	32.7871	0.435185	67.0134
ENST00000320865.3	B3GNTL1	Int Mono	0.931561	0.0294118	0	0	1.18824	0.0444444	3.91014	0.185185	4.53403	0.16	0.688401	0.0217391	5.04941	0.15	5.80754	0.12	4.26721	0.125	2.70078	0.0769231	0.888037	0.025641	0	0	3.38474	0.047619	1.57348	0.0588235	3.74573	0.0659341	0	0	3.18006	0.142857	0	0	0	0	1.32786	0.166667	0.876023	0.037037	1.08118	0.0526316	2.79039	0.117647	7.88393
09430b6d-1bb2-4ea5-8b6a-464b19590b90	DAGLB	Int Mono	0	0	0	0	2.37649	0.0869565	0.782028	0.0769231	1.13351	0.0526316	0.688401	0.0769231	0	0	0	0	0	0	0	0	0	0	0	0	0	0	0	0	0	0	1.04698	0.0526316	0	0	0	0	3.27577	0.0909091	0	0	0	0	2.16236	0.0833333	2.79039	0.121212	5.25595
21c4ebf8-613f-4af1-82e1-a156b59f06f2	IFT43	Int Mono	1.86312	0.0344828	0	0	1.18825	0.0338983	0.782028	0.0666667	0	0	0.688401	0.0416667	0	0	1.93585	0.0714286	1.82881	0.0555556	0	0	1.77607	0.05	0	0	0	0	0	0	0	0	0	0	0	0	0	0	0	0	1.32786	0.0714286	0.876023	0.0344828	0	0	0	0	3.94196
3782592c-401f-4040-8cb3-898c6844a841	CDC123	Int Mono	1.86312	0.0434783	0	0	0	0	0	0	3.40052	0.0612245	4.13041	0.0606061	1.68314	0.0222222	5.80754	0.075	3.65761	0.0535714	0	0	1.77607	0.0338983	0	0	4.06168	0.0677966	0	0	0	0	0	0	0	0	0	0	0	0	0	0	5.25614	0.103448	0	0	2.79039	0.0888889	9.19792
623fe56c-07fd-4614-83e9-81a7d3e8dee1	INPP5A	Int Mono	4.6578	0.25	3.96881	0.117647	2.97061	0.0568182	2.34608	0.0909091	1.13351	0.0416667	1.3768	0.0384615	5.04941	0.1875	0	0	0.609602	0.0149254	0	0	0	0	0	0	0	0	0	0	2.49715	0.307692	0	0	0	0	0	0	3.27577	0.0769231	0	0	1.75205	0.181818	1.08118	0.0909091	4.88318	0.148936	11.8259
6cd244d2-83ee-4478-ab4d-83abbdf0e620	YTHDF1	Int Mono	0	0	1.98441	0.0625	0.594123	0.0144928	3.12811	0.0754717	2.26701	0.0454545	2.0652	0.0789474	0	0	0	0	0.609602	0.0166667	0	0	2.66411	0.0833333	0	0	0.338473	0.0188679	0	0	0	0	1.04698	0.0625	0	0	1.30676	0.0909091	0	0	0	0	0	0	0	0	1.39519	0.0869565	3.94196
0952bac3-5192-47e1-a8d4-a1eaee9f7373	SAFB	Int Mono	0.931561	0.0172414	5.95322	0.0666667	2.37649	0.0330579	1.56406	0.0285714	4.53403	0.0606061	4.13041	0.0425532	1.68314	0.0357143	3.87169	0.0555556	0	0	2.70078	0.0416667	4.44019	0.0549451	1.36048	0.00990099	0.338474	0.00308642	0	0	0	0	1.04698	0.02	6.36013	0.0740741	0	0	0	0	6.63929	0.104167	2.62807	0.0612245	3.24354	0.0681818	2.79039	0.0833333	10.5119
0996c065-c332-4d57-aa93-82c50c7789ac	ZNF234	Int Mono	0	0	0	0	0	0	0	0	0	0	0	0	0	0	0	0	0	0	0	0	0	0	0	0	0	0	0	0	0	0	0	0	0	0	0	0	0	0	0	0	0	0	0	0	0	0	3.94196
30aa29a2-191d-4934-badd-f9c720aaffe6	WAKMAR2	Int Mono	0	0	0	0	0	0	0	0	0	0	0	0	0	0	0	0	0	0	0	0	0	0	0	0	0	0	0	0	0	0	0	0	0	0	0	0	0	0	0	0	0	0	0	0	0	0	3.94196
69e3302d-f018-4add-bd67-89b82b654110	DKC1	Int Mono	0	0	0	0	0	0	0	0	0	0	0	0	0	0	0	0	0	0	0	0	0	0	0	0	0	0	0	0	0	0	0	0	0	0	0	0	0	0	0	0	0	0	0	0	0	0	3.94196
c1434a9b-b8c3-4b4c-8ff7-c4e69520a80d	TTLL1	Int Mono	0.931561	0.0833333	0	0	1.18824	0.166667	0	0	1.13351	0.0384615	0.688401	0.0204082	1.68314	0.0833333	1.93585	0.166667	0	0	0	0	0.888037	0.0526316	0	0	1.35389	0.114286	0	0	1.24858	0.125	0	0	0	0	0	0	0	0	0	0	0.876023	0.0833333	0	0	0.697597	0.0625	2.62798
ed914610-3912-4928-952a-c9f966dcad4e	ZHX1_C8orf76	Int Mono	0	0	0	0	0	0	0	0	0	0	0	0	0	0	0	0	0	0	0	0	0	0	0	0	0	0	0	0	0	0	0	0	0	0	0	0	0	0	0	0	0	0	0	0	0	0	5.25595
97c72dc0-1f55-46a1-ad20-01404356fe26	TMEM179B	LAG3Treg	38.194	0.292857	31.7505	0.175824	23.1708	0.118541	25.0249	0.129555	38.5392	0.213836	59.2025	0.349593	38.7121	0.181102	19.3585	0.10101	25.6033	0.134185	24.3071	0.160714	39.0736	0.209524	13.6048	0.0980392	28.7703	0.174897	28.3227	0.15859	13.11	0.0958904	26.1745	0.215517	41.3408	0.240741	22.215	0.236111	13.1031	0.111111	18.59	0.0939597	32.4129	0.141221	32.4355	0.114504	13.9519	0.0544959	17.0818
3960551e-6f89-4865-b604-bc3d85c1f69e	YWHAE	LAG3Treg	6.52093	0.0654206	1.98441	0.027027	5.3471	0.0396476	7.03825	0.0555556	17.0026	0.132743	28.9128	0.229508	3.36627	0.028169	7.74338	0.0588235	22.5553	0.186869	10.8031	0.125	15.9847	0.141732	2.72095	0.0294118	3.38474	0.0578035	0.786741	0.0117647	5.61859	0.0789474	11.5168	0.113402	3.18006	0.0344828	11.7609	0.157895	3.27577	0.03125	15.9343	0.139535	2.62807	0.0201342	9.73063	0.0849057	15.3471	0.146667	17.0818
73fa9742-64f4-42a0-ac50-80470242b4d5	SRSF11	LAG3Treg	55.8937	0.234375	57.5478	0.208633	43.9651	0.215116	44.5756	0.235537	52.1413	0.247312	90.1805	0.366947	58.9098	0.269231	44.5245	0.22549	49.3777	0.25	56.7164	0.21	18.6488	0.0976744	47.6166	0.183246	27.0779	0.162602	25.9624	0.139241	23.7229	0.131488	10.4698	0.0632911	15.9003	0.108696	19.6015	0.145631	39.3092	0.176471	21.2457	0.195122	39.4211	0.188285	23.786	0.181818	25.1135	0.232258	17.0818
ENST00000345330.9	NPTN	LAG3Treg	2.79468	0.130435	0	0	2.37649	0.0740741	1.56406	0.0408163	0	0	7.57241	0.207547	0	0	0	0	1.2192	0.0416667	0	0	2.66411	0.0612245	0	0	1.01542	0.0375	0	0	0	0	0	0	0	0	2.61353	0.0714286	3.27577	0.142857	0	0	4.38012	0.119048	2.16236	0.0571429	3.48799	0.0609756	0
f5dadecb-42c4-418d-9e7c-a67fc970a447	RBM48	LAG3Treg	3.72624	0.125	3.96881	0.142857	5.3471	0.130435	3.91014	0.1	6.80104	0.142857	9.63761	0.259259	3.36627	0.111111	1.93585	0.0454545	4.26721	0.0945946	0	0	0.888037	0.0666667	1.36048	0.0322581	0.676947	0.037037	0	0	2.49715	0.133333	1.04698	0.0666667	0	0	0	0	6.55153	0.142857	0	0	5.25614	0.142857	1.08118	0.0588235	1.39519	0.166667	0
77d692f4-1528-47d4-bbda-4e1fd8db029b	BUD23	LAG3Treg	0.931561	0.030303	0	0	1.78237	0.0365854	2.34608	0.136364	1.13351	0.027027	11.7028	0.2	6.73255	0.148148	0	0	4.87681	0.0888889	2.70078	0.0416667	7.99233	0.176471	1.36048	0.0384615	5.41558	0.116788	3.9337	0.0943396	0.624288	0.00943396	0	0	3.18006	0.047619	0	0	6.55153	0.125	3.98357	0.0652174	1.75205	0.0487805	0	0	3.48799	0.113636	0
ENST00000674273.1-1	PIGV	LAG3Treg	0.931561	0.0454545	0	0	5.94123	0.217391	7.82028	0.217391	2.26701	0.0952381	13.0796	0.387755	1.68314	0.047619	1.93585	0.1	7.31522	0.181818	0	0	7.1043	0.190476	2.72095	0.0714286	4.40016	0.22807	0	0	1.87286	0.166667	0	0	3.18006	0.142857	0	0	3.27577	0.166667	2.65571	0.285714	2.62807	0.0731707	3.24355	0.25	1.39519	0.0645161	0
03e10caa-5134-44f1-86b5-b3f4290a8bdf	ZNF726P1	LAG3Treg	0	0	0	0	0	0	0	0	0	0	2.7536	0.666667	0	0	0	0	0	0	0	0	0	0	0	0	0	0	0	0	0	0	0	0	0	0	0	0	0	0	0	0	0	0	0	0	0	0	0
0553665b-1ffb-4554-8556-44e5d05347c7	CCDC136	LAG3Treg	0	0	0	0	0	0	0	0	0	0	2.0652	0.75	0	0	0	0	0	0	0	0	0	0	0	0	0	0	0	0	0	0	0	0	0	0	0	0	0	0	0	0	0	0	0	0	0	0	0
1a7a8309-7d55-4826-bf3f-0dc725197a6e	JAKMIP2	LAG3Treg	0	0	0	0	0	0	0	0	0	0	2.0652	0.230769	0	0	0	0	0	0	0	0	0	0	0	0	0	0	0	0	0	0	0	0	0	0	0	0	0	0	0	0	0	0	0	0	0	0	0
1c492b1f-1d6f-4842-b989-b5071920a471	CCDC24	LAG3Treg	0	0	0	0	0	0	0	0	0	0	2.0652	0.5	0	0	0	0	0	0	0	0	0	0	0	0	0	0	0	0	0	0	0	0	0	0	0	0	0	0	0	0	0	0	0	0	0	0	0
3183d3c8-d934-4aca-896c-92dade6281b1	ATP23	LAG3Treg	0	0	0	0	0	0	0	0	0	0	2.7536	0.2	0	0	0	0	0	0	0	0	0	0	0	0	0	0	0	0	0	0	0	0	0	0	0	0	0	0	0	0	0	0	0	0	0	0	0
50a07b03-59a1-49ed-924d-2ca9856dc270	PCED1B-AS1_IFITM3P6	LAG3Treg	0	0	0	0	0	0	0	0	0	0	3.442	0.454545	0	0	0	0	0	0	0	0	0	0	0	0	0	0	0	0	0	0	0	0	0	0	0	0	0	0	0	0	0	0	0	0	0	0	0
6b76af6a-8a1c-4d17-8b87-661a23e60763	FAM227B	LAG3Treg	0	0	0	0	0	0	0	0	0	0	3.442	0.227273	0	0	0	0	0	0	0	0	0	0	0	0	0	0	0	0	0	0	0	0	0	0	0	0	0	0	0	0	0	0	0	0	0	0	0
8a7bb1f8-d996-4f4f-b838-06f7cbee9df5	P2RX5	LAG3Treg	0	0	0	0	0	0	0	0	0	0	2.0652	0.214286	0	0	0	0	0	0	0	0	0	0	0	0	0	0	0	0	0	0	0	0	0	0	0	0	0	0	0	0	0	0	0	0	0	0	0
924c8949-e9b4-481a-8948-b6e6a5416ad5	DCST1-AS1	LAG3Treg	0	0	0	0	0	0	0	0	0	0	2.7536	0.8	0	0	0	0	0	0	0	0	0	0	0	0	0	0	0	0	0	0	0	0	0	0	0	0	0	0	0	0	0	0	0	0	0	0	0
ENST00000378424.9	PRXL2B	LAG3Treg	0	0	0	0	0	0	0	0	0	0	2.7536	0.2	0	0	0	0	0	0	0	0	0	0	0	0	0	0	0	0	0	0	0	0	0	0	0	0	0	0	0	0	0	0	0	0	0	0	0
ENST00000495683.5	PRSS16	LAG3Treg	0	0	0	0	0	0	0	0	0	0	2.0652	0.428571	0	0	0	0	0	0	0	0	0	0	0	0	0	0	0	0	0	0	0	0	0	0	0	0	0	0	0	0	0	0	0	0	0	0	0
c22ed8a8-f9aa-4d9c-9c03-fec17b8cd70d	CMTM8	LAG3Treg	0	0	0	0	0	0	0	0	0	0	2.0652	0.428571	0	0	0	0	0	0	0	0	0	0	0	0	0	0	0	0	0	0	0	0	0	0	0	0	0	0	0	0	0	0	0	0	0	0	0
ef474ce9-34ca-46a1-837e-c7013ecac204	FBXL13	LAG3Treg	0	0	0	0	0	0	0	0	0	0	2.0652	0.3	0	0	0	0	0	0	0	0	0	0	0	0	0	0	0	0	0	0	0	0	0	0	0	0	0	0	0	0	0	0	0	0	0	0	0
48c2db21-a7cd-454c-990e-e49673cc11ba	RIN3	mDC	36.3309	0.156627	15.8752	0.166667	33.2709	0.16185	43.7936	0.184818	27.2042	0.285714	13.0796	0.128378	18.5145	0.234043	25.166	0.158537	13.4112	0.26506	2.70078	0.0909091	10.6564	0.12	36.7328	0.158824	9.47726	0.0603448	10.2276	0.0607477	3.12144	0.0182482	25.1275	0.11215	19.0804	0.122449	26.1353	0.0854701	19.6546	0.0714286	6.63929	0.178571	62.1977	0.214502	68.1144	0.270386	61.3886	0.127907	42.0476
ENST00000274458.9	COMMD10	mDC	17.6997	0.0964467	39.6881	0.192308	26.1414	0.156584	16.4226	0.144828	29.4712	0.236364	18.5868	0.1125	28.6133	0.202381	17.4226	0.157895	53.0354	0.388393	35.1102	0.1625	34.6335	0.186603	12.2443	0.0473684	12.5235	0.0690299	28.3227	0.130435	26.8444	0.148276	17.7986	0.0794393	25.4405	0.105263	30.0556	0.127778	39.3092	0.2	21.2457	0.145455	29.7848	0.208589	48.6532	0.357143	41.8558	0.265487	40.7336
ENST00000254193.11	SNRPA1	mDC	16.7681	0.123288	23.8129	0.190476	19.606	0.167513	34.4092	0.293333	30.6047	0.238938	24.094	0.195531	31.9796	0.296875	25.166	0.216667	23.1649	0.173516	29.7086	0.282051	21.3129	0.214286	13.6048	0.147059	19.6315	0.209386	32.2564	0.330645	26.8444	0.265432	11.5168	0.122222	12.7203	0.142857	14.3744	0.1	26.2061	0.222222	21.2457	0.355556	17.5205	0.240964	16.2177	0.241935	13.9519	0.229885	24.9658
ENST00000552283.6	NUP37	mDC	30.7415	0.407407	23.8129	0.387097	15.4472	0.337662	30.4991	0.549296	35.1387	0.455882	20.652	0.348837	42.0784	0.490196	40.6528	0.42	42.0625	0.584746	18.9055	0.25	23.977	0.54	2.72095	0.0444444	12.1851	0.229299	18.095	0.425926	13.11	0.247059	7.32885	0.148936	25.4405	0.363636	7.84058	0.285714	3.27577	0.111111	14.6064	0.37931	31.5368	0.418605	14.0554	0.419355	20.9279	0.434783	21.0238
ENST00000646932.1	SUCLA2	mDC	16.7681	0.204545	21.8285	0.289474	22.5767	0.319328	17.9866	0.283951	27.2042	0.393443	15.1448	0.188034	38.7121	0.377049	19.3585	0.217391	24.3841	0.330579	13.5039	0.185185	14.2086	0.207792	13.6048	0.15873	12.5235	0.165179	11.8011	0.197368	16.8558	0.243243	3.14093	0.0731707	6.36013	0.105263	5.22706	0.08	29.4819	0.473684	10.6229	0.195122	22.7766	0.295455	25.9484	0.5	13.9519	0.253165	21.0238
ENST00000359429.11-1	RPE	mDC	5.58937	0.122449	1.98441	0.0434783	8.91184	0.141509	5.47419	0.194444	9.06805	0.275862	4.1304	0.09375	6.73255	0.190476	3.87169	0.2	6.70562	0.211538	2.70078	0.142857	3.55215	0.166667	1.36048	0.0196078	5.0771	0.0887574	11.8011	0.326087	4.37002	0.118644	0	0	3.18006	0.111111	14.3744	0.34375	9.8273	0.130435	7.96714	0.352941	18.3965	0.179487	11.893	0.297297	5.58078	0.129032	13.1399
ENST00000216190.13	EIF3D	mDC	19.5628	0.194444	21.8285	0.157143	24.359	0.227778	32.0631	0.333333	20.4031	0.321429	18.5868	0.16875	26.9302	0.238806	25.166	0.265306	28.0417	0.194093	27.0078	0.232558	16.8727	0.182692	9.52333	0.0603448	10.1542	0.109489	16.5216	0.12	11.2372	0.0962567	16.7517	0.140351	6.36013	0.0588235	20.9082	0.137931	19.6546	0.181818	6.63929	0.0943396	12.2643	0.132075	21.6236	0.30303	8.37117	0.109091	7.88393
ENST00000476228.5	TFG	mDC	11.1787	0.214286	1.98441	0.0588235	5.3471	0.104651	7.03825	0.147541	7.93455	0.12963	11.7028	0.25	8.41568	0.16129	9.67923	0.3125	7.31522	0.157895	5.40157	0.0909091	10.6564	0.193548	0	0	3.72321	0.102804	3.9337	0.0877193	7.49146	0.179104	13.6107	0.276596	0	0	6.53382	0.111111	13.1031	0.222222	13.2786	0.181818	5.25614	0.130435	9.73063	0.1875	9.06876	0.240741	15.7679
ENST00000261647.10	TTC19	mDC	11.1787	0.107143	17.8597	0.111111	11.8825	0.104167	24.2429	0.202614	12.4686	0.0901639	7.57241	0.0561224	11.782	0.14	7.74338	0.0930233	24.3841	0.254777	13.5039	0.1	7.1043	0.0898876	5.4419	0.0357143	9.47726	0.0900322	8.65415	0.0894309	13.11	0.139073	10.4698	0.0980392	6.36013	0.08	1.30676	0.0151515	16.3788	0.128205	6.63929	0.113636	22.7766	0.20155	8.64945	0.153846	8.37117	0.222222	9.19792
ENST00000395366.3	PPP1CB	mDC	13.9734	0.0920245	7.93763	0.0615385	10.6942	0.0782609	10.1664	0.0479705	12.4686	0.0718954	11.0144	0.0629921	5.04941	0.0375	7.74338	0.0625	14.6304	0.0797342	8.10235	0.0454545	5.32822	0.0394737	5.4419	0.0444444	7.78489	0.0523918	6.29392	0.0522876	5.61859	0.044335	3.14093	0.0214286	12.7203	0.0677966	0	0	6.55153	0.0465116	1.32786	0.011236	8.76023	0.0549451	12.9742	0.0944882	8.37117	0.0410959	7.88393
36330bed-abdf-4cfe-993a-66245996a4f0	EIF3J	mDC	12.1103	0.0590909	7.93763	0.0519481	11.2883	0.0588235	10.1664	0.05	12.4686	0.0647059	17.8984	0.0887372	18.5145	0.114583	13.5509	0.0642202	20.7265	0.133858	18.9055	0.0945946	9.76841	0.0478261	5.4419	0.0289855	10.4927	0.0432357	4.72044	0.0151515	12.4858	0.0421053	3.14093	0.017341	3.18006	0.0153846	13.0676	0.0537634	6.55153	0.0266667	17.2621	0.0613208	14.0164	0.0658436	3.24354	0.0205479	9.06876	0.0722222	11.8259
ENST00000264639.9	PSMD3	mDC	6.52093	0.127273	5.95322	0.157895	14.2589	0.369231	14.8585	0.387755	17.0026	0.428571	22.7172	0.445946	21.8808	0.40625	9.67923	0.227273	18.2881	0.434783	5.40157	0.166667	7.99233	0.219512	10.8838	0.166667	10.1542	0.197368	12.5878	0.363636	3.74573	0.1875	7.32885	0.104478	3.18006	0.142857	9.14735	0.205882	19.6546	0.545455	6.63929	0.208333	7.88421	0.236842	7.56827	0.35	7.67357	0.37931	15.7679
ENST00000319410.9	KARS1	mDC	6.52093	0.0721649	5.95322	0.0526316	3.56474	0.0291262	8.6023	0.0601093	17.0026	0.115385	14.4564	0.12069	15.1482	0.111111	13.5509	0.116667	11.5824	0.111765	2.70078	0.0263158	15.0966	0.165049	5.4419	0.0625	6.431	0.0772358	3.14696	0.0325203	11.2372	0.119205	0	0	0	0	11.7609	0.160714	0	0	1.32786	0.0416667	8.76023	0.1	6.48709	0.12766	4.18558	0.0666667	6.56994
ENST00000518738.2	ATP6V1C1	mDC	5.58937	0.109091	7.93763	0.105263	10.1001	0.161905	10.1664	0.122642	21.5366	0.263889	8.94921	0.107438	16.8314	0.294118	13.5509	0.259259	15.2401	0.3125	2.70078	0.0434783	7.1043	0.114286	10.8838	0.119403	4.06168	0.0571429	7.86741	0.0934579	4.9943	0.0824742	10.4698	0.0763359	12.7203	0.137931	11.7609	0.109756	16.3788	0.151515	3.98357	0.0857143	11.3883	0.146067	16.2177	0.1875	16.0447	0.161972	13.1399
0713b203-f491-4935-a504-1565d7d86d2e	UCHL3	mDC	2.79468	0.0441176	1.98441	0.0769231	4.15886	0.101449	5.47419	0.14	10.2016	0.230769	1.3768	0.0277778	6.73254	0.133333	13.5509	0.179487	3.65761	0.0731707	2.70078	0.166667	3.55215	0.0689655	1.36048	0.0277778	1.01542	0.0454545	2.36022	0.125	4.37002	0.241379	2.09396	0.0689655	3.18006	0.142857	3.92029	0.136364	6.55153	0.142857	3.98357	0.1	5.25614	0.0967742	8.64945	0.347826	16.7423	0.252632	11.8259
ENST00000366584.9	LGALS8	mDC	7.45249	0.112676	11.9064	0.142857	3.56474	0.0530973	14.0765	0.138462	6.80104	0.0625	11.0144	0.120301	18.5145	0.25	5.80754	0.06	12.8016	0.12	13.5039	0.238095	4.44019	0.0793651	4.08143	0.142857	5.0771	0.0925926	5.50718	0.0945946	3.12144	0.0617284	9.4228	0.290323	0	0	2.61353	0.153846	9.8273	0.166667	0	0	8.76023	0.222222	15.1365	0.208955	9.76636	0.212121	3.94196
ENST00000262887.10	XRCC1	mDC	9.31561	0.285714	15.8752	0.307692	10.1001	0.293103	17.9866	0.389831	11.3351	0.25641	13.768	0.357143	10.0988	0.3	9.67923	0.25	10.9728	0.352941	8.10235	0.428571	7.99233	0.191489	2.72095	0.0465116	3.38474	0.285714	13.3746	0.293103	9.36432	0.272727	15.7047	0.46875	6.36013	0.222222	3.92029	0.176471	6.55153	0.25	3.98357	0.375	11.3883	0.448276	6.48709	0.352941	7.67357	0.52381	6.56994
ENST00000368842.10	LHPP	mDC	7.45249	0.222222	5.95322	0.125	6.53535	0.122222	6.25622	0.117647	7.93455	0.259259	8.26081	0.333333	5.04941	0.142857	7.74338	0.266667	3.04801	0.0961538	10.8031	0.363636	6.21626	0.189189	9.52333	0.205882	6.431	0.339286	1.57348	0.111111	6.24288	0.212766	6.28187	0.0408163	6.36013	0.117647	5.22706	0.190476	6.55153	0.0909091	0	0	1.75205	0.105263	12.9742	0.413793	6.27837	0.214286	0
89cb6433-b4d5-461e-b163-8e8670c973cf-1	ANXA7	mDC	1.86312	0.0206186	7.93763	0.08	6.53535	0.0674847	10.9484	0.119658	5.66753	0.0561798	8.26081	0.0916031	10.0988	0.115385	9.67923	0.0980392	5.48642	0.048913	13.5039	0.15625	7.99233	0.121622	9.52333	0.152174	7.44642	0.0952381	8.65415	0.107843	2.49715	0.0363636	4.18791	0.1	0	0	1.30676	0.015625	6.55153	0.0512821	2.65571	0.0740741	2.62807	0.0576923	4.32473	0.0888889	4.18558	0.0857143	1.31399
607a9cd0-507c-4aff-b230-bab56d6907bb	AMZ2P1	mDC	0	0	3.96881	0.08	0	0	0.782028	0.015625	3.40052	0.0666667	3.442	0.0543478	1.68314	0.030303	1.93585	0.0384615	4.87681	0.0615385	2.70078	0.0344828	0	0	0	0	0	0	6.29392	0.129032	1.87286	0.0422535	0	0	0	0	0	0	0	0	0	0	0	0	3.24355	0.107143	4.88318	0.125	0
ENST00000433627.9-1	LSM14A	mDC	7.45249	0.0909091	3.96881	0.047619	6.53535	0.11828	10.1664	0.171053	10.2016	0.15	7.57241	0.117021	16.8314	0.30303	15.4868	0.190476	12.192	0.232558	2.70078	0.05	4.44019	0.0769231	8.16285	0.12766	5.41558	0.0661157	6.29392	0.119403	3.74573	0.1	5.23489	0.0714286	6.36013	0.105263	6.53382	0.0757576	9.8273	0.103448	2.65571	0.0909091	11.3883	0.270833	7.56827	0.241379	4.88318	0.155556	1.31399
ENST00000404914.8	ATG4B	mDC	1.86312	0.0277778	3.96881	0.0425532	2.37649	0.0254777	8.6023	0.0852713	5.66753	0.0595238	2.7536	0.0300752	8.41568	0.0980392	1.93585	0.027027	9.14403	0.114504	0	0	1.77607	0.0215054	1.36048	0.0128205	1.69237	0.0153374	3.9337	0.0595238	6.24288	0.0632911	3.14093	0.0394737	9.54019	0.130435	3.92029	0.0697674	3.27577	0.0285714	3.98357	0.0967742	5.25614	0.0465116	8.64945	0.131148	2.79039	0.0434783	6.56994
ENST00000646561.1	CSNK2A1	mDC	12.1103	0.109244	0	0	5.94123	0.0636943	7.82028	0.11236	2.26701	0.037037	0.688401	0.00714286	8.41568	0.104167	7.74338	0.142857	12.192	0.204082	5.40157	0.117647	3.55215	0.04	10.8838	0.0784314	2.03084	0.0200669	2.36022	0.0265487	2.49715	0.027027	8.37582	0.0769231	3.18006	0.0222222	10.4541	0.0727273	6.55153	0.0769231	9.295	0.116667	3.50409	0.039604	9.73063	0.152542	10.464	0.109489	5.25595
d35a5d25-9092-4ce3-afea-e6d1ab130d6b	NUBPL	mDC	0	0	0	0	0	0	0	0	0	0	0	0	0	0	0	0	0	0	0	0	0	0	0	0	0	0	0	0	0	0	0	0	0	0	0	0	0	0	0	0	0	0	0	0	0	0	0
ENST00000471520.5	CUTC	mDC	2.79468	0.0294118	1.98441	0.030303	7.12947	0.0869565	5.47419	0.0752688	7.93455	0.101449	4.1304	0.0645161	5.04941	0.0714286	7.74338	0.102564	3.04801	0.0561798	8.10235	0.0789474	4.44019	0.0675676	2.72095	0.021978	5.75405	0.0566667	4.72044	0.0545455	9.98861	0.13913	3.14093	0.0277778	6.36013	0.111111	3.92029	0.026087	9.8273	0.130435	2.65571	0.04	7.88421	0.130435	4.32473	0.105263	4.18558	0.139535	6.56994
ENST00000265594.9	MCCC1	mDC	4.6578	0.0806452	3.96881	0.0909091	7.7236	0.131313	7.03825	0.130435	2.26701	0.0512821	5.50721	0.0816327	1.68314	0.0357143	7.74338	0.137931	4.26721	0.0921053	8.10235	0.111111	4.44019	0.0877193	2.72095	0.0416667	0	0	2.36022	0.0810811	4.9943	0.0689655	1.04698	0.0185185	6.36013	0.0625	0	0	3.27577	0.0833333	3.98357	0.166667	2.62807	0.075	2.16236	0.0769231	1.39519	0.0625	3.94196
ENST00000265564.8	EXOSC7	mDC	0.931561	0.0125	1.98441	0.0555556	2.37649	0.0493827	3.12811	0.0481928	2.26701	0.0625	3.442	0.0833333	1.68314	0.0384615	1.93585	0.0526316	3.04801	0.0505051	2.70078	0.0526316	4.44019	0.0735294	1.36048	0.0384615	2.70779	0.105263	1.57348	0.030303	3.74573	0.0983607	1.04698	0.0188679	3.18006	0.0769231	0	0	3.27577	0.0666667	0	0	4.38012	0.0847458	1.08118	0.0666667	1.39519	0.08	2.62798
b45ff974-ed49-450d-a76a-9a5e52f01551	P4HA1	mDC	0.931561	0.03125	0	0	1.18824	0.025974	3.12811	0.125	2.26701	0.0526316	2.0652	0.0810811	3.36627	0.125	3.87169	0.0689655	1.82881	0.0483871	2.70078	0.142857	5.32822	0.2	0	0	0.338473	0.0106383	0.786741	0.0188679	0.624288	0.0416667	0	0	0	0	2.61353	0.142857	0	0	0	0	6.13216	0.233333	7.56827	0.175	2.79039	0.0606061	1.31399
493f027e-4ff7-4e26-8755-1ab3e4766471	DEPTOR	mDC	0	0	0	0	0	0	0	0	0	0	0	0	0	0	0	0	0	0	0	0	0	0	0	0	0	0	0	0	0	0	0	0	0	0	0	0	0	0	0	0	0	0	0	0	0	0	0
ENST00000452733.7	CYTH2	mDC	2.79468	0.0526316	5.95322	0.1	5.94123	0.163934	8.6023	0.211538	0	0	4.1304	0.0895522	6.73255	0.129032	1.93585	0.0555556	4.26721	0.118644	0	0	5.32822	0.136364	1.36048	0.2	2.36931	0.134615	5.50718	0.118644	0.624288	0.0232558	2.09396	0.0625	0	0	2.61353	0.133333	0	0	1.32786	0.0588235	1.75205	0.08	1.08118	0.125	4.88318	0.225806	3.94196
ENST00000511912.6	ETFDH	mDC	3.72624	0.111111	0	0	1.78237	0.0277778	3.12811	0.0784314	2.26701	0.0909091	1.3768	0.0322581	0	0	1.93585	0.0555556	0	0	2.70078	0.0434783	0.888037	0.0344828	0	0	1.35389	0.038835	3.9337	0.0847458	0	0	2.09396	0.0714286	0	0	1.30676	0.0294118	0	0	0	0	4.38012	0.0909091	2.16236	0.0833333	1.39519	0.0571429	0
316fe645-5283-4f93-8324-e317161657e8	SRPK2	mDC	2.79468	0.0175439	0	0	0	0	1.56406	0.00980392	4.53403	0.0412371	0.688401	0.00362319	3.36627	0.0204082	0	0	0	0	0	0	0	0	0	0	0	0	0	0	2.49715	0.0132013	1.04698	0.00373134	3.18006	0.00787402	0	0	0	0	3.98357	0.0243902	0.876023	0.00591716	3.24354	0.0291262	3.48799	0.0396825	0
57a3c104-be61-41ae-afc5-ce0ed5dbac56	WAS	mDC	0	0	0	0	0	0	3.12811	0.2	1.13351	0.0714286	3.442	0.142857	3.36627	0.2	1.93585	0.0909091	1.82881	0.12	0	0	0	0	1.36048	0.047619	0	0	1.57348	0.0425532	0	0	0	0	0	0	0	0	0	0	1.32786	0.142857	0.876023	0.0263158	1.08118	0.0434783	1.39519	0.0625	0
ENST00000355765.11	PRPF39	mDC	0.931561	0.03125	0	0	1.78237	0.0697674	5.47419	0.116667	1.13351	0.03125	4.81881	0.162791	1.68314	0.037037	0	0	2.43841	0.0784314	0	0	0	0	0	0	1.69237	0.0595238	0	0	3.74573	0.157895	4.18791	0.16	0	0	1.30676	0.111111	0	0	0	0	3.50409	0.153846	0	0	1.39519	0.111111	0
ENST00000452284.1	THAP7-AS1	mDC	5.58937	0.157895	3.96881	0.111111	7.12947	0.137931	3.91014	0.178571	2.26701	0.0666667	5.50721	0.177778	0	0	1.93585	0.0909091	3.65761	0.1	5.40157	0.25	1.77607	0.133333	2.72095	0.0740741	3.72321	0.123596	0	0	0	0	1.04698	0.0188679	0	0	3.92029	0.0545455	3.27577	0.111111	0	0	0.876023	0.0294118	0	0	0	0	0
599f0c0c-3c63-4c69-8242-178a7b39aab0	PFDN4	mDC	3.72624	0.125	0	0	1.78237	0.0666667	2.34608	0.0882353	0	0	0	0	1.68314	0.05	0	0	3.65761	0.153846	0	0	0	0	0	0	0	0	1.57348	0.05	1.24858	0.0571429	0	0	0	0	0	0	3.27577	0.166667	1.32786	0.0625	2.62807	0.075	2.16236	0.133333	0.697597	0.03125	1.31399
9924e92e-5f74-405a-ac66-da290c2f8553	RIT1	mDC	0.931561	0.0384615	0	0	1.18824	0.0294118	2.34608	0.0588235	0	0	0	0	1.68314	0.0666667	0	0	0	0	0	0	0.888037	0.0227273	0	0	0.338473	0.00819672	0.786741	0.0217391	1.24858	0.0235294	3.14093	0.0697674	0	0	0	0	0	0	0	0	0.876023	0.0117647	3.24355	0.0410959	2.79039	0.0540541	2.62798
ENST00000340281.9	ZNF326	mDC	0.931561	0.0357143	0	0	2.97061	0.0833333	3.91014	0.0757576	4.53403	0.129032	1.3768	0.0487805	1.68314	0.0434783	3.87169	0.0909091	0	0	0	0	1.77607	0.0434783	0	0	0.338473	0.0103093	0	0	1.24858	0.0277778	2.09396	0.0294118	0	0	0	0	0	0	0	0	3.50409	0.0754717	3.24355	0.103448	0	0	0
ENST00000367161.7	DSTYK	mDC	0	0	3.96881	0.166667	3.56474	0.115385	0.782028	0.05	1.13351	0.0833333	2.7536	0.137931	0	0	1.93585	0.0769231	1.82881	0.1875	0	0	0.888037	0.0333333	0	0	1.69237	0.128205	0	0	1.24858	0.0769231	2.09396	0.222222	3.18006	0.1	0	0	0	0	0	0	0.876023	0.0555556	1.08118	0.0714286	1.39519	0.0869565	0
00386ae5-9b6d-496c-934f-67790c239244	LINC01133	mDC	0	0	0	0	0	0	0	0	0	0	0	0	0	0	0	0	0	0	0	0	0	0	0	0	0	0	0	0	0	0	0	0	0	0	0	0	0	0	0	0	0	0	0	0	0	0	0
18a31c80-d5e4-4675-9e6a-3ff6bc3bb9f3	DPEP2	mDC	0	0	0	0	0	0	0	0	0	0	0	0	0	0	0	0	0	0	0	0	0	0	0	0	0	0	0	0	0	0	0	0	0	0	0	0	0	0	0	0	0	0	0	0	0	0	0
3c79997c-4f36-45a7-bc4e-9c88d489bb4a	SF3B2	mDC	1.86312	0.0526316	0	0	2.97061	0.0387597	1.56406	0.0277778	0	0	1.3768	0.0208333	1.68314	0.0222222	1.93585	0.0454545	2.43841	0.047619	0	0	3.55215	0.0714286	0	0	2.03084	0.0451128	0	0	0.624288	0.011236	1.04698	0.0217391	0	0	2.61353	0.0689655	0	0	0	0	0.876023	0.0175439	0	0	0.697597	0.030303	0
e07cc7fa-3ff8-42d4-a42a-033756a89abe	PSMD5	mDC	3.72624	0.0384615	0	0	0.594123	0.00826446	1.56406	0.0232558	3.40052	0.0508475	0	0	0	0	1.93585	0.025641	4.26721	0.0648148	0	0	1.77607	0.0210526	0	0	1.01542	0.015544	1.57348	0.0253165	1.24858	0.0125	1.04698	0.0116279	0	0	0	0	0	0	0	0	2.62807	0.038961	2.16236	0.0714286	0	0	1.31399
ENST00000277865.5	GLUD1	Mem CD4	0.931561	0.011236	23.8129	0.292683	11.2883	0.142857	11.7304	0.113636	18.1361	0.173913	4.81881	0.0503597	8.41568	0.113636	19.3585	0.232558	10.3632	0.111842	5.40157	0.0909091	7.99233	0.0873786	8.16285	0.0740741	2.03084	0.0295567	6.29392	0.0487805	12.4858	0.15873	3.14093	0.0588235	6.36013	0.181818	6.53382	0.0574713	6.55153	0.111111	3.98357	0.125	10.5123	0.134831	8.64945	0.119403	4.88318	0.0736842	7.88393
ENST00000369077.4	MCMBP	Mem CD4	9.31561	0.285714	25.7973	0.590909	13.0707	0.285714	12.5124	0.355556	10.2016	0.272727	10.326	0.208333	5.04941	0.15	9.67923	0.277778	7.92482	0.19403	5.40157	0.222222	9.76841	0.229167	2.72095	0.0444444	5.0771	0.185185	2.36022	0.0434783	4.9943	0.170213	2.09396	0.166667	3.18006	0.166667	0	0	3.27577	0.111111	3.98357	0.1875	6.13216	0.166667	14.0554	0.342105	5.58078	0.145455	5.25595
8d5d12da-6da4-404b-9fd0-6870577ebe75	STAG1	Mem CD4	16.7681	0.08867	97.2359	0.326667	37.4297	0.210702	22.6788	0.134884	27.2042	0.183206	58.5141	0.21197	18.5145	0.157143	15.4868	0.103896	32.3089	0.238739	35.1102	0.265306	39.9617	0.221675	44.8957	0.192982	17.9391	0.085209	44.8442	0.234568	28.7172	0.14375	17.7986	0.0871795	41.3408	0.178082	23.5218	0.153846	16.3788	0.0980392	39.8357	0.215827	24.5287	0.140704	17.2989	0.175824	12.5567	0.118421	14.4539
cfa217c3-cd8d-4721-b007-4ef3ed369288	PBRM1	Mem CD4	20.4943	0.130178	39.6881	0.21978	18.4178	0.142857	21.8968	0.155556	13.6021	0.131868	8.94921	0.0486891	21.8808	0.147727	11.6151	0.105263	12.8016	0.103448	10.8031	0.0869565	13.3206	0.0707547	23.1281	0.145299	11.1696	0.0582011	11.8011	0.075	7.49146	0.047619	3.14093	0.0184049	3.18006	0.0285714	7.84058	0.0271493	6.55153	0.0487805	10.6229	0.0451977	14.0164	0.111888	4.32473	0.037037	14.6495	0.0897436	13.1399
c80cf29c-6929-4332-b28f-3339009191a4	GTF3C6	Mem CD4	9.31561	0.192308	21.8285	0.234043	6.53535	0.120879	10.1664	0.127451	5.66753	0.0862069	11.0144	0.128	6.73255	0.111111	3.87169	0.0392157	0	0	5.40157	0.0666667	13.3206	0.15	13.6048	0.140845	5.75405	0.0862944	8.65415	0.164179	9.36432	0.125	0	0	6.36013	0.08	7.84058	0.115385	0	0	9.295	0.132075	6.13216	0.0786517	7.56827	0.106061	0.697597	0.0108696	6.56994
b26fb190-36bf-4f4e-840c-3a28bd749e38	STRADA	Mem CD4	4.6578	0.0746269	21.8285	0.207547	9.50596	0.146789	3.12811	0.0540541	7.93455	0.12963	6.19561	0.0708661	5.04941	0.103448	5.80754	0.09375	3.04801	0.0714286	5.40157	0.105263	1.77607	0.025974	0	0	2.36931	0.0305677	2.36022	0.0283019	1.87286	0.0365854	12.5637	0.16	6.36013	0.0588235	3.92029	0.0789474	9.8273	0.157895	1.32786	0.037037	3.50409	0.0526316	3.24355	0.0731707	2.79039	0.0655738	2.62798
ENST00000417410.7	SMIM19	Mem CD4	10.2472	0.113402	15.8752	0.242424	6.53535	0.0808824	10.9484	0.107692	4.53403	0.05	8.26081	0.10084	6.73255	0.0701754	3.87169	0.0625	4.26721	0.0463576	8.10235	0.142857	7.1043	0.0733945	4.08143	0.0857143	3.38474	0.0436681	5.50718	0.0648148	6.24288	0.108696	6.28187	0.117647	9.54019	0.136364	6.53382	0.0833333	6.55153	0.0833333	6.63929	0.125	7.88421	0.0803571	6.48709	0.0869565	3.48799	0.0757576	2.62798
55864593-0c26-46e0-97ae-be6bb52e86f2	NUDT22_DNAJC4	Mem CD4	1.86312	0.05	9.92203	0.416667	1.78237	0.0714286	2.34608	0.0882353	2.26701	0.0869565	4.1304	0.105263	0	0	3.87169	0.0869565	0	0	0	0	6.21626	0.159091	0	0	1.69237	0.0724638	1.57348	0.0666667	3.12144	0.0806452	0	0	6.36013	0.105263	0	0	3.27577	0.0555556	3.98357	0.0714286	6.13216	0.137255	0	0	3.48799	0.0833333	1.31399
beb4efa6-e856-45de-88f1-b0ab1a6a532c	ARHGAP30	Mem CD4	6.52093	0.125	17.8597	0.214286	3.56474	0.048	5.47419	0.0909091	5.66753	0.0769231	7.57241	0.0956522	3.36627	0.0465116	0	0	7.92482	0.118182	0	0	5.32822	0.0689655	4.08143	0.0909091	5.0771	0.07109	0.786741	0.0102041	6.24288	0.0699301	1.04698	0.0344828	0	0	7.84058	0.142857	6.55153	0.0769231	1.32786	0.1	6.13216	0.1	1.08118	0.0212766	3.48799	0.0833333	3.94196
67040fda-ab62-4999-a666-04da16974685	EIF1AD	Mem CD4	2.79468	0.103448	11.9064	0.428571	1.78237	0.0545455	0	0	3.40052	0.166667	2.7536	0.121212	0	0	5.80754	0.2	0	0	2.70078	0.111111	0.888037	0.1	4.08143	0.25	5.75405	0.226667	0	0	0	0	0	0	0	0	0	0	6.55153	0.333333	3.98357	0.166667	7.00819	0.235294	3.24355	0.130435	5.58078	0.222222	2.62798
ENST00000468694.5	DBNL	Mem CD4	0.931561	0.0166667	7.93763	0.210526	0.594123	0.0151515	0.782028	0.0166667	3.40052	0.09375	4.1304	0.0714286	1.68314	0.0277778	1.93585	0.05	1.2192	0.0338983	2.70078	0.0588235	0.888037	0.027027	0	0	1.01542	0.0206897	0	0	0	0	2.09396	0.0229885	0	0	0	0	6.55153	0.0740741	0	0	3.50409	0.0727273	2.16236	0.05	3.48799	0.0531915	1.31399
297e5833-4b95-419d-9300-6246f608dae8	R3HDM1	Mem CD4	0.931561	0.00840336	21.8285	0.215686	0.594123	0.00628931	4.69217	0.05	6.80104	0.103448	5.50721	0.0512821	5.04941	0.0789474	3.87169	0.0588235	2.43841	0.0434783	8.10235	0.0833333	3.55215	0.0322581	12.2443	0.107143	8.80031	0.0646766	9.44089	0.0689655	4.9943	0.0544218	0	0	0	0	15.6812	0.0863309	16.3788	0.135135	1.32786	0.0204082	6.13216	0.0804598	6.48709	0.176471	4.88318	0.109375	5.25595
11c3245e-3e89-4d61-a7cf-0ea229d47b6e	AASDHPPT	Mem CD4	2.79468	0.103448	15.8753	0.5	1.78237	0.0625	7.82028	0.344828	4.53403	0.363636	4.13041	0.24	6.73254	0.25	3.87169	0.142857	5.48642	0.257143	2.70078	0.1	4.44019	0.0980392	5.4419	0.16	6.09252	0.206897	1.57348	0.222222	6.24288	0.232558	3.14093	0.107143	6.36013	0.2	7.84059	0.26087	3.27577	0.25	3.98357	0.166667	10.5123	0.342857	4.32473	0.190476	6.27837	0.195652	1.31399
8e269aa4-f2f5-4ddc-b240-9e0f363cb57c	TOR1AIP2	Mem CD4	17.6997	0.339286	47.6258	0.585366	4.15886	0.114754	4.69217	0.142857	3.40052	0.166667	6.19561	0.183673	1.68314	0.0526316	7.74338	0.125	3.65761	0.0983607	27.0078	0.232558	4.44019	0.0724638	0	0	2.36931	0.0311111	8.65415	0.183333	6.86717	0.101852	24.0805	0.252747	19.0804	0.285714	3.92029	0.107143	16.3788	0.25	14.6064	0.366667	7.00819	0.275862	5.40591	0.131579	16.7423	0.393443	9.19792
ENST00000219431.4	MPG	Mem CD4	6.52093	0.132075	17.8597	0.204545	3.56474	0.0504202	3.91014	0.0387597	5.66753	0.0609756	5.50721	0.0941176	10.0988	0.12	5.80754	0.0576923	11.5824	0.122581	2.70078	0.0333333	11.5445	0.168831	0	0	10.4927	0.147619	5.50718	0.0729167	1.87286	0.025	8.37582	0.091954	6.36013	0.0769231	6.53382	0.078125	6.55153	0.0909091	7.96714	0.084507	13.1403	0.0903614	10.8118	0.106383	3.48799	0.0724638	5.25595
56bc881f-b8ee-4e67-b476-fb38cddfa4f5	SPIDR	Mem CD4	3.72624	0.0526316	29.7661	0.333333	3.56474	0.0594059	7.03825	0.0789474	0	0	13.768	0.138889	0	0	1.93585	0.0322581	1.82881	0.0241935	8.10235	0.136364	7.99233	0.0957447	0	0	18.2776	0.212598	1.57348	0.0416667	0.624288	0.015873	9.4228	0.118421	9.54019	0.125	18.2947	0.159091	0	0	10.6229	0.181818	3.50409	0.0449438	8.64945	0.0634921	4.88318	0.0598291	14.4539
aa857f50-e48f-4b1e-a33c-2382fa525d74	TRAPPC13	Mem CD4	10.2472	0.157143	23.8129	0.272727	10.6942	0.165138	9.38433	0.113208	7.93455	0.106061	8.26081	0.0863309	6.73255	0.102564	7.74338	0.173913	12.192	0.134228	16.2047	0.162162	1.77607	0.025641	13.6048	0.133333	3.38474	0.0531915	1.57348	0.0196078	13.11	0.172131	0	0	9.54019	0.1875	6.53382	0.102041	6.55153	0.1	3.98357	0.0681818	7.00819	0.111111	6.48709	0.146341	4.18558	0.0810811	5.25595
cc56ddea-9b5e-49f8-8899-abfb2bb4df05	IMPDH1	Mem CD4	1.86312	0.111111	7.93763	0.222222	0.594123	0.03125	0	0	4.53403	0.108108	2.7536	0.0833333	1.68314	0.0909091	0	0	2.43841	0.0625	2.70078	0.166667	3.55215	0.142857	0	0	2.03084	0.0882353	0.786741	0.05	0	0	0	0	0	0	0	0	0	0	0	0	0	0	1.08118	0.0163934	0.697597	0.0125	2.62798
ENST00000394073.6	STAMBP	Mem CD4	1.86312	0.0357143	7.93763	0.222222	5.3471	0.0873786	1.56406	0.030303	2.26701	0.0487805	1.3768	0.019802	3.36627	0.117647	1.93585	0.0526316	2.43841	0.0714286	0	0	5.32822	0.105263	2.72095	0.05	3.38474	0.0490196	0	0	4.37002	0.0673077	0	0	0	0	0	0	3.27577	0.0625	0	0	4.38012	0.0980392	3.24355	0.0810811	1.39519	0.0392157	0
b198c51f-2d89-4580-a8af-bcf72f744584	GBA2	Mem CD4	0.931561	0.04	13.8909	0.35	1.78237	0.103448	3.91014	0.128205	2.26701	0.0625	4.81881	0.14	5.04941	0.115385	5.80754	0.214286	1.2192	0.0487805	0	0	4.44019	0.104167	0	0	1.35389	0.0645161	0	0	0	0	2.09396	0.0465116	0	0	3.92029	0.0576923	0	0	1.32786	0.0714286	4.38012	0.0806452	3.24355	0.130435	4.88318	0.175	7.88393
d47d6b02-9ac6-4f3f-bacc-a61d6c5cd204	CD4	Mem CD4	10.2472	0.1	25.7973	0.254902	10.1001	0.0918919	7.82028	0.0862069	5.66753	0.0649351	7.57241	0.0894309	1.68314	0.0138889	1.93585	0.0263158	3.04801	0.0434783	2.70078	0.0333333	3.55215	0.0363636	0	0	0	0	0	0	0	0	0	0	0	0	0	0	0	0	0	0	0	0	2.16236	0.0588235	0	0	1.31399
e5b50f66-a6cc-409b-83b0-94af1a701ee5	C8orf44	Mem CD4	10.2472	0.215686	13.8909	0.875	10.6942	0.473684	6.25622	0.258065	2.26701	0.125	1.3768	0.153846	5.04941	0.25	1.93585	0.0769231	2.43841	0.666667	5.40157	0.125	0	0	4.08143	0.333333	4.06168	0.307692	11.0144	0.636364	4.37002	0.241379	0	0	0	0	0	0	9.8273	0.428571	5.31143	0.444444	5.25614	0.333333	3.24355	0.142857	2.79039	0.166667	6.56994
4c4a762f-2832-478d-ad0d-eb0c68f9b20c-1	CSE1L	Mem CD4	15.8365	0.182796	35.7193	0.418605	5.94123	0.08	16.4226	0.207921	14.7356	0.185714	3.442	0.0485437	1.68314	0.0285714	11.6151	0.1875	9.14403	0.147059	2.70078	0.0454545	5.32822	0.0967742	19.0467	0.155556	14.8928	0.231579	7.86741	0.128205	7.49146	0.214286	1.04698	0.0103093	6.36013	0.1	5.22706	0.148148	6.55153	0.0869565	7.96714	0.26087	9.63626	0.192982	1.08118	0.0322581	6.27837	0.134328	9.19792
5d564461-d088-4fbb-b3e6-18ceb82431e6	ERCC3	Mem CD4	3.72624	0.0493827	9.92203	0.357143	4.15886	0.122807	3.12811	0.0714286	3.40052	0.0789474	5.50721	0.137931	6.73255	0.142857	1.93585	0.0454545	3.65761	0.1	0	0	5.32822	0.115385	0	0	3.38474	0.0980392	3.14696	0.0851064	3.74573	0.115385	0	0	6.36013	0.2	5.22706	0.108108	6.55153	0.117647	0	0	4.38012	0.125	4.32473	0.235294	2.09279	0.0909091	1.31399
a65d9487-c25d-450c-962d-ad9de51965f9	PPP2CA	Mem CD4	2.79468	0.0810811	9.92203	0.2	0.594123	0.0185185	0.782028	0.0169492	4.53403	0.117647	5.50721	0.115942	6.73255	0.121212	3.87169	0.0625	6.09602	0.117647	2.70078	0.111111	0	0	0	0	5.0771	0.147059	1.57348	0.0238095	4.9943	0.0610687	0	0	0	0	0	0	3.27577	0.0714286	0	0	4.38012	0.0793651	1.08118	0.0204082	2.09279	0.0361446	0
a7447eaa-9f3c-4baa-8f54-9f395296af4e	PLSCR1	Mem CD4	0	0	7.93763	0.285714	1.78237	0.0769231	3.12811	0.125	1.13351	0.0625	0	0	3.36627	0.117647	0	0	0	0	0	0	6.21626	0.132075	0	0	0.676947	0.0322581	0	0	3.12144	0.116279	1.04698	0.0263158	3.18006	0.0833333	0	0	0	0	0	0	4.38012	0.0833333	6.48709	0.0324324	3.48799	0.0485437	1.31399
0a5e1b7f-289e-4a22-b82d-cf80d6409b56	ZRSR2	Mem CD4	5.58937	0.0833333	15.8753	0.307692	2.97061	0.0387597	2.34608	0.032967	5.66753	0.0877193	3.442	0.0409836	5.04941	0.0612245	9.67923	0.185185	4.26721	0.0598291	0	0	4.44019	0.0980392	0	0	0	0	9.44089	0.106195	6.86717	0.100917	2.09396	0.028169	0	0	7.84059	0.0759494	3.27577	0.0526316	6.63929	0.142857	0	0	1.08118	0.037037	5.58078	0.0860215	9.19792
01eed3b9-7e5e-4a33-a1cf-6c9bc922f55f	ABHD16A	Mem CD4	0.931561	0.0188679	9.92203	0.2	2.97061	0.0409836	0.782028	0.0123457	2.26701	0.0606061	3.442	0.0746269	0	0	3.87169	0.0606061	0	0	0	0	0.888037	0.0277778	0	0	0	0	3.9337	0.0675676	0	0	0	0	0	0	0	0	0	0	0	0	5.25614	0.0967742	1.08118	0.0204082	0	0	0
011b1eb3-06d1-4c3b-80de-98f3a76bcea6	DCLRE1C	Mem CD4	3.72624	0.1	13.8908	0.318182	0.594123	0.0133333	5.47419	0.104478	1.13351	0.0238095	0	0	0	0	1.93585	0.0625	7.31522	0.176471	5.40157	0.153846	5.32822	0.166667	0	0	0	0	2.36022	0.0491803	0.624288	0.015625	2.09396	0.037037	6.36013	0.0769231	10.4541	0.0571429	3.27577	0.037037	2.65571	0.142857	2.62807	0.0491803	1.08118	0.025641	7.67357	0.125	6.56994
33cc3f1a-7c51-48c5-9862-8a8cf61aa4a5	MRPS5	Mem CD4	10.2472	0.180328	21.8285	0.37931	16.0413	0.259615	5.47419	0.114754	6.80104	0.113208	9.63761	0.186667	5.04941	0.09375	3.87169	0.0645161	10.3632	0.220779	8.10235	0.136364	9.76841	0.164179	5.4419	0.153846	5.0771	0.113636	0.786741	0.0140845	3.12144	0.0704225	5.23489	0.138889	3.18006	0.0625	9.14735	0.205882	0	0	2.65571	0.0645161	11.3883	0.220339	6.48709	0.107143	11.8592	0.2125	2.62798
08de8eec-d7f4-4f1a-8377-4b566e7d89c0	OGFOD2	Mem CD4	9.31561	0.196078	17.8597	0.391304	4.75298	0.0860215	6.25622	0.156863	10.2016	0.160714	8.26081	0.2	3.36627	0.117647	7.74338	0.210526	7.31522	0.193548	8.10235	0.25	3.55215	0.114286	0	0	2.36931	0.0660377	0	0	4.9943	0.173913	0	0	6.36013	0.105263	1.30676	0.047619	3.27577	0.0909091	5.31143	0.133333	5.25614	0.136364	2.16236	0.0645161	0.697597	0.027027	1.31399
0a3fdff5-0090-4675-bfc4-724ac7fcdbdd	ARHGAP27	Mem CD4	1.86312	0.0487805	11.9064	0.272727	0	0	0.782028	0.0212766	1.13351	0.0416667	4.81881	0.106061	3.36627	0.0526316	3.87169	0.0952381	3.04801	0.121951	2.70078	0.111111	0	0	0	0	1.01542	0.06	0	0	1.24858	0.0666667	5.23489	0.0806452	0	0	0	0	3.27577	0.0555556	0	0	1.75205	0.0416667	3.24354	0.0638298	0.697597	0.00671141	1.31399
0fe90f39-4e4e-44bd-809f-2740a064b40b	DCAF13	Mem CD4	13.0419	0.325581	21.8285	0.55	13.6648	0.306667	11.7304	0.223881	11.3351	0.222222	11.0144	0.347826	13.4651	0.347826	1.93585	0.047619	7.31522	0.155844	2.70078	0.05	11.5445	0.371429	17.6862	0.40625	15.9083	0.382114	13.3746	0.377778	3.74573	0.109091	0	0	0	0	3.92029	0.0833333	3.27577	0.0909091	3.98357	0.230769	4.38012	0.0925926	3.24354	0.12	4.88318	0.14	2.62798
29cab6ec-c971-4c1e-b097-8c2fd144cab2	HSP90AB1	Mem CD4	1.86312	0.0192308	15.8753	0.32	2.37649	0.0232558	14.0765	0.174757	3.40052	0.0461538	13.0796	0.134752	3.36627	0.0377358	5.80754	0.0714286	4.26721	0.0583333	8.10235	0.130435	8.88037	0.114943	0	0	5.0771	0.12931	7.86741	0.196078	6.86717	0.119565	4.18791	0.057971	9.54019	0.125	1.30676	0.02	0	0	6.63929	0.166667	1.75205	0.0294118	8.64945	0.181818	0	0	7.88393
130bd695-2efb-4f4d-b099-52806140a04f-1	METTL22	Mem CD4	2.79468	0.05	17.8597	0.230769	2.37649	0.047619	7.03825	0.147541	3.40052	0.115385	0.688401	0.0120482	1.68314	0.04	1.93585	0.0625	3.65761	0.0882353	2.70078	0.0454545	1.77607	0.04	0	0	6.431	0.087156	3.9337	0.0769231	0	0	5.23489	0.131579	0	0	3.92029	0.0638298	0	0	0	0	0	0	8.64945	0.114286	4.18558	0.0625	2.62798
0d18a227-4c3d-4444-9213-0dd04e0f117c	CDC123	Mem CD4	6.52093	0.152174	21.8285	0.268293	2.37649	0.05	3.12811	0.0519481	3.40052	0.0612245	8.26081	0.121212	1.68314	0.0222222	1.93585	0.025	2.43841	0.0357143	5.40157	0.125	3.55215	0.0677966	0	0	5.0771	0.0847458	1.57348	0.0487805	3.74573	0.0789474	5.23489	0.131579	0	0	0	0	0	0	0	0	1.75205	0.0344828	3.24354	0.107143	2.09279	0.0666667	2.62798
44488185-54d8-4e5c-bdeb-26cef4a333b6	TMEM64	Mem CD4	0	0	11.9064	0.5	1.18825	0.0833333	2.34608	0.176471	1.13351	0.0588235	0.688401	0.0588235	3.36627	0.0952381	0	0	3.04801	0.131579	2.70078	0.142857	4.44019	0.208333	1.36048	0.166667	5.0771	0.202703	0	0	0	0	4.18791	0.153846	0	0	1.30676	0.0769231	0	0	0	0	0	0	0	0	0	0	0
ENST00000462389.1	PIGU	Mem CD4	5.58937	0.0869565	23.8129	0.292683	4.75298	0.0615385	0.782028	0.0178571	3.40052	0.0461538	1.3768	0.0188679	1.68314	0.0322581	3.87169	0.0689655	0.609602	0.0133333	2.70078	0.0454545	12.4325	0.179487	0	0	7.10794	0.0731707	15.7348	0.144928	2.49715	0.027027	0	0	12.7203	0.235294	13.0676	0.126582	9.8273	0.125	11.9507	0.236842	3.50409	0.181818	1.08118	0.125	2.09279	0.0967742	2.62798
902dc0d6-1edf-42b1-b17e-d41ed743f22f	CCDC159	Mem CD4	0.931561	0.047619	3.96881	0.25	0	0	0.782028	0.0285714	0	0	1.3768	0.0526316	0	0	0	0	1.2192	0.0363636	0	0	0	0	0	0	0	0	2.36022	0.0697674	0	0	0	0	0	0	0	0	0	0	0	0	2.62807	0.0566038	2.16236	0.0454545	0.697597	0.03125	1.31399
ENST00000613363.4	ZNF302	Mem CD4	3.72624	0.0769231	9.92203	0.25	3.56474	0.0740741	3.12811	0.0833333	2.26701	0.0444444	3.442	0.0877193	1.68314	0.0526316	1.93585	0.0625	1.2192	0.0434783	0	0	0.888037	0.025641	2.72095	0.0512821	3.04626	0.0681818	1.57348	0.0333333	4.9943	0.135593	0	0	0	0	1.30676	0.0833333	0	0	1.32786	0.0833333	2.62807	0.115385	1.08118	0.0714286	0.697597	0.0384615	0
c6671a37-60df-498d-8606-ab4bfd2f3023	FAM133B	Mem CD4	3.72624	0.0930233	11.9064	0.24	1.18824	0.0298507	3.12811	0.0606061	1.13351	0.0294118	2.7536	0.0625	1.68314	0.04	0	0	2.43841	0.0851064	2.70078	0.0909091	0	0	4.08143	0.0769231	3.04626	0.0532544	1.57348	0.0277778	1.87286	0.0434783	0	0	3.18006	0.0454545	0	0	6.55153	0.153846	1.32786	0.0714286	1.75205	0.0526316	5.40591	0.192308	2.79039	0.125	3.94196
d41ddd75-1a6c-419f-a1d3-4c4a25dfe629	CAMK1	Mem CD4	0	0	11.9064	0.6	0.594123	0.0833333	2.34608	0.125	0	0	1.3768	0.0833333	1.68314	0.0833333	1.93585	0.25	0.609602	0.0416667	0	0	0	0	1.36048	0.2	0	0	0.786741	0.25	2.49715	0.142857	1.04698	0.166667	0	0	0	0	0	0	0	0	1.75205	0.105263	3.24355	0.0526316	0.697597	0.00383142	2.62798
638ff341-f0e3-418a-ab6a-cce849d16891	GOLGA1	Mem CD4	3.72624	0.137931	9.92203	0.384615	0	0	0.782028	0.0344828	1.13351	0.0588235	2.0652	0.1	1.68314	0.047619	1.93585	0.0714286	0	0	2.70078	0.142857	0	0	0	0	0	0	0	0	0.624288	0.0833333	0	0	0	0	0	0	3.27577	0.25	0	0	1.75205	0.0833333	2.16236	0.222222	2.09279	0.111111	3.94196
7a77226c-bcd4-4a3f-979b-2c89715f9466	TRA2A	Mem CD4	0	0	9.92203	0.416667	1.78237	0.0789474	0	0	0	0	2.0652	0.0909091	1.68314	0.0625	1.93585	0.0454545	0.609602	0.0232558	0	0	0	0	0	0	0	0	0	0	1.24858	0.0869565	0	0	0	0	0	0	0	0	0	0	0.876023	0.04	2.16236	0.0952381	0.697597	0.03125	0
ENST00000263893.10	RWDD3	Mem CD4	0	0	13.8909	0.411765	1.78237	0.0545455	0	0	0	0	0	0	1.68314	0.027027	3.87169	0.0714286	0	0	0	0	0	0	0	0	0	0	0	0	0	0	0	0	0	0	0	0	0	0	2.65571	0.0833333	0	0	2.16236	0.111111	2.09279	0.0625	2.62798
ENST00000356232.10	UBA5	Mem CD4	0	0	3.96881	0.666667	0	0	1.56406	0.111111	2.26701	0.0666667	0	0	1.68314	0.0769231	0	0	0	0	2.70078	0.142857	0.888037	0.0526316	0	0	1.69237	0.102041	0	0	0	0	0	0	0	0	0	0	0	0	0	0	0	0	0	0	0	0	2.62798
a7dfa9ce-f47b-44f0-af33-56336e7a44ec	RSAD1	Mem CD4	9.31561	0.140845	19.8441	0.434783	3.56474	0.0674157	2.34608	0.0545455	3.40052	0.0769231	6.88401	0.10989	1.68314	0.0294118	0	0	2.43841	0.031746	2.70078	0.047619	2.66411	0.0833333	10.8838	0.242424	16.2467	0.3	16.5216	0.381818	7.49146	0.137931	13.6107	0.19697	0	0	11.7609	0.272727	3.27577	0.0625	5.31143	0.181818	1.75205	0.0512821	1.08118	0.0666667	2.79039	0.190476	3.94196
069b175b-d7d9-49d1-a1d9-43db2545d8ae	PHF14	Mem CD4	5.58937	0.0326087	29.7661	0.227273	5.3471	0.0483871	1.56406	0.0147059	1.13351	0.00970874	9.63761	0.07	5.04941	0.0461538	0	0	14.0208	0.129213	5.40157	0.0434783	0	0	9.52333	0.056	8.46184	0.058548	14.1613	0.105263	10.6129	0.0955056	15.7047	0.112782	22.2605	0.145833	9.14735	0.0460526	9.8273	0.136364	3.98357	0.0681818	7.00819	0.0509554	2.16236	0.0307692	2.09279	0.0238095	6.56994
2f2469a4-49f1-4843-801e-273ffae4a21e	PMS2P1	Mem CD4	4.65781	0.0543478	25.7973	0.232143	5.3471	0.0483871	2.34608	0.0272727	0	0	13.768	0.141844	13.4651	0.140351	7.74338	0.0888889	4.26721	0.0503597	13.5039	0.106383	3.55215	0.0655738	12.2443	0.0873786	11.1696	0.102804	9.44089	0.0821918	19.9772	0.180791	0	0	9.54019	0.0612245	16.9879	0.101562	0	0	0	0	7.00819	0.0437158	0	0	3.48799	0.0657895	0
f06c3a21-7da9-4fff-a770-95fb28e12456	LINC02680_RAB18	Mem CD4	8.38405	0.147541	15.8752	0.216216	6.53535	0.0852713	4.69217	0.0594059	9.06805	0.0720721	7.57241	0.123596	1.68314	0.0227273	1.93585	0.0232558	7.31522	0.0606061	0	0	2.66411	0.03125	2.72095	0.0555556	6.09252	0.0756303	9.44089	0.139535	1.24858	0.018018	0	0	3.18006	0.1	0	0	0	0	2.65571	0.0714286	7.00819	0.0792079	4.32473	0.0519481	4.18558	0.0631579	6.56994
b1101259-ff8e-414a-b29e-6a95585c8ddc	ECHDC2	Mem CD4	13.0419	0.152174	19.8441	0.37037	7.12947	0.0693642	8.6023	0.13253	7.93455	0.116667	9.63761	0.105263	3.36627	0.0444444	11.6151	0.12766	9.14403	0.078125	5.40157	0.0571429	7.99233	0.118421	8.16285	0.0967742	3.38474	0.0735294	7.86741	0.075188	2.49715	0.0289855	0	0	6.36013	0.166667	2.61353	0.0487805	0	0	1.32786	0.2	2.62807	0.0612245	0	0	0.697597	0.166667	0
27ae45d5-0bb9-4e69-8061-b29c6a34766c	CAPN2	Mem CD4	0	0	19.8441	0.204082	4.75298	0.05	8.60231	0.0662651	6.80104	0.0526316	2.7536	0.0235294	3.36627	0.025	5.80754	0.0526316	1.2192	0.0108108	5.40157	0.0909091	2.66411	0.0379747	0	0	2.03084	0.0333333	5.50718	0.0972222	2.49715	0.032	0	0	0	0	1.30676	0.0769231	0	0	0	0	0.876023	0.0163934	0	0	0	0	1.31399
8eebca86-a977-4c57-b236-32df5a32b477	KIFAP3	Mem CD4	4.6578	0.16129	19.8441	0.588235	1.18824	0.05	7.03825	0.140625	4.53403	0.125	2.0652	0.12	3.36627	0.153846	0	0	0.609602	0.030303	0	0	0.888037	0.0434783	8.16285	0.26087	8.46184	0.245098	5.50718	0.212121	0	0	0	0	0	0	1.30676	0.0625	3.27577	0.125	3.98357	0.25	10.5123	0.27907	2.16236	0.4	4.88318	0.21875	1.31399
48c1f6b7-95a3-4ce6-aa4d-8836e02f3d78	RAD50	Mem CD4	0.931561	0.027027	15.8752	0.347826	0	0	0	0	4.53403	0.16	0.688401	0.015873	0	0	1.93585	0.05	1.82881	0.0625	0	0	3.55215	0.0816327	5.4419	0.121212	4.40016	0.0970149	3.9337	0.0704225	4.9943	0.0898876	0	0	3.18006	0.0322581	0	0	6.55153	0.153846	0	0	0	0	0	0	0	0	0
8c040998-2e8d-486e-827a-d92a2b0ca32d	SLC17A5	Mem CD4	0.931561	0.0243902	11.9064	0.352941	8.91184	0.164835	3.91014	0.0819672	3.40052	0.0555556	2.0652	0.0416667	0	0	7.74338	0.210526	4.87681	0.166667	0	0	2.66411	0.0612245	2.72095	0.047619	6.431	0.139706	3.9337	0.0595238	8.11574	0.265306	0	0	0	0	5.22706	0.181818	0	0	5.31143	0.2	4.38012	0.25	4.32473	0.181818	4.88318	0.194444	1.31399
2ea1838b-dbb0-4919-a961-303c189d8cd2	XPO7	Mem CD4	7.45249	0.0952381	17.8597	0.243243	0	0	2.34608	0.046875	2.26701	0.0454545	3.442	0.0373134	0	0	0	0	0	0	0	0	7.99233	0.09	9.52333	0.0744681	2.03084	0.0247934	3.9337	0.0510204	6.24288	0.0680272	0	0	0	0	0	0	0	0	6.63929	0.0806452	0	0	2.16236	0.0425532	0.697597	0.0104167	0
1bb49564-cda4-4400-87b8-2f1d53a8aa0f	VPS45	Mem CD4	1.86312	0.0606061	17.8597	0.321429	3.56474	0.105263	0	0	0	0	4.81881	0.0933333	6.73254	0.190476	1.93585	0.0625	0.609602	0.0136986	8.10235	0.15	9.76841	0.148649	0	0	0	0	3.14696	0.0526316	12.4858	0.232558	9.4228	0.28125	0	0	1.30676	0.0333333	3.27577	0.0769231	1.32786	0.142857	0.876023	0.0196078	8.64945	0.2	2.09279	0.09375	2.62798
124e91a1-047a-4f64-9e83-b511ed6b9406	SOS1	Mem CD4	0.931561	0.010989	21.8285	0.207547	3.56474	0.0444444	3.91014	0.0757576	6.80104	0.0582524	8.94921	0.0928571	1.68314	0.0714286	5.80754	0.0909091	3.65761	0.0348837	2.70078	0.0344828	4.44019	0.0416667	2.72095	0.0344828	2.36931	0.0259259	3.14696	0.0449438	8.74003	0.105263	4.18791	0.0754717	6.36013	0.111111	7.84059	0.0618557	9.8273	0.075	3.98357	0.0375	3.50409	0.0526316	0	0	0.697597	0.0128205	1.31399
d1f6867b-e1e4-4ea0-8bd9-0513696ad18b	ZBTB48	Mem CD4	2.79468	0.214286	5.95322	0.428571	0.594123	0.047619	2.34608	0.166667	2.26701	0.117647	1.3768	0.111111	3.36627	0.166667	3.87169	0.181818	1.82881	0.125	0	0	0.888037	0.0294118	0	0	0	0	2.36022	0.115385	0.624288	0.0714286	2.09396	0.0645161	0	0	0	0	0	0	1.32786	0.166667	2.62807	0.3	0	0	0	0	3.94196
fb3cd63e-b4ad-4f83-b7b8-00cdd4641c1f	CDC5L	Mem CD4	2.79468	0.0697674	13.8909	0.318182	3.56474	0.0789474	4.69217	0.125	3.40052	0.0882353	2.0652	0.0337079	3.36627	0.0666667	0	0	3.65761	0.0714286	5.40157	0.117647	3.55215	0.0909091	8.16285	0.139535	3.38474	0.0826446	2.36022	0.0909091	3.74573	0.12	1.04698	0.0277778	6.36013	0.1	2.61353	0.0357143	0	0	2.65571	0.0540541	1.75205	0.0350877	4.32473	0.125	1.39519	0.0298507	2.62798
0e224193-3a51-4e58-9c99-9b728ea04515	GHDC	Mem CD4	0.931561	0.047619	5.95322	0.5	0	0	0.782028	0.0625	0	0	0.688401	0.05	1.68314	0.0833333	3.87169	0.222222	1.2192	0.1	2.70078	0.142857	1.77607	0.08	0	0	0	0	2.36022	0.2	0	0	0	0	0	0	0	0	3.27577	0.142857	3.98357	0.375	4.38012	0.294118	2.16236	0.222222	0.697597	0.047619	3.94196
3438534a-d351-4799-b9a0-93abb0ad83f4	EIF3J-DT	Mem CD4	2.79468	0.0441176	9.92203	0.238095	3.56474	0.0638298	1.56406	0.05	4.53403	0.0888889	1.3768	0.0384615	0	0	3.87169	0.0869565	0.609602	0.012987	2.70078	0.0909091	2.66411	0.0714286	1.36048	0.0434783	0.338474	0.0192308	2.36022	0.0769231	0	0	0	0	0	0	0	0	0	0	0	0	0	0	1.08118	0.0833333	0.697597	0.0555556	0
3d297ced-e6a1-4e90-aa24-6bc49db6b739	RFC2	Mem CD4	4.65781	0.16129	13.8908	0.291667	4.15886	0.0823529	3.12811	0.129032	2.26701	0.0833333	5.50721	0.210526	3.36627	0.0952381	3.87169	0.0769231	1.2192	0.0408163	0	0	6.21626	0.159091	2.72095	0.142857	4.73863	0.130841	1.57348	0.0454545	9.98861	0.222222	0	0	3.18006	0.0526316	0	0	6.55153	0.125	2.65571	0.181818	5.25614	0.103448	5.40591	0.0925926	8.37117	0.166667	2.62798
bb7ef084-4ed7-4d35-8378-545d664dc5b7	C17orf75	Mem CD4	7.45249	0.380952	11.9064	0.6	4.75298	0.163265	3.91014	0.128205	7.93455	0.28	2.7536	0.111111	0	0	3.87169	0.222222	3.65761	0.146341	0	0	6.21626	0.25	6.80238	0.384615	2.03084	0.130435	0.786741	0.0588235	4.37002	0.189189	4.18791	0.25	0	0	10.4541	0.470588	3.27577	0.111111	1.32786	0.0714286	5.25614	0.162162	1.08118	0.125	1.39519	0.111111	2.62798
7d53e0e3-becb-4152-ad2f-1e939b012587	MUL1	Mem CD4	0.931561	0.0555556	7.93763	0.363636	3.56474	0.125	5.47419	0.233333	2.26701	0.0833333	4.1304	0.162162	3.36627	0.133333	1.93585	0.0769231	1.82881	0.0789474	0	0	0.888037	0.0263158	2.72095	0.2	4.73863	0.245614	0.786741	0.0454545	0	0	0	0	0	0	1.30676	0.25	3.27577	0.0833333	0	0	4.38012	0.2	1.08118	0.0555556	4.18558	0.222222	3.94196
8ac3056d-b902-495b-821f-1684a42010cc	CEP192	Mem CD4	0.931561	0.0227273	11.9064	0.272727	1.18824	0.0769231	3.12811	0.129032	0	0	0.688401	0.0192308	1.68314	0.0909091	0	0	1.82881	0.0666667	0	0	0	0	1.36048	0.030303	0.676947	0.0149254	0.786741	0.0185185	1.24858	0.047619	2.09396	0.0833333	3.18006	0.0666667	0	0	0	0	1.32786	0.0769231	1.75205	0.0526316	0	0	0	0	0
09e102dd-c743-41b5-8955-fe2a22c36482	MATN1-AS1	Mem CD4	1.86312	0.0952381	11.9064	0.75	2.37649	0.117647	2.34608	0.230769	0	0	4.13041	0.162162	0	0	0	0	3.04801	0.2	0	0	0.888037	0.0833333	2.72095	0.2	0	0	0.786741	0.0588235	0	0	2.09396	0.0434783	0	0	0	0	0	0	0	0	0.876023	0.2	1.08118	0.125	0	0	0
01306dbb-05e1-4fbd-a7a6-f56cde630f75	RRM2	Mem CD4	0	0	5.95322	0.75	0	0	0	0	0	0	0	0	0	0	0	0	0	0	0	0	0	0	0	0	0	0	0	0	0	0	0	0	0	0	0	0	0	0	0	0	0	0	0	0	0	0	0
037d0b16-d5a7-49a3-8609-eae7448420a7	ARSK	Mem CD4	1.86312	0.105263	5.95322	0.5	0	0	0	0	1.13351	0.0526316	0	0	0	0	0	0	1.2192	0.0714286	0	0	0	0	0	0	0	0	0	0	1.24858	0.0740741	1.04698	0.0555556	0	0	0	0	0	0	0	0	0.876023	0.0555556	0	0	0	0	0
0c2dea8f-e9ee-427f-9496-d99e757a8188	HAUS7	Mem CD4	0	0	11.9064	0.222222	0	0	0	0	0	0	0	0	0	0	0	0	0	0	0	0	0	0	0	0	0	0	0	0	0	0	0	0	0	0	0	0	0	0	0	0	0	0	0	0	0	0	0
0f7c4f7e-b2f0-4bcd-bb0c-83b7b210825d	C16orf54	Mem CD4	0	0	5.95322	0.5	0	0	0	0	0	0	0	0	0	0	0	0	0	0	0	0	0	0	0	0	0	0	0	0	0	0	0	0	0	0	0	0	0	0	0	0	0	0	0	0	0	0	0
1c2a30ab-02e5-4281-806f-aa7510fd9328	EXD2	Mem CD4	0	0	11.9064	0.461538	0	0	0	0	0	0	0	0	0	0	0	0	0	0	0	0	0	0	0	0	0	0	0	0	0	0	0	0	0	0	0	0	0	0	0	0	0	0	0	0	0	0	0
1ff5b49e-b8bb-4cdf-8acd-07154c8023c5	ALG8	Mem CD4	0	0	5.95322	0.375	0	0	0	0	0	0	0	0	0	0	0	0	0	0	0	0	0	0	0	0	0	0	0	0	0	0	0	0	0	0	0	0	0	0	0	0	0	0	0	0	0	0	0
21e531ec-13ab-4733-8b6c-90d2ca88dc2e	RAD1	Mem CD4	0	0	5.95322	0.272727	0	0	0	0	0	0	0	0	0	0	0	0	0	0	0	0	0	0	0	0	0	0	0	0	0	0	0	0	0	0	0	0	0	0	0	0	0	0	0	0	0	0	0
25feff36-6927-44a9-a472-342a9cb2ffe7	DPH2	Mem CD4	0	0	5.95322	0.214286	0	0	0	0	0	0	0	0	0	0	0	0	0	0	0	0	0	0	0	0	0	0	0	0	0	0	0	0	0	0	0	0	0	0	0	0	0	0	0	0	0	0	0
2a905e8c-26b5-49c3-836d-9c71fef45006	MARCHF2	Mem CD4	0	0	5.95322	0.25	0	0	0	0	0	0	0	0	0	0	0	0	0	0	0	0	0	0	0	0	0	0	0	0	0	0	0	0	0	0	0	0	0	0	0	0	0	0	0	0	0	0	0
2f75ffc2-bd01-40dc-9877-717572ac3cda	ABHD14A	Mem CD4	0	0	5.95322	0.272727	0	0	0	0	0	0	0	0	0	0	0	0	0	0	0	0	0	0	0	0	0	0	0	0	0	0	0	0	0	0	0	0	0	0	0	0	0	0	0	0	0	0	0
37791f9e-b13d-49d3-83c8-8d64fd13a6fe	OSER1-DT	Mem CD4	0	0	5.95322	0.272727	0	0	0	0	0	0	0	0	0	0	0	0	0	0	0	0	0	0	0	0	0	0	0	0	0	0	0	0	0	0	0	0	0	0	0	0	0	0	0	0	0	0	0
40a248fa-5f60-43c9-b27c-e3cddc940151	ALOX15P1	Mem CD4	0	0	5.95322	0.2	0	0	0	0	0	0	0	0	0	0	0	0	0	0	0	0	0	0	0	0	0	0	0	0	0	0	0	0	0	0	0	0	0	0	0	0	0	0	0	0	0	0	0
472abf3a-3cc7-4cf7-8c44-da7e8ed9b1cf	DNAL1	Mem CD4	0	0	5.95322	0.3	0	0	0	0	0	0	0	0	0	0	0	0	0	0	0	0	0	0	0	0	0	0	0	0	0	0	0	0	0	0	0	0	0	0	0	0	0	0	0	0	0	0	0
69ed3726-58ce-4dad-901d-80490a68ee47	WDR13_RBM3	Mem CD4	0	0	5.95322	0.272727	0	0	0	0	0	0	0	0	0	0	0	0	0	0	0	0	0	0	0	0	0	0	0	0	0	0	0	0	0	0	0	0	0	0	0	0	0	0	0	0	0	0	0
9337bf94-ddb8-4e9c-9ebb-b158e1660f1e	SNHG1	Mem CD4	0	0	7.93763	0.285714	2.37649	0.0701754	1.56406	0.0833333	0	0	1.3768	0.0588235	1.68314	0.0555556	0	0	0	0	0	0	0	0	0	0	0	0	0	0	0.624288	0.037037	0	0	0	0	0	0	0	0	0	0	1.75205	0.0869565	0	0	0.697597	0.111111	1.31399
95a48c18-b802-4fdc-893f-885c0d51a2b8	CCDC24	Mem CD4	0	0	5.95322	0.5	0	0	0	0	0	0	0	0	0	0	0	0	0	0	0	0	0	0	0	0	0	0	0	0	0	0	0	0	0	0	0	0	0	0	0	0	0	0	0	0	0	0	0
9e3e41c1-bfbd-4f3c-a48a-671121a95427	MSC-AS1	Mem CD4	0	0	5.95322	0.2	0	0	0	0	0	0	0	0	0	0	0	0	0	0	0	0	0	0	0	0	0	0	0	0	0	0	0	0	0	0	0	0	0	0	0	0	0	0	0	0	0	0	0
ENST00000493471.2	PSMB5	Mem CD4	3.72624	0.129032	9.92203	0.263158	7.12947	0.20339	3.12811	0.133333	3.40052	0.12	4.81881	0.179487	5.04941	0.125	1.93585	0.0588235	2.43841	0.0909091	5.40157	0.125	0	0	0	0	0.338473	0.0106383	0	0	3.74573	0.12	4.18791	0.0784314	0	0	3.92029	0.05	0	0	2.65571	0.0833333	0.876023	0.0357143	1.08118	0.0384615	3.48799	0.113636	1.31399
ENST00000682593.1	CEP63	Mem CD4	0	0	7.93763	0.25	1.78237	0.0454545	0	0	2.26701	0.105263	0	0	1.68314	0.0555556	1.93585	0.0909091	0.609602	0.0185185	0	0	1.77607	0.0714286	0	0	0.338473	0.0131579	0	0	0	0	2.09396	0.0625	0	0	1.30676	0.025641	3.27577	0.0833333	1.32786	0.0294118	0.876023	0.0227273	2.16236	0.05	0.697597	0.0147059	1.31399
b9579fd4-5218-4a36-8f42-4500b1ba09a9	ARMCX5-GPRASP2	Mem CD4	0	0	9.92203	0.5	0	0	0	0	0	0	0	0	0	0	0	0	0	0	0	0	0	0	0	0	0	0	0	0	0	0	0	0	0	0	0	0	0	0	0	0	0	0	0	0	0	0	0
bedbeb29-442c-4c3a-8020-4d840c045ad2	WDR45B	Mem CD4	3.72624	0.0930233	11.9064	0.3	5.3471	0.115385	0.782028	0.0169492	5.66753	0.128205	3.442	0.0657895	1.68314	0.0344828	5.80754	0.115385	4.26721	0.122807	0	0	2.66411	0.0625	0	0	1.35389	0.0333333	0	0	0.624288	0.0243902	0	0	0	0	0	0	0	0	0	0	0.876023	0.0204082	0	0	0	0	0
d8bb0adc-dcad-4744-aada-06fa63f2fe0f	DSTYK	Mem CD4	0.931561	0.1	5.95322	0.25	0.594123	0.0192308	0.782028	0.05	0	0	2.0652	0.103448	1.68314	0.0833333	1.93585	0.0769231	0	0	0	0	1.77607	0.0666667	0	0	0	0	0	0	0	0	0	0	0	0	0	0	0	0	0	0	0.876023	0.0555556	1.08118	0.0714286	0	0	0
dbebd897-1504-46ac-b8e4-3e835836991f	SPECC1	Mem CD4	0	0	11.9064	0.461538	0	0	0	0	0	0	0	0	0	0	0	0	0	0	0	0	0	0	0	0	0	0	0	0	0	0	0	0	0	0	0	0	0	0	0	0	0	0	0	0	0	0	0
e430b056-c79a-4e94-a6ed-b6440a985c5b	FAM111A	Mem CD4	0	0	7.93763	0.235294	0	0	0	0	0	0	0	0	0	0	0	0	0	0	0	0	0	0	0	0	0	0	0	0	0	0	0	0	0	0	0	0	0	0	0	0	0	0	0	0	0	0	0
e71fedc3-feed-4c2c-8077-e8f7309ecc7c	CNDP2	Mem CD4	0	0	7.93763	0.266667	0	0	0	0	0	0	0	0	0	0	0	0	0	0	0	0	0	0	0	0	0	0	0	0	0	0	0	0	0	0	0	0	0	0	0	0	0	0	0	0	0	0	0
faaf5e12-15cd-4d0d-b430-5bdd4f072b65	DRG2	Mem CD4	0	0	7.93763	0.222222	0.594123	0.015625	1.56406	0.0384615	1.13351	0.0384615	1.3768	0.0487805	0	0	0	0	3.04801	0.111111	2.70078	0.0526316	2.66411	0.0810811	0	0	0.338473	0.011236	0	0	1.87286	0.0517241	2.09396	0.0425532	0	0	0	0	0	0	0	0	0.876023	0.0243902	0	0	1.39519	0.0952381	1.31399
37941cbe-3886-40f8-907b-8c5dbe32cd61	ARPC3	NaiveB	54.9621	0.194719	49.6102	0.137363	41.5886	0.137255	55.524	0.135496	58.9423	0.152493	35.1084	0.115124	21.8808	0.0619048	61.9471	0.140351	25.6033	0.0817121	59.4172	0.177419	32.8574	0.0825893	42.1747	0.168478	46.7093	0.127542	70.0199	0.180527	82.406	0.198496	191.597	0.267936	85.8617	0.152542	77.0991	0.130531	58.9638	0.0932642	29.2129	0.0940171	29.7848	0.0667976	37.8414	0.0495751	72.5501	0.0621638	34.1637
d7c1a9be-f6a5-41ed-a180-21aa8bdbf754	CHCHD1	NaiveB	11.1787	0.09375	15.8752	0.114286	21.3884	0.16	2.34608	0.0146341	21.5366	0.158333	21.3404	0.146226	20.1976	0.151899	21.2943	0.088	7.92482	0.055794	18.9055	0.125	16.8727	0.0852018	1.36048	0.0166667	11.5081	0.0960452	2.36022	0.0130435	18.1044	0.117409	60.7247	0.402778	6.36013	0.0512821	9.14735	0.0625	3.27577	0.0333333	9.295	0.0538462	19.2725	0.116402	15.1365	0.0740741	12.5567	0.0618557	19.7098
4aa7119e-a011-4111-98ac-3882bad2560e	OGFR	NaiveB	13.9734	0.208333	7.93763	0.121212	1.78237	0.0283019	3.91014	0.0531915	10.2016	0.136364	12.3912	0.183673	6.73255	0.0869565	17.4226	0.183673	20.7265	0.253731	8.10235	0.214286	6.21626	0.101449	6.80238	0.135135	5.75405	0.10303	13.3746	0.223684	4.37002	0.1	24.0805	0.323944	9.54019	0.09375	1.30676	0.0185185	6.55153	0.0869565	3.98357	0.115385	7.88421	0.115385	9.73063	0.111111	9.06876	0.0962963	11.8259
ENST00000297151.9	SLU7	NaiveB	13.0419	0.202899	7.93763	0.125	11.2883	0.126667	10.9484	0.145833	10.2016	0.147541	6.19561	0.116883	8.41568	0.178571	9.67923	0.178571	7.31522	0.12	0	0	1.77607	0.04	4.08143	0.0666667	3.04626	0.0573248	5.50718	0.0804598	8.11574	0.12381	21.9865	0.283784	9.54019	0.166667	1.30676	0.0333333	3.27577	0.0714286	2.65571	0.105263	10.5123	0.137931	2.16236	0.0487805	4.18558	0.0759494	3.94196
b8b53008-7480-4a55-aff1-ce72b645217f	PPP2R2D	NaiveB	6.52093	0.059322	13.8909	0.162791	5.94123	0.0617284	3.12811	0.04	5.66753	0.0714286	0.688401	0.0117647	5.04941	0.0588235	7.74338	0.08	3.65761	0.0461538	2.70078	0.047619	4.44019	0.0694444	6.80238	0.046729	9.47726	0.142857	8.65415	0.164179	0.624288	0.0104167	38.7382	0.345794	0	0	0	0	0	0	1.32786	0.0238095	7.00819	0.0740741	8.64945	0.119403	2.79039	0.0526316	10.5119
92cfc957-3cdd-4c37-8bd6-2d7dc8bded9a	PPP6R2	NaiveB	11.1787	0.193548	7.93763	0.0909091	23.7649	0.3125	21.8968	0.245614	9.06805	0.166667	13.0796	0.119497	6.73255	0.0833333	9.67923	0.185185	18.8977	0.287037	13.5039	0.125	11.5445	0.1	10.8838	0.0740741	35.8782	0.251781	37.7636	0.335664	9.36432	0.0898204	56.5368	0.432	12.7203	0.097561	39.2029	0.285714	32.7577	0.217391	19.9179	0.208333	3.50409	0.0540541	4.32473	0.08	4.18558	0.0659341	18.3958
a12f2a49-64c5-4d88-9210-e83e9dd4facc	PSMD1	NaiveB	5.58937	0.0625	9.92203	0.166667	13.0707	0.201835	5.47419	0.0614035	6.80104	0.0779221	13.0796	0.136691	16.8314	0.188679	5.80754	0.075	4.26721	0.0486111	8.10235	0.1	11.5445	0.136842	21.7676	0.296296	1.01542	0.0106762	18.095	0.27381	14.3586	0.239583	30.3624	0.446154	3.18006	0.03125	19.6015	0.254237	3.27577	0.0416667	10.6229	0.126984	4.38012	0.034965	3.24355	0.032967	9.06876	0.0797546	3.94196
677640ca-a7b2-4322-8714-993fa9316174	SLAIN2	NaiveB	13.9734	0.145631	11.9064	0.193548	11.8825	0.186916	10.9484	0.0992908	12.4686	0.141026	17.8984	0.136842	18.5145	0.255814	0	0	17.0689	0.158192	13.5039	0.185185	16.8727	0.184466	12.2443	0.12	12.5235	0.0902439	12.5878	0.128	5.61859	0.0608108	34.5503	0.702128	9.54019	0.130435	3.92029	0.0447761	6.55153	0.0666667	10.6229	0.117647	5.25614	0.0674157	2.16236	0.0377358	7.67357	0.0709677	6.56994
9dce3488-3e66-4f9d-bce7-5bd832095825	ADPGK	NaiveB	7.45249	0.109589	5.95322	0.0882353	4.75298	0.0683761	7.03825	0.115385	6.80104	0.12	4.81881	0.0786517	0	0	11.6151	0.193548	7.92482	0.127451	2.70078	0.0833333	7.1043	0.2	4.08143	0.0857143	11.1696	0.181319	7.86741	0.15873	6.86717	0.144737	37.6912	0.378947	12.7203	0.142857	10.4541	0.097561	3.27577	0.05	1.32786	0.0322581	7.00819	0.148148	7.56827	0.0875	9.76636	0.189189	13.1399
066e8ea1-2b27-4edc-8022-8eba46f9b045	PDS5B	NaiveB	13.0419	0.125	5.95322	0.0441176	19.606	0.170984	10.1664	0.102362	4.53403	0.0454545	17.8984	0.152941	23.5639	0.191781	3.87169	0.04	11.5824	0.161017	5.40157	0.0666667	12.4325	0.0927152	25.849	0.142857	16.9237	0.130208	22.0287	0.135922	14.9829	0.15	51.3019	0.276836	22.2605	0.12069	28.7488	0.188034	6.55153	0.0740741	15.9343	0.096	12.2643	0.0853659	6.48709	0.0674157	12.5567	0.122449	21.0238
2189319b-5f5a-4d8a-baa0-eb0ed317cc3d-1	SNHG21	NaiveB	0.931561	0.0222222	0	0	4.15886	0.076087	0.782028	0.0196078	1.13351	0.03125	1.3768	0.0465116	1.68314	0.0588235	1.93585	0.0588235	5.48642	0.183673	0	0	1.77607	0.0540541	0	0	3.72321	0.166667	7.86741	0.188679	3.12144	0.0793651	18.8456	0.72	6.36013	0.2	0	0	0	0	3.98357	0.142857	1.75205	0.0952381	1.08118	0.05	5.58078	0.216216	2.62798
0ed8b75b-0ed6-4b2d-bc3a-c17338781909	USP45	NaiveB	2.79468	0.0410959	9.92203	0.0980392	11.2883	0.191919	1.56406	0.0689655	3.40052	0.0697674	6.19561	0.06	8.41568	0.104167	5.80754	0.2	6.70562	0.157143	10.8031	0.129032	4.44019	0.0735294	5.4419	0.0493827	4.73863	0.0689655	4.72044	0.047619	3.74573	0.0588235	41.8791	0.347826	3.18006	0.0333333	3.92029	0.0241935	9.8273	0.09375	9.295	0.155556	8.76023	0.16129	0	0	1.39519	0.0952381	0
29e16284-73b0-4af6-8973-35063a9a9ce1-1	KAT6A	NaiveB	6.52093	0.024735	25.7973	0.0718232	13.6648	0.0462777	13.2945	0.0671937	22.6701	0.103627	15.8332	0.0509978	25.247	0.12931	11.6151	0.0689655	17.0689	0.121739	5.40157	0.0142857	13.3206	0.0731707	5.4419	0.0133333	33.1704	0.146927	18.8818	0.0574163	10.6129	0.0402844	67.0066	0.261224	6.36013	0.025641	23.5218	0.138462	9.8273	0.0555556	5.31143	0.05	6.13216	0.0507246	5.40591	0.0862069	7.67357	0.0738255	7.88393
275335f5-f642-4ae0-bd8c-88a33209f2c8	MRPS7	NaiveB	12.1103	0.175676	0	0	21.9825	0.246667	14.0765	0.211765	4.53403	0.0689655	16.5216	0.289157	11.782	0.118644	0	0	3.65761	0.05	16.2047	0.176471	4.44019	0.0793651	12.2443	0.1125	22.3393	0.341969	7.86741	0.128205	3.12144	0.034965	34.5503	0.392857	6.36013	0.0769231	3.92029	0.0612245	9.8273	0.176471	6.63929	0.0649351	7.00819	0.0941176	8.64945	0.101266	7.67357	0.0932203	14.4539
1e0daf48-73b6-4dc6-a894-8d395fc7ed87	UMAD1	NaiveB	13.9734	0.12	5.95322	0.0625	7.7236	0.0807453	0.782028	0.0120482	4.53403	0.0701754	4.81881	0.0486111	6.73254	0.105263	13.5509	0.179487	3.04801	0.037594	8.10235	0.111111	12.4325	0.126126	4.08143	0.0454545	4.40016	0.0423453	4.72044	0.0582524	6.24288	0.1	16.7516	0.271186	9.54019	0.107143	0	0	0	0	2.65571	0.0392157	0	0	6.48709	0.171429	3.48799	0.0505051	6.56994
a5a7253b-d338-4bcd-a566-6519eb2951af	STYXL1	NaiveB	1.86312	0.05	13.8909	0.194444	2.97061	0.0568182	2.34608	0.0422535	3.40052	0.0526316	4.81881	0.0933333	8.41568	0.227273	1.93585	0.0384615	4.87681	0.0987654	18.9055	0.259259	12.4325	0.184211	2.72095	0.0588235	9.81573	0.172619	19.6685	0.337838	1.24858	0.0212766	37.6912	0.571429	12.7203	0.210526	22.215	0.326923	9.8273	0.3	22.5736	0.314815	8.76023	0.103093	1.08118	0.0144928	9.06876	0.0962963	11.8259
cf8668e8-080d-4e97-8cff-364af006c44a	YME1L1	NaiveB	17.6997	0.253333	5.95322	0.0454545	12.4766	0.147887	6.25622	0.0707965	15.8691	0.164706	9.63761	0.10219	3.36627	0.0444444	13.5509	0.159091	0.609602	0.00917431	16.2047	0.24	0.888037	0.0120482	17.6862	0.220339	23.3547	0.270588	18.095	0.211009	15.6072	0.193798	29.3154	0.411765	3.18006	0.0666667	0	0	6.55153	0.0869565	9.295	0.137255	5.25614	0.0952381	3.24355	0.0535714	4.18558	0.0923077	5.25595
5bf519b1-3aee-4af2-b78a-0b919395ac3e	AKAP10	NaiveB	21.4259	0.179688	13.8909	0.12963	17.2296	0.172619	17.9866	0.261364	13.6021	0.1875	11.7028	0.146552	3.36627	0.0909091	19.3585	0.294118	15.8497	0.265306	18.9055	0.225806	21.3129	0.226415	4.08143	0.0375	10.4927	0.0953846	11.0144	0.0965517	5.61859	0.0731707	56.5368	0.465517	28.6206	0.25	10.4541	0.145455	3.27577	0.0714286	18.59	0.358974	19.2725	0.278481	9.73063	0.1875	18.1375	0.17931	17.0818
82505686-c5b4-457e-b06e-38ee8213fe23	MARCHF7	NaiveB	6.52093	0.0630631	7.93763	0.0714286	2.37649	0.030303	8.6023	0.0763889	5.66753	0.0806452	7.57241	0.0709677	11.782	0.166667	1.93585	0.0204082	10.9728	0.14876	10.8031	0.137931	5.32822	0.0495868	0	0	1.35389	0.0124224	7.86741	0.116279	1.87286	0.0234375	20.9396	0.263158	12.7203	0.0833333	5.22706	0.0526316	9.8273	0.0967742	5.31143	0.1	4.38012	0.0649351	7.56827	0.0414201	4.18558	0.0272727	3.94196
6bb410ca-9f73-4e92-9fb0-dd1e63d9e0ef	AP4E1	NaiveB	11.1787	0.285714	11.9064	0.15	11.2883	0.246753	5.47419	0.101449	2.26701	0.0666667	2.0652	0.04	6.73255	0.166667	7.74338	0.210526	1.82881	0.09375	2.70078	0.0833333	5.32822	0.115385	2.72095	0.047619	19.293	0.331395	7.86741	0.0917431	18.7286	0.201342	61.7717	0.561905	9.54019	0.214286	20.9082	0.183908	3.27577	0.0909091	10.6229	0.186047	7.00819	0.156863	7.56827	0.21875	9.76636	0.241379	3.94196
cf4e2afc-ed51-4e78-8e72-d554d642799d	ERGIC3	NaiveB	3.72624	0.0540541	3.96881	0.0606061	10.6942	0.176471	4.69217	0.0714286	2.26701	0.0285714	6.88401	0.116279	1.68314	0.0217391	7.74338	0.102564	1.82881	0.0291262	2.70078	0.0416667	1.77607	0.0235294	1.36048	0.0277778	11.5081	0.197674	7.08066	0.128571	9.98861	0.163265	21.9865	0.403846	6.36013	0.105263	10.4541	0.216216	0	0	5.31143	0.032	0	0	2.16236	0.0253165	0.697597	0.00934579	3.94196
7a1de8ab-e5b3-481b-a2b4-3ce8c4b936a1	APRT	NaiveB	4.6578	0.0333333	1.98441	0.015873	5.3471	0.0473684	2.34608	0.0227273	4.53403	0.034188	4.81881	0.0384615	8.41568	0.0555556	1.93585	0.0108696	5.48642	0.0289389	5.40157	0.0392157	0.888037	0.00671141	0	0	0	0	5.50718	0.044586	1.24858	0.0108108	23.0335	0.203704	0	0	0	0	3.27577	0.0416667	0	0	5.25614	0.032967	1.08118	0.00980392	0.697597	0.00775194	5.25595
66474a3e-0b38-4b98-8f34-09682e3671c4	EIF3G	NaiveB	0	0	0	0	1.78237	0.0254237	0	0	2.26701	0.0285714	1.3768	0.0143885	3.36627	0.0444444	5.80754	0.0789474	1.2192	0.0121951	2.70078	0.0666667	0	0	0	0	0.676947	0.0144928	3.9337	0.042735	3.12144	0.0413223	12.5637	0.218182	0	0	5.22706	0.105263	0	0	2.65571	0.0588235	6.13216	0.0416667	3.24355	0.0352941	1.39519	0.03125	0
d1183221-f697-4072-8ced-56a64b6f83e5	EFHC1	NaiveB	0	0	0	0	2.37649	0.129032	0	0	0	0	0	0	3.36627	0.166667	1.93585	0.125	1.2192	0.142857	0	0	0.888037	0.1	0	0	1.35389	0.105263	1.57348	0.0769231	0	0	16.7517	0.262295	6.36013	0.117647	1.30676	0.0181818	6.55153	0.08	2.65571	0.08	3.50409	0.190476	2.16236	0.166667	0.697597	0.125	0
4be085df-f9da-40a6-8f36-31d2d928e16d	MMP24OS	NaiveB	4.6578	0.0406504	7.93763	0.114286	7.7236	0.0984848	0.782028	0.010989	11.3351	0.2	3.442	0.0406504	8.41568	0.172414	5.80754	0.0769231	0	0	2.70078	0.0526316	10.6564	0.171429	1.36048	0.0126582	3.38474	0.0343643	0	0	0	0	35.5973	0.453333	0	0	0	0	0	0	3.98357	0.0967742	10.5123	0.129032	10.8118	0.175439	9.06876	0.158537	6.56994
ENST00000476826.5	MRPL18	NaiveB	2.79468	0.0245902	1.98441	0.0212766	0	0	0	0	1.13351	0.00917431	0.688401	0.00666667	3.36627	0.0235294	0	0	0	0	0	0	1.77607	0.0192308	0	0	4.73863	0.0457516	0	0	3.74573	0.0319149	18.8456	0.206897	0	0	0	0	0	0	2.65571	0.031746	0.876023	0.00724638	4.32473	0.0344828	2.09279	0.0133929	0
cba5a3eb-c557-4fc1-81f4-31e9c7d529f9	MTFR1L	NaiveB	0.931561	0.0357143	5.95322	0.166667	2.37649	0.0677966	3.12811	0.125	3.40052	0.0714286	3.442	0.172414	1.68314	0.04	0	0	0.609602	0.0232558	2.70078	0.1	1.77607	0.105263	0	0	0.676947	0.0344828	0	0	0	0	11.5168	0.282051	0	0	0	0	0	0	0	0	0	0	2.16236	0.0408163	2.09279	0.0625	3.94196
f6ba0182-89c5-4d81-80b4-411908c6707c	CCDC167	NaiveB	5.58937	0.0517241	9.92203	0.0833333	19.0119	0.161616	7.82028	0.034965	5.66753	0.0316456	12.3912	0.107784	6.73255	0.0277778	15.4868	0.0509554	7.31522	0.0466926	13.5039	0.0704225	7.99233	0.0463918	5.4419	0.121212	5.0771	0.0328947	22.0287	0.102564	12.4858	0.0543478	27.2214	0.366197	19.0804	0.0857143	1.30676	0.03125	9.8273	0.0555556	9.295	0.0137255	2.62807	0.015625	3.24355	0.0967742	4.88318	0.104478	11.8259
6d3134f0-c68c-4a17-9f05-a1511bc97191	RTCB	NaiveB	27.0153	0.241667	17.8597	0.155172	11.2883	0.0833333	7.82028	0.0840336	10.2016	0.105882	13.0796	0.111765	10.0988	0.09375	5.80754	0.0588235	4.87681	0.0467836	13.5039	0.104167	15.9847	0.144	13.6048	0.126582	19.9699	0.174556	16.5216	0.162791	13.7343	0.10628	42.9261	0.286713	28.6206	0.183673	18.2947	0.191781	3.27577	0.0322581	5.31143	0.0888889	8.76023	0.1	15.1365	0.208955	13.2544	0.130137	10.5119
cb98edfb-5e91-4288-99a6-53d722e20683	NPHP3	NaiveB	13.9734	0.100671	19.8441	0.175439	2.97061	0.0185874	4.69217	0.0491803	17.0026	0.168539	11.7028	0.0714286	8.41568	0.0757576	5.80754	0.0714286	10.9728	0.0873786	13.5039	0.128205	1.77607	0.020202	9.52333	0.0538462	8.12336	0.0609137	15.7348	0.0995025	13.11	0.092511	30.3624	0.237705	6.36013	0.0487805	0	0	13.1031	0.133333	3.98357	0.0566038	4.38012	0.0549451	2.16236	0.0344828	2.09279	0.04	0
99e9ebcf-042b-4273-a40a-37c8233b2933	USP36	NaiveB	5.58937	0.0895522	17.8597	0.163636	8.91184	0.111111	7.03825	0.102273	13.6021	0.16	13.768	0.133333	8.41568	0.111111	5.80754	0.111111	7.92482	0.0955882	18.9055	0.2	6.21626	0.0933333	6.80238	0.0641026	12.1851	0.18	7.86741	0.0892857	6.24288	0.0813008	24.0805	0.45098	3.18006	0.0833333	1.30676	0.0294118	0	0	0	0	12.2643	0.25	3.24355	0.157895	1.39519	0.0625	1.31399
65440008-2e4d-440b-9dd8-8a8a93986e51	CBR4	NaiveB	2.79468	0.0410959	9.92203	0.138889	4.75298	0.0625	16.4226	0.221053	4.53403	0.111111	2.0652	0.047619	3.36627	0.0571429	9.67923	0.208333	3.65761	0.0705882	5.40157	0.1	10.6564	0.136364	16.3257	0.12766	16.2467	0.219178	6.29392	0.0816327	14.3586	0.169118	25.1275	0.393443	9.54019	0.272727	15.6812	0.164384	0	0	5.31143	0.108108	11.3883	0.0884354	5.40591	0.0746269	2.79039	0.0597015	7.88393
ENST00000592434.5	TOMM40	NaiveB	3.72624	0.0740741	0	0	1.78237	0.0357143	3.91014	0.0757576	2.26701	0.0625	2.7536	0.0851064	6.73255	0.137931	5.80754	0.176471	3.04801	0.0806452	2.70078	0.0625	0.888037	0.0232558	4.08143	0.0714286	4.40016	0.146067	5.50718	0.106061	2.49715	0.0769231	9.4228	0.28125	3.18006	0.0666667	0	0	6.55153	0.125	1.32786	0.0344828	2.62807	0.0461538	1.08118	0.0294118	1.39519	0.0571429	2.62798
cbf01a21-faff-49ae-95dc-00ebf0d0b477	CD48	NaiveB	10.2472	0.106796	1.98441	0.0149254	7.12947	0.0754717	3.12811	0.0430108	3.40052	0.023622	1.3768	0.0129032	5.04941	0.06	3.87169	0.0392157	1.82881	0.0181818	10.8031	0.102564	0.888037	0.00775194	4.08143	0.0555556	3.38474	0.0316456	4.72044	0.0582524	3.12144	0.0239234	21.9865	0.201923	0	0	6.53382	0.0574713	0	0	1.32786	0.0185185	3.50409	0.0268456	9.73063	0.072	13.2544	0.0563798	6.56994
70e18045-8c98-405b-8e81-6e96b6b1e2c8	LRRC57	NaiveB	3.72624	0.571429	3.96881	0.142857	1.18824	0.0425532	10.1664	0.282609	4.53403	0.190476	9.63761	0.291667	3.36627	0.2	9.67923	0.5	2.43841	0.129032	5.40157	0.4	0	0	10.8838	0.307692	3.04626	0.0967742	3.9337	0.111111	1.24858	0.117647	25.1275	0.827586	0	0	10.4541	0.347826	6.55153	0.285714	3.98357	0.6	8.76023	0.344828	2.16236	0.125	9.06876	0.361111	1.31399
98a69e67-8f24-4d24-a12c-9df8f859c8b9	TTC21B	NaiveB	5.58937	0.117647	5.95322	0.107143	2.37649	0.0634921	1.56406	0.0666667	2.26701	0.0833333	0.688401	0.0322581	1.68314	0.0384615	0	0	1.82881	0.125	0	0	1.77607	0.0454545	1.36048	0.03125	3.04626	0.0857143	3.9337	0.106383	1.87286	0.0535714	20.9396	0.229885	6.36013	0.0909091	3.92029	0.0666667	0	0	0	0	0	0	0	0	2.09279	0.142857	0
ENST00000276603.10-1	TERF1	NaiveB	7.45249	0.121212	5.95322	0.0652174	5.3471	0.072	10.9484	0.150538	7.93455	0.116667	4.81881	0.0823529	5.04941	0.115385	9.67923	0.2	13.4112	0.164179	8.10235	0.0810811	5.32822	0.09375	1.36048	0.015873	9.81573	0.0823864	2.36022	0.023622	1.24858	0.0181818	29.3154	0.394366	12.7203	0.235294	6.53382	0.131579	16.3788	0.277778	9.295	0.28	12.2643	0.142857	3.24355	0.115385	9.06876	0.25	3.94196
77c0f91f-97a0-4753-a0d5-336e1d39d12c	NSUN2	NaiveB	2.79468	0.0447761	5.95322	0.111111	5.94123	0.10989	4.69217	0.117647	7.93455	0.12069	4.81881	0.0958904	3.36627	0.08	1.93585	0.0666667	4.26721	0.0972222	2.70078	0.0833333	6.21626	0.134615	8.16285	0.136364	3.72321	0.102804	1.57348	0.0666667	1.24858	0.0526316	16.7517	0.280702	3.18006	0.0666667	0	0	3.27577	0.0769231	0	0	0.876023	0.0227273	3.24355	0.12	1.39519	0.0833333	0
5c8d5040-70bd-47cb-b472-0a9742559d63	SNX17	NaiveB	6.52093	0.0933333	0	0	4.75298	0.0610687	0	0	2.26701	0.0322581	6.88401	0.113636	3.36627	0.0350877	3.87169	0.0540541	6.70562	0.0700637	2.70078	0.03125	0	0	0	0	1.69237	0.026178	1.57348	0.0240964	3.74573	0.0612245	19.8926	0.231707	0	0	0	0	0	0	2.65571	0.0555556	0	0	1.08118	0.0114943	4.88318	0.076087	5.25595
ENST00000288422.3	TAB3	NaiveB	4.6578	0.2	0	0	2.97061	0.106383	3.12811	0.0869565	3.40052	0.0697674	2.0652	0.0697674	5.04941	0.157895	3.87169	0.2	1.2192	0.0333333	2.70078	0.047619	7.1043	0.222222	6.80238	0.0847458	0	0	0.786741	0.0243902	7.49146	0.12766	10.4698	0.333333	0	0	9.14735	0.170732	0	0	0	0	0	0	0	0	0.697597	0.0188679	3.94196
6c38755c-eba2-45a8-88f8-87a5b082e017	MFNG	NaiveB	8.38405	0.0373444	7.93763	0.0277778	1.18824	0.00498753	8.6023	0.0277078	6.80104	0.024	5.50721	0.0217391	1.68314	0.00520833	5.80754	0.0176471	4.26721	0.0150538	8.10235	0.0416667	7.1043	0.034632	2.72095	0.020202	1.01542	0.00917431	0.786741	0.00490196	2.49715	0.0163934	30.3624	0.214815	9.54019	0.06	2.61353	0.0285714	6.55153	0.0512821	3.98357	0.0652174	4.38012	0.025641	0	0	4.18558	0.0458015	2.62798
65539c88-5472-49c5-938e-b1877cb688bd	NR3C1	NaiveB	0.931561	0.0238095	5.95322	0.111111	1.78237	0.0588235	3.12811	0.0784314	1.13351	0.0204082	3.442	0.0543478	5.04941	0.0638298	1.93585	0.0333333	0.609602	0.0133333	0	0	3.55215	0.0606061	0	0	7.78489	0.119792	0	0	5.61859	0.147541	10.4698	0.227273	0	0	0	0	3.27577	0.111111	1.32786	0.0625	5.25614	0.0779221	3.24355	0.0681818	1.39519	0.0327869	5.25595
784efe86-f270-421a-9d6b-741713131a3e	LY86	NaiveB	0	0	0	0	0	0	0	0	0	0	0	0	0	0	0	0	0	0	0	0	0	0	0	0	0	0	0	0	0	0	7.32885	0.205882	3.18006	0.037037	3.92029	0.0857143	3.27577	0.125	0	0	0	0	4.32473	0.121212	1.39519	0.153846	2.62798
7b4c15d6-ccca-4c0c-a1a8-a1d162c0f0a9	RUFY1	NaiveB	11.1787	0.206897	1.98441	0.1	2.97061	0.0609756	4.69217	0.162162	6.80104	0.181818	4.81881	0.0729167	5.04941	0.176471	0	0	6.09602	0.136986	10.8031	0.166667	9.76841	0.141026	20.4071	0.176471	7.78489	0.14375	0	0	2.49715	0.0888889	51.3019	0.538462	19.0804	0.214286	15.6812	0.162162	0	0	2.65571	0.105263	4.38012	0.131579	5.40591	0.119048	6.27837	0.225	1.31399
ENST00000395491.6	MAP2K3	NaiveB	3.72624	0.102564	0	0	6.53535	0.169231	7.03825	0.107143	2.26701	0.0625	2.0652	0.0576923	5.04941	0.0882353	5.80754	0.142857	1.2192	0.0322581	0	0	4.44019	0.0609756	0	0	1.35389	0.0264901	0	0	1.87286	0.0789474	13.6107	0.209677	3.18006	0.0588235	1.30676	0.0175439	0	0	0	0	7.00819	0.129032	7.56827	0.0853659	4.88318	0.0466667	6.56994
ENST00000484553.5	CCDC126	NaiveB	0	0	0	0	7.12947	0.130435	3.91014	0.111111	1.13351	0.025	2.7536	0.0689655	0	0	3.87169	0.142857	0	0	0	0	7.1043	0.135593	5.4419	0.0888889	0	0	0	0	0	0	18.8456	0.352941	0	0	0	0	0	0	1.32786	0.0344828	1.75205	0.0408163	1.08118	0.0322581	4.88318	0.116667	1.31399
eff9c895-4ffc-4c65-a897-32111914cad4	TPK1	NaiveB	0.931561	0.0434783	1.98441	0.0322581	4.15886	0.0693069	2.34608	0.0422535	2.26701	0.04	1.3768	0.0206186	5.04941	0.1	0	0	5.48642	0.121622	0	0	0	0	0	0	0.676947	0.0173913	0	0	0	0	20.9396	0.210526	0	0	3.92029	0.0461538	3.27577	0.0769231	0	0	1.75205	0.0740741	1.08118	0.0204082	1.39519	0.0266667	3.94196
398bbfb4-7c82-4cde-8090-c426db7e56d6	MYL6	NaiveB	15.8365	0.111111	15.8753	0.0761905	8.31772	0.0516605	14.0765	0.06	7.93455	0.0391061	13.768	0.0843882	15.1482	0.0825688	0	0	10.9728	0.047619	8.10235	0.0416667	25.7531	0.108614	19.0467	0.153846	21.6623	0.107926	20.4553	0.119816	13.7343	0.0811808	48.161	0.232323	12.7203	0.129032	22.215	0.126866	6.55153	0.0434783	3.98357	0.0384615	3.50409	0.0125	2.16236	0.00843882	6.27837	0.00944386	11.8259
1c5c799b-b21b-4e58-844d-4b599ababe85	ACADS_UNC119B	NaiveB	3.72624	0.190476	11.9064	0.25	4.75298	0.148148	7.03825	0.204545	10.2016	0.375	9.63761	0.388889	1.68314	0.0322581	7.74338	0.166667	5.48642	0.166667	0	0	11.5445	0.317073	4.08143	0.272727	0.676947	0.037037	8.65415	0.392857	8.11574	0.464286	16.7516	0.695652	0	0	0	0	6.55153	0.4	3.98357	0.2	9.63626	0.229167	3.24354	0.130435	2.09279	0.12	1.31399
1c2006b0-3088-461e-b5a5-d73ab789e7b7	CYP2R1	NaiveB	6.52093	0.194444	0	0	1.18825	0.0606061	0	0	3.40052	0.142857	1.3768	0.0869565	5.04941	0.25	1.93585	0.0833333	0	0	2.70078	0.125	0.888037	0.1	5.4419	0.235294	0	0	0.786741	0.0833333	0.624288	0.0769231	13.6107	0.5	6.36013	0.222222	3.92029	0.272727	3.27577	0.333333	0	0	5.25614	0.1875	0	0	1.39519	0.0666667	1.31399
3546a2f6-a861-4d04-8dc9-976ae7dd8bb9	WDR74	NaiveB	1.86312	0.08	1.98441	0.0666667	4.75298	0.0898876	0.782028	0.0294118	2.26701	0.0909091	1.3768	0.0384615	1.68314	0.0357143	0	0	3.65761	0.12	5.40157	0.181818	0	0	0	0	0	0	0.786741	0.0526316	0.624288	0.027027	9.4228	0.333333	0	0	3.92029	0.15	3.27577	0.125	2.65571	0.222222	0	0	0	0	0	0	1.31399
1316b583-4eba-41f6-99fe-6183206595d1	FAM219B	NaiveB	2.79468	0.0625	7.93763	0.153846	2.37649	0.038835	0.782028	0.0142857	1.13351	0.0204082	2.7536	0.0449438	0	0	1.93585	0.047619	0.609602	0.0138889	0	0	0	0	9.52333	0.259259	11.1696	0.22449	0	0	0	0	16.7516	0.380952	6.36013	0.133333	6.53382	0.121951	9.8273	0.142857	2.65571	0.111111	3.50409	0.0816327	4.32473	0.125	2.09279	0.0652174	7.88393
28d4d206-4dc2-4458-ad5c-e04281f03e8b	TMOD3	NaiveB	16.7681	0.225	1.98441	0.0208333	17.8237	0.267857	18.7687	0.181818	22.6701	0.196078	17.8984	0.134021	8.41568	0.111111	15.4868	0.216216	3.65761	0.0566038	13.5039	0.192308	0	0	28.57	0.355932	16.2467	0.192771	26.7492	0.314815	12.4858	0.27027	36.6442	0.432099	19.0804	0.25	7.84059	0.0697674	13.1031	0.25	1.32786	0.0769231	7.00819	0.106667	3.24354	0.0508475	11.8592	0.158879	14.4539
0722024b-ce4e-4898-9db6-7b5e8d1d3226	TIMM50	NaiveB	15.8365	0.269841	1.98441	0.0833333	16.0413	0.232759	5.47419	0.0972222	11.3351	0.163934	4.81881	0.0933333	3.36627	0.0434783	5.80754	0.107143	8.53443	0.108527	8.10235	0.0882353	0.888037	0.030303	5.4419	0.0634921	8.80031	0.232143	13.3746	0.261538	1.87286	0.04	33.5033	0.421053	0	0	15.6812	0.206897	0	0	0	0	11.3883	0.160494	7.56827	0.0933333	10.464	0.176471	7.88393
39b625b5-4595-479a-be83-8ec3f62789dd	BRWD1	NaiveB	1.86312	0.0137931	9.92203	0.0458716	4.75298	0.0275862	3.12811	0.0215054	5.66753	0.0396825	11.0144	0.0692641	6.73254	0.0512821	3.87169	0.0327869	0.609602	0.00606061	2.70078	0.0263158	15.0966	0.0955056	10.8838	0.0512821	12.5235	0.0710173	11.8011	0.0717703	16.8558	0.1	19.8926	0.231707	6.36013	0.0540541	1.30676	0.00746269	6.55153	0.0526316	3.98357	0.04	7.88421	0.0592105	2.16236	0.0322581	2.79039	0.039604	7.88393
3a745c55-34d6-4598-9b07-fa6b3f473bec	ZNF875	NaiveB	11.1787	0.146341	1.98441	0.0625	17.2296	0.325843	7.82028	0.212766	5.66753	0.106383	19.2752	0.239316	10.0988	0.2	1.93585	0.0769231	2.43841	0.0888889	2.70078	0.0588235	14.2086	0.301887	24.4886	0.285714	20.3084	0.348837	7.86741	0.133333	6.24288	0.144928	41.8791	0.701754	15.9003	0.172414	11.7609	0.152542	22.9304	0.368421	3.98357	0.136364	6.13216	0.148936	1.08118	0.2	1.39519	0.0606061	0
0076041a-88ed-4d94-bf9d-fa9b44abf00e	RPL23AP88_LINC01881	NaiveB	0	0	1.98441	0.166667	4.15886	0.122807	2.34608	0.107143	5.66753	0.15625	2.0652	0.0666667	8.41568	0.294118	7.74338	0.173913	0.609602	0.0454545	0	0	3.55215	0.142857	8.16285	0.25	2.70779	0.105263	4.72044	0.2	0	0	23.0335	0.55	0	0	0	0	0	0	0	0	1.75205	0.0869565	2.16236	0.08	2.79039	0.0888889	1.31399
27a2d97b-6ce9-4d4c-81d5-eaddc55ad1ff	NNT	NaiveB	1.86312	0.0363636	1.98441	0.027027	3.56474	0.0612245	0	0	4.53403	0.0888889	0.688401	0.0133333	0	0	1.93585	0.05	0.609602	0.015873	2.70078	0.0294118	0	0	0	0	0	0	4.72044	0.0631579	6.24288	0.126582	12.5637	0.210526	3.18006	0.0454545	0	0	6.55153	0.117647	0	0	0	0	0	0	1.39519	0.0263158	1.31399
1f3c24c2-59da-4ddf-8f0f-faadf37e7de8	ZNF731P	NaiveB	0	0	5.95322	0.2	0	0	0.782028	0.125	1.13351	0.1	2.0652	0.111111	5.04941	0.375	0	0	0.609602	0.125	0	0	0.888037	0.0555556	0	0	2.70779	0.150943	3.14696	0.307692	1.24858	0.0666667	12.5637	0.923077	0	0	5.22706	0.235294	3.27577	0.125	1.32786	0.03125	0.876023	0.0555556	2.16236	0.166667	1.39519	0.117647	3.94196
00309146-f28f-423c-9909-e3ceefca46f3	SMARCAD1	NaiveB	0.931561	0.0178571	0	0	0	0	3.91014	0.128205	1.13351	0.0263158	0	0	3.36627	0.0666667	0	0	0.609602	0.030303	0	0	0.888037	0.0133333	6.80238	0.172414	4.73863	0.0786517	2.36022	0.06	0.624288	0.0138889	13.6107	0.270833	6.36013	0.142857	3.92029	0.0652174	0	0	0	0	0.876023	0.0333333	2.16236	0.111111	1.39519	0.0555556	3.94196
1192a8e8-a0e1-4666-92f9-8b873996223d	PAAF1	NaiveB	1.86312	0.0625	0	0	0	0	0	0	3.40052	0.075	0	0	0	0	0	0	3.65761	0.105263	2.70078	0.0555556	0	0	0	0	4.06168	0.125	1.57348	0.0740741	0	0	12.5637	0.324324	0	0	5.22706	0.121212	0	0	3.98357	0.157895	0.876023	0.0344828	2.16236	0.142857	0	0	1.31399
015f9a3a-0068-4e6d-93e1-804dc480c916	COPS3	NaiveB	7.45249	0.142857	3.96881	0.0740741	4.75298	0.0879121	7.03825	0.0762712	0	0	2.7536	0.0540541	5.04941	0.0857143	5.80754	0.0789474	3.65761	0.0454545	0	0	0.888037	0.0212766	4.08143	0.09375	5.41558	0.0701754	0	0	4.37002	0.104478	9.4228	0.204545	0	0	0	0	0	0	0	0	3.50409	0.0519481	2.16236	0.0425532	2.09279	0.06	0
34b61bc7-e1fc-4f94-8dab-9112788fdb69	MKRN1	NaiveB	9.31561	0.135135	5.95322	0.0769231	10.6942	0.141732	5.47419	0.0752688	6.80104	0.0833333	4.13041	0.0472441	10.0988	0.133333	7.74338	0.117647	7.92482	0.106557	0	0	3.55215	0.0701754	0	0	2.36931	0.0358974	0	0	4.37002	0.0619469	13.6107	0.317073	0	0	0	0	3.27577	0.0555556	2.65571	0.0952381	3.50409	0.0606061	4.32473	0.105263	2.09279	0.0267857	2.62798
c3a2f8bb-3515-412d-acc1-0ba3f6139ab3	CENPC	NaiveB	8.38405	0.0865385	0	0	20.7943	0.212121	0.782028	0.0175439	4.53403	0.0769231	8.26081	0.129032	0	0	0	0	0.609602	0.0106383	13.5039	0.277778	8.88037	0.114943	20.4071	0.189873	16.5852	0.192157	12.5878	0.285714	4.9943	0.148148	26.1745	0.396825	9.54019	0.166667	2.61353	0.025974	0	0	5.31143	0.16	3.50409	0.0909091	4.32473	0.235294	3.48799	0.16129	1.31399
8af0bd29-afb8-4845-8de9-200fc399b224	SLC30A9	NaiveB	11.1787	0.125	5.95322	0.0666667	11.2883	0.169643	5.47419	0.112903	11.3351	0.16129	8.26081	0.0816327	15.1482	0.2	1.93585	0.0277778	0	0	5.40157	0.08	7.1043	0.0869565	12.2443	0.0909091	16.5852	0.132791	6.29392	0.0634921	9.36432	0.0925926	23.0335	0.293333	9.54019	0.136364	2.61353	0.0227273	0	0	1.32786	0.015625	3.50409	0.0597015	7.56827	0.166667	4.88318	0.0786517	13.1399
ENST00000349901.11	MFF	NaiveB	10.2472	0.130952	1.98441	0.0243902	13.0707	0.119565	3.91014	0.037037	7.93455	0.0823529	2.0652	0.0285714	5.04941	0.0526316	7.74338	0.114286	9.14403	0.1	2.70078	0.0454545	3.55215	0.0519481	0	0	1.69237	0.0299401	5.50718	0.0642202	12.4858	0.15873	20.9396	0.27027	6.36013	0.0952381	0	0	6.55153	0.0714286	3.98357	0.0225564	1.75205	0.019802	1.08118	0.0188679	6.97597	0.0961538	3.94196
b8fb0599-816c-4cc8-9ece-70edb63a5697	TRAFD1	NaiveB	0	0	3.96881	0.181818	3.56474	0.0895522	0	0	4.53403	0.181818	0.688401	0.03125	5.04941	0.125	0	0	2.43841	0.105263	0	0	1.77607	0.105263	0	0	3.72321	0.15942	4.72044	0.25	1.87286	0.166667	10.4698	0.333333	0	0	0	0	3.27577	0.0909091	0	0	0	0	6.48709	0.153846	5.58078	0.142857	1.31399
77e61e4d-7f09-4e4c-af4a-2098a5610533	LINC02210	NaiveB	4.6578	0.0632911	0	0	8.31772	0.0848485	6.25622	0.0860215	7.93455	0.106061	2.0652	0.0234375	10.0988	0.133333	5.80754	0.15	0.609602	0.0149254	5.40157	0.0689655	4.44019	0.0684932	12.2443	0.0737705	3.38474	0.0649351	3.9337	0.042735	1.24858	0.0224719	19.8926	0.301587	6.36013	0.125	0	0	3.27577	0.0909091	1.32786	0.05	3.50409	0.0615385	0	0	0	0	0
8b30b65f-4145-4e92-bfe7-ec8dddb54183	SPAG16	NaiveB	1.86312	0.153846	0	0	3.56474	0.133333	3.12811	0.190476	0	0	2.7536	0.235294	1.68314	0.2	0	0	0	0	0	0	0.888037	0.03125	0	0	1.69237	0.217391	3.14696	0.111111	0.624288	0.030303	7.32885	0.333333	0	0	1.30676	0.111111	0	0	0	0	2.62807	0.130435	1.08118	0.0526316	0	0	0
66319c38-938c-47c2-9fe4-61388b3b6596	FBRS	NaiveB	2.79468	0.107143	0	0	0	0	1.56406	0.0952381	10.2016	0.45	7.57241	0.34375	6.73255	0.4	1.93585	0.333333	3.65761	0.193548	0	0	7.99233	0.3	1.36048	0.0357143	4.40016	0.183099	2.36022	0.166667	2.49715	0.285714	35.5973	0.755556	3.18006	0.125	2.61353	0.117647	0	0	0	0	1.75205	0.181818	4.32473	0.235294	4.18558	0.375	0
bdaa2d30-a99c-4a4c-8c59-5f375f68de66	PEX6	NaiveB	6.52093	0.411765	1.98441	0.166667	2.37649	0.125	0	0	5.66753	0.277778	2.7536	0.222222	8.41568	0.416667	1.93585	0.142857	3.65761	0.1875	2.70078	0.125	1.77607	0.153846	1.36048	0.0625	4.40016	0.295455	2.36022	0.125	4.9943	0.296296	11.5168	0.52381	3.18006	0.1	0	0	6.55153	0.285714	1.32786	0.25	5.25614	0.2	0	0	1.39519	0.2	3.94196
4fe71305-acde-4e5e-adee-387986fa34ee	DCTD	NaiveB	5.58937	0.136364	0	0	1.18824	0.0227273	2.34608	0.0681818	5.66753	0.1	4.1304	0.0810811	6.73255	0.108108	5.80754	0.09375	0.609602	0.0111111	2.70078	0.0588235	4.44019	0.0757576	1.36048	0.0434783	6.431	0.158333	2.36022	0.0638298	3.74573	0.0731707	13.6107	0.25	0	0	0	0	6.55153	0.0833333	2.65571	0.117647	7.88421	0.104651	3.24355	0.09375	0.697597	0.0238095	2.62798
ENST00000318709.9	AVL9	NaiveB	0.931561	0.0208333	0	0	1.18824	0.0487805	0	0	2.26701	0.08	0	0	0	0	0	0	0	0	0	0	0	0	0	0	1.01542	0.0326087	2.36022	0.0612245	0.624288	0.02	8.37582	0.25	0	0	1.30676	0.03125	0	0	0	0	0.876023	0.0454545	1.08118	0.0416667	0	0	0
7ae4939e-5a44-4f32-b03b-7b5f607882c1	MSANTD4	NaiveB	1.86312	0.166667	0	0	0.594123	0.0434783	1.56406	0.181818	1.13351	0.0909091	2.7536	0.153846	1.68314	0.2	1.93585	0.142857	2.43841	0.285714	0	0	4.44019	0.102041	4.08143	0.214286	5.75405	0.21519	2.36022	0.06	0	0	9.4228	0.9	3.18006	0.05	0	0	0	0	0	0	2.62807	0.15	3.24355	0.272727	0.697597	0.0666667	1.31399
f0afc41c-390c-4fc9-b10c-9247a706b671	PIGT	NaiveB	0	0	1.98441	0.0217391	0	0	0	0	1.13351	0.015625	0.688401	0.00869565	1.68314	0.0277778	0	0	0	0	0	0	0	0	0	0	0	0	2.36022	0.0379747	0	0	13.6107	0.25	0	0	0	0	0	0	0	0	2.62807	0.0333333	2.16236	0.037037	0.697597	0.0147059	0
ENST00000246912.8	MLX	NaiveB	0.931561	0.0106383	5.95322	0.0769231	1.18824	0.0121212	3.12811	0.034188	3.40052	0.0447761	2.0652	0.0254237	1.68314	0.0232558	7.74338	0.0869565	2.43841	0.0392157	0	0	0.888037	0.0116279	0	0	1.01542	0.0149254	2.36022	0.0375	3.74573	0.0594059	10.4698	0.2	3.18006	0.0666667	3.92029	0.05	0	0	2.65571	0.08	3.50409	0.0689655	1.08118	0.0133333	6.27837	0.0681818	1.31399
8e71e877-ae01-47c6-9e85-398c2cbe1a38-1	DDX19A	NaiveB	1.86312	0.0232558	0	0	0	0	2.34608	0.038961	3.40052	0.0769231	3.442	0.0347222	0	0	0	0	2.43841	0.0421053	5.40157	0.0540541	1.77607	0.0512821	0	0	4.73863	0.0526316	2.36022	0.0322581	0	0	16.7517	0.262295	3.18006	0.047619	0	0	0	0	0	0	1.75205	0.0277778	0	0	0.697597	0.0222222	0
ENST00000426344.6	SNAP47	NaiveB	0	0	0	0	4.15886	0.0833333	0.782028	0.0149254	0	0	0.688401	0.0196078	0	0	0	0	2.43841	0.0465116	2.70078	0.0526316	3.55215	0.117647	0	0	4.73863	0.142857	1.57348	0.0425532	3.74573	0.0789474	12.5637	0.26087	0	0	2.61353	0.125	3.27577	0.1	3.98357	0.176471	4.38012	0.104167	0	0	1.39519	0.0740741	1.31399
f47ef909-e294-4b74-88d4-d4aa491d019b	RB1CC1	NaiveB	2.79468	0.25	0	0	4.75298	0.242424	0.782028	0.0833333	3.40052	0.230769	2.7536	0.173913	3.36627	0.333333	0	0	0	0	2.70078	0.166667	0.888037	0.111111	0	0	1.35389	0.056338	0.786741	0.0909091	0.624288	0.05	8.37582	0.5	3.18006	0.333333	0	0	0	0	0	0	0.876023	0.0666667	0	0	1.39519	0.166667	1.31399
db291c21-ee52-48c9-92de-c81015673c23	WDR83OS	NaiveB	2.79468	0.15	0	0	0	0	0	0	0	0	2.7536	0.190476	0	0	1.93585	0.25	1.82881	0.0967742	2.70078	0.166667	0.888037	0.0833333	0	0	0.676947	0.028169	0.786741	0.037037	1.87286	0.111111	5.23489	0.357143	0	0	0	0	0	0	1.32786	0.0526316	1.75205	0.0689655	1.08118	0.0833333	3.48799	0.172414	1.31399
80845e04-e46c-4867-b1ff-cd7375a95b41	ADPRS	NaiveB	6.52093	0.184211	5.95322	0.12	0	0	0	0	4.53403	0.102564	4.81881	0.148936	1.68314	0.0322581	3.87169	0.1	0	0	5.40157	0.142857	0.888037	0.0434783	0	0	0	0	0.786741	0.0333333	1.24858	0.0377358	15.7047	0.375	0	0	0	0	3.27577	0.0666667	0	0	0.876023	0.025	0	0	1.39519	0.0327869	0
ENST00000585460.1	PRKAR1A	NaiveB	2.79468	0.0857143	13.8909	0.241379	11.2883	0.256757	4.69217	0.117647	9.06805	0.173913	3.442	0.0943396	10.0988	0.222222	7.74338	0.2	3.65761	0.0759494	2.70078	0.0555556	8.88037	0.222222	14.9652	0.366667	4.40016	0.245283	0.786741	0.030303	4.9943	0.126984	23.0335	0.628571	3.18006	0.1	0	0	0	0	5.31143	0.0888889	5.25614	0.0810811	1.08118	0.0243902	0	0	1.31399
c83e15cd-b7cb-4a96-a7ce-9e7b642e7220	RPS18	NaiveB	0.931561	0.0102041	0	0	2.37649	0.0366972	1.56406	0.0555556	0	0	2.0652	0.0405405	3.36627	0.0666667	0	0	3.65761	0.046875	0	0	0	0	0	0	3.72321	0.0582011	0.786741	0.0169492	0	0	10.4698	0.238095	3.18006	0.0833333	0	0	3.27577	0.0526316	5.31143	0.0851064	1.75205	0.05	0	0	2.79039	0.108108	0
e877f187-cddb-4a2b-9932-fabd187ce168	STX16-NPEPL1	NaiveB	0	0	0	0	2.37649	0.036036	2.34608	0.0422535	3.40052	0.0517241	2.0652	0.0361446	0	0	0	0	2.43841	0.057971	0	0	0	0	0	0	1.35389	0.0493827	0.786741	0.016129	0.624288	0.0217391	4.18791	0.210526	0	0	0	0	0	0	0	0	1.75205	0.0416667	2.16236	0.0588235	0	0	0
ENST00000539843.5	UBE3B	NaiveB	5.58937	0.0779221	3.96881	0.04	5.94123	0.0628931	4.69217	0.0869565	9.06805	0.156863	11.7028	0.112583	8.41568	0.0877193	5.80754	0.0810811	3.04801	0.046729	5.40157	0.117647	3.55215	0.0392157	2.72095	0.047619	10.8311	0.193939	0.786741	0.00900901	0	0	20.9396	0.307692	3.18006	0.0833333	0	0	0	0	0	0	8.76023	0.11236	5.40591	0.178571	4.88318	0.12069	1.31399
75b079ea-7966-4300-aaa8-6257ce57977c	PIGB	NaiveB	5.58937	0.176471	7.93763	0.121212	2.97061	0.119048	0	0	1.13351	0.0232558	5.50721	0.125	10.0988	0.181818	0	0	3.04801	0.0943396	2.70078	0.047619	0	0	1.36048	0.0909091	8.46184	0.172414	0	0	1.24858	0.025974	15.7047	0.241935	3.18006	0.0909091	2.61353	0.0909091	6.55153	0.0833333	2.65571	0.142857	3.50409	0.0930233	2.16236	0.111111	4.88318	0.107692	2.62798
ENST00000393725.6	KIAA1191	NaiveB	0.931561	0.1	0	0	0.594123	0.025641	0	0	1.13351	0.0285714	3.442	0.102041	0	0	0	0	0	0	0	0	0.888037	0.0454545	0	0	2.03084	0.0833333	0	0	3.74573	0.171429	10.4698	0.333333	0	0	0	0	0	0	0	0	2.62807	0.1	0	0	0.697597	0.0833333	1.31399
a618637e-1c81-45ff-80bc-96dde9a4c1a2	CLASRP	NaiveB	7.45249	0.0898876	1.98441	0.030303	2.37649	0.0571429	2.34608	0.075	3.40052	0.12	4.1304	0.0833333	3.36627	0.0666667	7.74338	0.166667	3.04801	0.116279	2.70078	0.0769231	0	0	1.36048	0.0333333	1.01542	0.0280374	0	0	0	0	11.5168	0.211538	3.18006	0.0322581	3.92029	0.037037	3.27577	0.037037	2.65571	0.0625	3.50409	0.117647	1.08118	0.0454545	2.79039	0.0634921	0
ae9a0390-d01e-4859-9549-3bcac77305b5	FAM177A1	NaiveB	1.86312	0.0555556	3.96881	0.105263	0	0	0.782028	0.0147059	0	0	0	0	3.36627	0.0740741	1.93585	0.0416667	0	0	0	0	2.66411	0.0697674	0	0	0	0	0	0	1.87286	0.0461538	8.37582	0.296296	0	0	0	0	0	0	3.98357	0.0857143	0	0	0	0	2.79039	0.0869565	1.31399
ca866aa8-69ae-4e78-823d-815454e4c4d2	OFD1	NaiveB	0	0	1.98441	0.0120482	11.8825	0.058309	0	0	4.53403	0.0310078	0	0	0	0	0	0	0	0	0	0	8.88037	0.0507614	8.16285	0.037037	6.76947	0.0369686	10.2276	0.0496183	10.6129	0.0561056	78.5233	0.348837	0	0	0	0	13.1031	0.0714286	2.65571	0.0740741	8.76023	0.0581395	0	0	0	0	0
a9096147-a2d4-4f79-ab68-c200809c3114	PRPF8	NaiveB	6.52093	0.0486111	23.8129	0.142857	24.9532	0.17004	7.82028	0.0645161	5.66753	0.0446429	11.0144	0.0606061	10.0988	0.0645161	7.74338	0.056338	15.8497	0.114537	16.2047	0.12766	24.865	0.166667	4.08143	0.0322581	24.7086	0.186701	9.44089	0.0759494	18.1044	0.161111	40.8321	0.268966	22.2604	0.162791	3.92029	0.0315789	3.27577	0.0212766	0	0	9.63626	0.0785714	3.24355	0.0526316	4.88318	0.0530303	5.25595
be395b67-cb81-4afa-a587-207c6770b0e6	SLC25A26	NaiveB	4.6578	0.0714286	1.98441	0.025	0	0	0.782028	0.0178571	2.26701	0.0322581	2.0652	0.030303	0	0	0	0	0	0	5.40157	0.0588235	2.66411	0.0428571	8.16285	0.0967742	1.35389	0.030303	6.29392	0.0583942	8.11574	0.142857	18.8456	0.285714	9.54019	0.12	5.22706	0.08	0	0	0	0	0.876023	0.0128205	1.08118	0.0227273	2.09279	0.0714286	1.31399
624f2a79-ddb4-4451-85b7-037c37da1a15	SUGT1P3	NaiveB	2.79468	0.075	0	0	1.78237	0.0731707	0.782028	0.0333333	1.13351	0.0526316	2.7536	0.108108	0	0	3.87169	0.117647	1.82881	0.111111	0	0	6.21626	0.21875	6.80238	0.131579	4.06168	0.0833333	5.50718	0.14	5.61859	0.105882	9.4228	0.333333	3.18006	0.2	0	0	3.27577	0.166667	0	0	5.25614	0.181818	0	0	0.697597	0.0769231	0
ENST00000411739.6	NEDD1	NaiveB	0	0	3.96881	0.1	1.78237	0.046875	1.56406	0.0266667	1.13351	0.027027	4.81881	0.0945946	3.36627	0.08	0	0	3.65761	0.103448	2.70078	0.047619	3.55215	0.1	0	0	1.01542	0.0280374	5.50718	0.0804598	3.74573	0.0606061	7.32885	0.269231	3.18006	0.142857	0	0	0	0	0	0	0.876023	0.0222222	2.16236	0.1	2.09279	0.0625	0
4fb95c70-2dcf-4420-a009-403cd40e3994	ANGEL1	NaiveB	6.52093	0.170732	3.96881	0.5	10.1001	0.298246	0	0	1.13351	0.0454545	0	0	3.36627	0.125	1.93585	0.111111	4.87681	0.216216	5.40157	0.2	0	0	0	0	11.8466	0.294118	4.72044	0.26087	0	0	40.8321	0.764706	9.54019	0.230769	5.22706	0.235294	0	0	1.32786	0.0769231	0.876023	0.0666667	2.16236	0.222222	10.464	0.454545	5.25595
d483f03b-2e78-4b09-a7bb-1580da25976b	LCMT1	NaiveB	3.72624	0.0727273	1.98441	0.03125	4.75298	0.126984	2.34608	0.0769231	2.26701	0.0377358	0.688401	0.010989	3.36627	0.117647	0	0	2.43841	0.102564	2.70078	0.0666667	0.888037	0.0142857	0	0	2.03084	0.0342857	4.72044	0.0508475	0.624288	0.0121951	10.4698	0.238095	0	0	0	0	3.27577	0.142857	1.32786	0.0588235	0.876023	0.0185185	0	0	3.48799	0.151515	0
4ac21bc5-627d-4f26-bbfe-efb5585c7a9f	RP11-455I9.1_BET1	NaiveB	2.79468	0.038961	3.96881	0.0645161	1.18824	0.0217391	7.82028	0.078125	0	0	4.81881	0.0546875	3.36627	0.0444444	3.87169	0.0526316	3.65761	0.0320856	0	0	0.888037	0.0144928	2.72095	0.028169	0	0	3.9337	0.0490196	0	0	41.8791	0.325203	0	0	2.61353	0.0338983	9.8273	0.0967742	7.96714	0.0359281	0.876023	0.00925926	0	0	0.697597	0.00970874	1.31399
28b1e50a-ae6e-49ae-9f37-e369cad085dc	MAPK13	NaiveB	5.58937	0.12766	1.98441	0.0769231	1.78237	0.047619	0	0	1.13351	0.0285714	2.7536	0.0851064	0	0	5.80754	0.142857	0	0	0	0	0	0	0	0	3.72321	0.0887097	3.9337	0.106383	0.624288	0.0434783	12.5637	0.666667	3.18006	0.2	0	0	3.27577	0.125	0	0	1.75205	0.0434783	0	0	0	0	0
2d37dd16-956a-450a-b35b-c568344754db	RPAP2	NaiveB	7.45249	0.109589	5.95322	0.136364	4.15886	0.0693069	3.12811	0.05	0	0	4.13041	0.0495868	6.73254	0.129032	1.93585	0.0357143	0	0	5.40157	0.0769231	6.21626	0.0833333	0	0	4.73863	0.0703518	3.9337	0.05	3.12144	0.045045	10.4698	0.277778	6.36013	0.111111	2.61353	0.0384615	0	0	2.65571	0.0588235	1.75205	0.0192308	3.24354	0.0967742	3.48799	0.104167	1.31399
ENST00000517311.5	ENY2	NaiveB	0	0	0	0	2.37649	0.0655738	0	0	0	0	0	0	0	0	1.93585	0.047619	7.31522	0.118812	0	0	2.66411	0.06	0	0	2.70779	0.0629921	3.14696	0.0930233	4.9943	0.0808081	15.7047	0.348837	0	0	5.22706	0.0952381	0	0	0	0	1.75205	0.0322581	1.08118	0.0131579	5.58078	0.0416667	7.88393
ff7db564-f3ad-4406-8230-d825bbf4d4cf	NFAT5	NaiveB	2.79468	0.0461538	7.93763	0.111111	0.594123	0.0175439	1.56406	0.0206186	6.80104	0.103448	0	0	5.04941	0.0789474	1.93585	0.0294118	2.43841	0.0571429	0	0	4.44019	0.0684932	0	0	0	0	3.14696	0.0377358	6.24288	0.128205	14.6577	0.297872	6.36013	0.0555556	0	0	0	0	0	0	0	0	0	0	3.48799	0.0657895	0
bbec5d86-f6c3-450b-98c7-13a2f4328b00	CMAS	NaiveB	3.72624	0.0869565	1.98441	0.0357143	1.18824	0.0289855	7.82028	0.208333	0	0	3.442	0.0793651	0	0	3.87169	0.0571429	2.43841	0.047619	0	0	5.32822	0.153846	0	0	5.75405	0.150442	2.36022	0.0681818	1.87286	0.0410959	11.5168	0.647059	0	0	2.61353	0.0689655	3.27577	0.0833333	3.98357	0.2	0	0	0	0	1.39519	0.0416667	3.94196
0d1cfda7-fc91-4323-9ff1-513d326a2e36	ABTB1	NaiveB	0	0	0	0	0.594123	0.00606061	0.782028	0.00609756	0	0	2.0652	0.0220588	0	0	0	0	3.04801	0.0352113	0	0	2.66411	0.0638298	0	0	2.70779	0.0620155	2.36022	0.0357143	0.624288	0.010989	13.6107	0.245283	0	0	0	0	0	0	0	0	0.876023	0.0149254	1.08118	0.0181818	2.09279	0.0625	1.31399
1f883b35-8a5f-4898-8e09-0f856fc53fc1	TBC1D23	NaiveB	6.52093	0.304348	0	0	0	0	0.782028	0.025641	0	0	3.442	0.238095	0	0	0	0	1.2192	0.0833333	0	0	4.44019	0.15625	0	0	5.75405	0.191011	1.57348	0.0952381	0.624288	0.0172414	14.6577	0.411765	0	0	0	0	0	0	5.31143	0.210526	0.876023	0.0384615	1.08118	0.0526316	1.39519	0.0645161	3.94196
5bbe7455-0274-40d0-bf66-ac70f1409ff7	GORASP1	NaiveB	0	0	3.96881	0.333333	0	0	0	0	4.53403	0.25	2.0652	0.12	1.68314	0.125	0	0	0.609602	0.0434783	2.70078	0.25	0	0	0	0	0	0	1.57348	0.2	0	0	21.9865	0.636364	0	0	0	0	0	0	2.65571	0.333333	0	0	0	0	0	0	1.31399
c2850d29-d568-40de-ab2d-0b265bf74054	PLEKHA3	NaiveB	5.58937	0.162162	1.98441	0.0909091	1.18824	0.0571429	3.91014	0.0961538	4.53403	0.181818	1.3768	0.0444444	1.68314	0.047619	3.87169	0.0909091	3.04801	0.0961538	2.70078	0.125	0	0	2.72095	0.1	1.69237	0.0806452	1.57348	0.0869565	1.24858	0.0625	19.8926	0.633333	0	0	2.61353	0.0666667	3.27577	0.125	0	0	3.50409	0.0909091	3.24355	0.272727	0	0	1.31399
ae1a8d8b-0fab-4ed2-84af-1d163b90f2db	DUS1L	NaiveB	4.6578	0.0704225	1.98441	0.0285714	5.3471	0.0502793	3.91014	0.0543478	2.26701	0.025	5.50721	0.0842105	3.36627	0.037037	0	0	6.09602	0.0666667	0	0	0.888037	0.0151515	2.72095	0.0487805	0	0	1.57348	0.0416667	3.12144	0.0675676	12.5637	0.235294	0	0	1.30676	0.0196078	0	0	1.32786	0.0333333	2.62807	0.0447761	2.16236	0.0454545	0	0	1.31399
763202a5-29b5-4d70-b2fd-e9307c120df5	CEP104	NaiveB	1.86312	0.05	1.98441	0.0384615	0	0	1.56406	0.0263158	2.26701	0.047619	2.7536	0.05	0	0	0	0	1.2192	0.0363636	0	0	0	0	0	0	4.73863	0.10687	1.57348	0.0357143	3.74573	0.115385	28.2684	0.391304	0	0	0	0	3.27577	0.05	2.65571	0.0408163	0.876023	0.0263158	0	0	0.697597	0.0243902	1.31399
b9625531-e7d4-4e45-afb7-995bb8217513	ZNF592	NaiveB	1.86312	0.111111	0	0	0	0	0	0	2.26701	0.181818	0	0	1.68314	0.0769231	1.93585	0.125	0.609602	0.0434783	0	0	0	0	1.36048	0.125	0	0	0.786741	0.0526316	0.624288	0.0322581	6.28187	0.352941	3.18006	0.142857	0	0	0	0	0	0	0	0	0	0	2.79039	0.125	2.62798
932c2ff7-eb21-4f94-bfda-156a1969f81f	CLK3	NaiveB	1.86312	0.0266667	0	0	3.56474	0.0631579	2.34608	0.032967	2.26701	0.0263158	2.0652	0.0348837	3.36627	0.04	7.74338	0.0888889	3.65761	0.0508475	2.70078	0.0769231	7.1043	0.125	0	0	6.09252	0.12766	0.786741	0.0277778	2.49715	0.0470588	18.8456	0.272727	0	0	5.22706	0.0851064	6.55153	0.117647	2.65571	0.0740741	6.13216	0.0886076	5.40591	0.0961538	3.48799	0.0632911	0
b221eeee-b7cf-44ef-9287-dc8316370b82	TSPAN5	NaiveB	0	0	1.98441	0.0322581	0	0	1.56406	0.0172414	1.13351	0.0172414	2.7536	0.043956	0	0	0	0	2.43841	0.0300752	2.70078	0.0434783	1.77607	0.0196078	0	0	0.338473	0.0046729	0.786741	0.0172414	0	0	4.18791	0.8	0	0	0	0	0	0	0	0	1.75205	0.0232558	0	0	0	0	0
3c338975-10e8-4a83-b16d-bda984f722cd	STX18-AS1	NaiveB	0.931561	0.0416667	3.96881	0.333333	0.594123	0.0175439	5.47419	0.291667	2.26701	0.142857	2.0652	0.0566038	3.36627	0.222222	1.93585	0.142857	0.609602	0.0555556	0	0	4.44019	0.172414	0	0	4.73863	0.229508	0.786741	0.047619	0.624288	0.111111	11.5168	0.52381	0	0	3.92029	0.107143	0	0	0	0	3.50409	0.2	0	0	0	0	0
01b15e3f-e752-456c-abc0-ba2ea2d6ee23	LRRC8B	NaiveB	0	0	0	0	0	0	0	0	0	0	0	0	0	0	0	0	0	0	0	0	0	0	0	0	0	0	0	0	0	0	5.23489	0.263158	0	0	0	0	0	0	0	0	0	0	0	0	0	0	0
0515e301-27be-4e24-b61a-dcfc641e5599	SQLE	NaiveB	0	0	0	0	0	0	0	0	0	0	0	0	0	0	0	0	0	0	0	0	0	0	0	0	0	0	0	0	0	0	7.32885	0.291667	0	0	0	0	0	0	0	0	0	0	0	0	0	0	0
0753f010-d600-456a-afd8-91504446878e	PRPF39	NaiveB	0	0	0	0	0	0	0	0	0	0	0	0	0	0	0	0	0	0	0	0	0	0	0	0	0	0	0	0	0	0	5.23489	0.2	0	0	0	0	0	0	0	0	0	0	0	0	0	0	0
0ab6f27b-373a-43cb-99c1-686efb294ba4	SRBD1	NaiveB	0	0	0	0	0	0	0	0	0	0	0	0	0	0	0	0	0	0	0	0	0	0	0	0	0	0	0	0	0	0	6.28187	0.24	0	0	0	0	0	0	0	0	0	0	0	0	0	0	0
0e4b0b45-dba4-449c-9840-36043a92bbf9	POLR2B	NaiveB	0	0	0	0	0	0	0	0	0	0	0	0	0	0	0	0	0	0	0	0	0	0	0	0	0	0	0	0	0	0	19.8926	0.24359	0	0	0	0	0	0	0	0	0	0	0	0	0	0	0
12f0d1e9-dbd2-4bda-8c2d-c1f347b2b4c1	DNAJC28	NaiveB	0	0	0	0	0	0	0	0	0	0	0	0	0	0	0	0	0	0	0	0	0	0	0	0	0	0	0	0	0	0	10.4698	0.416667	0	0	0	0	0	0	0	0	0	0	0	0	0	0	0
17286932-3d20-44d6-b3ca-37f256bb863f	EZH2	NaiveB	0	0	0	0	0	0	0	0	0	0	0	0	0	0	0	0	0.609602	0.03125	0	0	0	0	0	0	0	0	0	0	0	0	12.5637	0.571429	0	0	0	0	0	0	0	0	0	0	0	0	0	0	0
18461c02-b491-4b95-8650-7c55c6ee106d	SLC25A22	NaiveB	0	0	0	0	0	0	0	0	0	0	0	0	0	0	0	0	0	0	0	0	0	0	0	0	0	0	0	0	0	0	3.14093	0.6	0	0	0	0	0	0	0	0	0	0	0	0	0	0	0
18848445-7555-4542-ac2e-a04295fc8d46	RP1-37C10.8	NaiveB	0	0	0	0	0	0	0	0	0	0	0	0	0	0	0	0	0	0	0	0	0	0	0	0	0	0	0	0	0	0	7.32885	0.205882	0	0	0	0	0	0	0	0	0	0	0	0	0	0	0
19effc82-4f74-45f0-8c18-3b259158ebb0	RP11-265P11.1	NaiveB	0	0	0	0	0	0	0	0	0	0	0	0	0	0	0	0	0	0	0	0	0	0	0	0	0	0	0	0	0	0	36.6442	0.230263	0	0	0	0	0	0	0	0	0	0	0	0	0	0	0
1a244eb5-fd74-48a5-988b-561bc5834f3d	WDR54	NaiveB	0	0	0	0	0	0	0	0	0	0	0	0	0	0	0	0	0	0	0	0	0	0	0	0	0	0	0	0	0	0	21.9865	0.525	0	0	0	0	0	0	0	0	0	0	0	0	0	0	0
233f9707-33ae-45de-83d8-6f3f85ec0c69	SCAP	NaiveB	0	0	0	0	0	0	0	0	0	0	0	0	0	0	0	0	0	0	0	0	0	0	0	0	0	0	0	0	0	0	4.18791	0.5	0	0	0	0	0	0	0	0	0	0	0	0	0	0	0
24882e76-8871-4aa7-b376-42692bf9e9be	STRN4	NaiveB	0	0	0	0	0	0	0	0	0	0	0	0	0	0	0	0	0	0	0	0	0	0	0	0	0	0	0	0	0	0	12.5637	0.25	0	0	0	0	0	0	0	0	0	0	0	0	0	0	0
24c988c2-8489-4ca8-8d82-fbe4903ab84a	PSMA8	NaiveB	0	0	0	0	0	0	0	0	0	0	0	0	0	0	0	0	0	0	0	0	0	0	0	0	0	0	0	0	0	0	7.32885	0.7	0	0	0	0	0	0	0	0	0	0	0	0	0	0	0
26523a4c-2ffe-44c7-898e-dd5b8c7dff34	SH3BP1	NaiveB	0	0	0	0	0	0	0	0	0	0	0	0	0	0	0	0	0	0	0	0	0	0	0	0	0	0	0	0	0	0	3.14093	0.230769	0	0	0	0	0	0	0	0	0	0	0	0	0	0	0
27614b04-d4ae-4248-bcdf-a7df2853d180	N4BP3	NaiveB	0	0	0	0	0	0	0	0	0	0	0	0	0	0	0	0	0	0	0	0	0	0	0	0	0	0	0	0	0	0	3.14093	0.333333	0	0	0	0	0	0	0	0	0	0	0	0	0	0	0
2a741fd7-86b8-4588-b362-cd197e85f391	SRRD	NaiveB	0	0	0	0	0	0	0	0	0	0	0	0	0	0	0	0	0	0	0	0	0	0	0	0	0	0	0	0	0	0	7.32885	0.233333	0	0	0	0	0	0	0	0	0	0	0	0	0	0	0
2af60ae0-3b32-4a4b-8f3b-c9bf250d9704	RNF121	NaiveB	0	0	0	0	0	0	0	0	0	0	0	0	0	0	0	0	0	0	0	0	0	0	0	0	0	0	0	0	0	0	6.28187	0.26087	0	0	0	0	0	0	0	0	0	0	0	0	0	0	0
2ed8654f-d3f3-46a9-a6f8-c525e1eca584	MCAT	NaiveB	0	0	0	0	0	0	0	0	0	0	0	0	0	0	0	0	0	0	0	0	0	0	0	0	0	0	0	0	0	0	6.28187	0.666667	0	0	0	0	0	0	0	0	0	0	0	0	0	0	0
376e977b-8f05-47e5-9ef8-3b6dfc0586ea	CCNH	NaiveB	0	0	0	0	0	0	0	0	0	0	0	0	0	0	0	0	0	0	0	0	0	0	0	0	0	0	0	0	0	0	8.37582	0.32	0	0	0	0	0	0	0	0	0	0	0	0	0	0	0
379cb1b7-524b-4696-abc8-bf06a791c904	PRMT7	NaiveB	0	0	0	0	0	0	0	0	0	0	0	0	0	0	0	0	0	0	0	0	0	0	0	0	0	0	0	0	0	0	4.18791	0.235294	0	0	0	0	0	0	0	0	0	0	0	0	0	0	0
399d43bc-82dc-468a-a7fa-cd262dc60296	PCED1B-AS1_IFITM3P6	NaiveB	0	0	0	0	0	0	0	0	0	0	0	0	0	0	0	0	0	0	0	0	0	0	0	0	0	0	0	0	0	0	4.18791	0.571429	0	0	0	0	0	0	0	0	0	0	0	0	0	0	0
43f6a662-d776-45a9-8c35-209ee0d4a818	FLYWCH2	NaiveB	0.931561	0.0222222	0	0	2.37649	0.0430108	0.782028	0.0196078	1.13351	0.0196078	1.3768	0.0338983	1.68314	0.0322581	1.93585	0.03125	2.43841	0.0421053	2.70078	0.0555556	0	0	0	0	1.35389	0.0555556	0	0	0	0	9.4228	0.310345	0	0	0	0	0	0	0	0	0	0	1.08118	0.037037	0	0	0
450f43e3-37c5-4b9e-931b-0ad643092803	NUBPL	NaiveB	0	0	0	0	0	0	0	0	0	0	0.688401	0.0204082	0	0	0	0	0	0	0	0	0	0	0	0	0	0	0	0	0	0	17.7986	0.386364	0	0	0	0	0	0	0	0	0	0	0	0	0	0	0
45df4f3a-9b0f-4389-9d48-43591eb1e423	RBAK	NaiveB	0	0	0	0	0	0	0	0	0	0	0	0	0	0	0	0	0	0	0	0	0	0	0	0	0	0	0	0	0	0	8.37582	0.266667	0	0	0	0	0	0	0	0	0	0	0	0	0	0	0
48274b9c-ea19-41af-9b04-29a17e5d5b73	HCCS	NaiveB	0	0	0	0	0	0	0	0	0	0	0	0	0	0	0	0	0	0	0	0	0	0	0	0	0	0	0	0	0	0	5.23489	0.263158	0	0	0	0	0	0	0	0	0	0	0	0	0	0	0
484489b5-f314-4269-b683-2e431a1b2707	ARSD	NaiveB	0	0	0	0	0	0	0	0	0	0	0	0	0	0	0	0	0	0	0	0	0	0	0	0	0	0	0	0	0	0	11.5168	0.34375	0	0	0	0	0	0	0	0	0	0	0	0	0	0	0
49148b00-6a2d-4bb1-a65e-78ef39e9e86d	FAM111A	NaiveB	0	0	0	0	0	0	0	0	0	0	0	0	0	0	0	0	0	0	0	0	0	0	0	0	0	0	0	0	0	0	7.32885	0.333333	0	0	0	0	0	0	0	0	0	0	0	0	0	0	0
49de4e9d-aeef-4f86-9dea-156b75078365	CTD-2001C12.1	NaiveB	0	0	0	0	0	0	0	0	0	0	0	0	0	0	0	0	0	0	0	0	0	0	0	0	0	0	0	0	0	0	5.23489	0.357143	0	0	0	0	0	0	0	0	0	0	0	0	0	0	0
4a54c0dc-f3f2-4f90-a85d-c232fff44f67	SF3B4	NaiveB	0	0	0	0	0	0	0	0	0	0	0	0	0	0	0	0	0	0	0	0	0	0	0	0	0	0	0	0	0	0	6.28187	0.3	0	0	0	0	0	0	0	0	0	0	0	0	0	0	0
4b4befb8-a3eb-4ced-9f2c-830d00f2f90b	RELA-DT	NaiveB	0	0	0	0	0	0	0	0	0	0	0	0	0	0	0	0	0	0	0	0	0	0	0	0	0	0	0	0	0	0	10.4698	0.27027	0	0	0	0	0	0	0	0	0	0	0	0	0	0	0
4bc6e365-3bf2-48b2-b342-35960b3e681b	RRP9	NaiveB	0	0	0	0	0	0	0	0	0	0	0	0	0	0	0	0	0	0	0	0	0	0	0	0	0	0	0	0	0	0	5.23489	0.384615	0	0	0	0	0	0	0	0	0	0	0	0	0	0	0
4fb6d0ca-985c-4e40-a5c4-bc5c73036bb1	GS1-166A23.2_ANKMY2	NaiveB	0.931561	0.05	1.98441	0.25	2.97061	0.0847458	5.47419	0.21875	4.53403	0.125	3.442	0.135135	6.73255	0.235294	3.87169	0.166667	6.09602	0.263158	0	0	0	0	0	0	3.04626	0.102273	0	0	1.24858	0.0487805	8.37582	0.4	3.18006	0.125	0	0	3.27577	0.166667	3.98357	0.2	3.50409	0.166667	1.08118	0.2	1.39519	0.153846	0
4fdb6109-bafe-4332-b308-e917e86736cc	TRMO	NaiveB	0	0	0	0	0	0	0	0	0	0	0	0	0	0	0	0	0	0	0	0	0	0	0	0	0	0	0	0	0	0	4.18791	0.210526	0	0	0	0	0	0	0	0	0	0	0	0	0	0	0
50034624-f056-4574-ae13-991461377e25	SYN3	NaiveB	0	0	0	0	0	0	0	0	0	0	0	0	0	0	0	0	0	0	0	0	0	0	0	0	0	0	0	0	0	0	4.18791	0.571429	0	0	0	0	0	0	0	0	0	0	0	0	0	0	0
508f434f-4d2f-4421-9197-3fefc89ed87e	NOB1	NaiveB	0	0	0	0	0	0	0	0	0	0	0	0	0	0	0	0	0	0	0	0	0	0	0	0	0	0	0	0	0	0	3.14093	0.2	0	0	0	0	0	0	0	0	0	0	0	0	0	0	0
59d475de-1918-4431-885b-397d00b36a9f	ARMH4	NaiveB	0	0	0	0	0	0	0	0	0	0	0	0	0	0	0	0	0	0	0	0	0	0	0	0	0	0	0	0	0	0	3.14093	0.3	0	0	0	0	0	0	0	0	0	0	0	0	0	0	0
5e915bfd-59f0-4dd9-ab8a-8d07cc97a3ba	ZSCAN32	NaiveB	0	0	0	0	0	0	0	0	0	0	0	0	0	0	0	0	0	0	0	0	0	0	0	0	0	0	0	0	0	0	3.14093	0.272727	0	0	0	0	0	0	0	0	0	0	0	0	0	0	0
6500f8f7-eb02-4f25-934c-b9ec8c642388	PDSS2	NaiveB	0	0	0	0	0	0	0	0	0	0	0	0	0	0	0	0	0	0	0	0	0	0	0	0	0	0	0	0	0	0	9.4228	0.243243	0	0	0	0	0	0	0	0	0	0	0	0	0	0	0
65c50b57-80ef-4e04-9cf6-ab83cfe12e50	ZNF562	NaiveB	0	0	0	0	0	0	0	0	0	0	0	0	0	0	0	0	0	0	0	0	0	0	0	0	0	0	0	0	0	0	8.37582	0.296296	0	0	0	0	0	0	0	0	0	0	0	0	0	0	0
6a0b0d14-0dba-4bea-b326-4db85bfa7853	ABCF2	NaiveB	0	0	0	0	0	0	0	0	0	0	0	0	0	0	0	0	0	0	0	0	0	0	0	0	0	0	0	0	0	0	9.4228	0.25	0	0	0	0	0	0	0	0	0	0	0	0	0	0	0
6a113afb-98d2-4863-a478-750e002661ed	CARF	NaiveB	0	0	0	0	0	0	0	0	0	0	0	0	0	0	0	0	0	0	0	0	0	0	0	0	0	0	0	0	0	0	8.37582	0.210526	0	0	0	0	0	0	0	0	0	0	0	0	0	0	0
6f16ba92-14dd-4cc8-857e-3d9919bd6ed1	LGALS3BP	NaiveB	0	0	0	0	0	0	0	0	0	0	0	0	0	0	0	0	0	0	0	0	0	0	0	0	0	0	0	0	0	0	7.32885	0.875	0	0	0	0	0	0	0	0	0	0	0	0	0	0	0
71511a52-9c33-4861-a63e-d8d86b1c8168	ZUP1	NaiveB	0	0	0	0	0	0	0	0	0	0	0	0	0	0	0	0	0	0	0	0	0	0	0	0	0	0	0	0	0	0	3.14093	0.375	0	0	0	0	0	0	0	0	0	0	0	0	0	0	0
72dbb779-87d1-488b-8d55-8c9abda8ce23	SCN4A	NaiveB	0	0	0	0	0	0	0	0	0	0	0	0	0	0	0	0	0	0	0	0	0	0	0	0	0	0	0	0	0	0	6.28187	0.6	0	0	0	0	0	0	0	0	0	0	0	0	0	0	0
73b309c5-2021-4d49-be84-cf9c9d9449c8	TTC38	NaiveB	0	0	0	0	0	0	0	0	0	0	0	0	0	0	0	0	0	0	0	0	0	0	0	0	0	0	0	0	0	0	5.23489	0.714286	0	0	0	0	0	0	0	0	0	0	0	0	0	0	0
76c3f1a0-8cc2-4561-bc07-fdd5d9b895d2	NR2C2AP	NaiveB	0	0	0	0	0	0	0	0	0	0	0	0	0	0	0	0	0	0	0	0	0	0	0	0	0	0	0	0	0	0	3.14093	0.230769	0	0	0	0	0	0	0	0	0	0	0	0	0	0	0
798693aa-2b8e-4c43-b8c0-222cdad27111	MED27	NaiveB	0	0	0	0	0	0	0	0	0	0	0	0	0	0	0	0	0	0	0	0	0	0	0	0	0	0	0	0	0	0	12.5637	0.24	0	0	0	0	0	0	0	0	0	0	0	0	0	0	0
801cdfa4-90c0-471d-a096-42bb89331f8d	WNT10A	NaiveB	0	0	0	0	0	0	0	0	0	0	0	0	0	0	0	0	0	0	0	0	0	0	0	0	0	0	0	0	0	0	6.28187	0.352941	0	0	0	0	0	0	0	0	0	0	0	0	0	0	0
8eef5f70-68aa-4d9b-ab75-2e8b1b3bfb7c	EIPR1	NaiveB	0	0	0	0	0	0	0	0	0	0	0	0	0	0	0	0	0	0	0	0	0	0	0	0	0	0	0	0	0	0	15.7047	0.283019	0	0	0	0	0	0	0	0	0	0	0	0	0	0	0
91ea14c3-e63a-438d-a72c-8fa7b2bb2a39	TP53I11	NaiveB	0	0	0	0	0	0	0	0	0	0	0	0	0	0	0	0	0	0	0	0	0	0	0	0	0	0	0	0	0	0	4.18791	0.5	0	0	0	0	0	0	0	0	0	0	0	0	0	0	0
96a7ab5a-7d50-404c-9bad-e76db6261db3	DTX1	NaiveB	0	0	0	0	0	0	0	0	0	0	0	0	0	0	0	0	0	0	0	0	0	0	0	0	0	0	0	0	0	0	4.18791	0.333333	0	0	0	0	0	0	0	0	0	0	0	0	0	0	0
ENST00000398427.6	PPME1	NaiveB	0	0	0	0	0	0	0	0	0	0	0	0	0	0	0	0	0	0	0	0	0	0	0	0	0	0	0	0	0	0	5.23489	0.625	0	0	0	0	0	0	0	0	0	0	0	0	0	0	0
ENST00000540016.5	MMAB	NaiveB	0	0	0	0	0	0	0	0	0	0	0	0	0	0	0	0	0	0	0	0	0	0	0	0	0	0	0	0	0	0	6.28187	0.222222	0	0	0	0	0	0	0	0	0	0	0	0	0	0	0
ENST00000553834.1	DEGS2	NaiveB	0	0	0	0	0	0	0	0	0	0	0	0	0	0	0	0	0	0	0	0	0	0	0	0	0	0	0	0	0	0	30.3624	0.604167	0	0	0	0	0	0	0	0	0	0	0	0	0	0	0
ENST00000658894.1	LINC01013	NaiveB	0	0	0	0	0	0	0	0	0	0	0	0	0	0	0	0	0	0	0	0	0	0	0	0	0	0	0	0	0	0	21.9865	0.636364	0	0	0	0	0	0	0	0	0	0	0	0	0	0	0
ENST00000660901.1	AC074289.1	NaiveB	0	0	0	0	0	0	0	0	0	0	0	0	0	0	0	0	0	0	0	0	0	0	0	0	0	0	0	0	0	0	7.32885	0.28	0	0	0	0	0	0	0	0	0	0	0	0	0	0	0
a941da78-f86c-45d2-8fee-7b5beb050c12	GATAD2A	NaiveB	3.72624	0.097561	7.93763	0.190476	2.37649	0.0930233	6.25622	0.163265	2.26701	0.0833333	4.81881	0.152174	3.36627	0.2	0	0	2.43841	0.111111	0	0	7.99233	0.18	8.16285	0.206897	2.70779	0.0540541	0	0	5.61859	0.166667	13.6107	0.419355	9.54019	0.214286	0	0	0	0	1.32786	0.166667	3.50409	0.129032	0	0	2.09279	0.0967742	1.31399
ab8b6719-befe-4f16-894e-4eab03c86256	TSEN54	NaiveB	0	0	0	0	0	0	0	0	0	0	0	0	0	0	0	0	0	0	0	0	0	0	0	0	0	0	0	0	0	0	5.23489	0.263158	0	0	0	0	0	0	0	0	0	0	0	0	0	0	0
b6509463-ac14-4ad5-bbed-c0816fef20c1	CES2	NaiveB	0	0	0	0	0	0	0	0	0	0	0	0	0	0	0	0	0	0	0	0	0	0	0	0	0	0	0	0	0	0	4.18791	0.235294	0	0	0	0	0	0	0	0	0	0	0	0	0	0	0
bc42fa7e-d54c-40d1-85e2-6aebc6ec82e1	PRKAR1B	NaiveB	0	0	0	0	0	0	0	0	0	0	0	0	0	0	0	0	0	0	0	0	0	0	0	0	0	0	0	0	0	0	9.4228	0.75	0	0	0	0	0	0	0	0	0	0	0	0	0	0	0
bca22d8e-b21e-41fe-a4ad-cb40b159da0d	SLC2A5	NaiveB	0	0	0	0	0	0	0	0	0	0	0	0	0	0	0	0	0	0	0	0	0	0	0	0	0	0	0	0	0	0	8.37582	0.242424	0	0	0	0	0	0	0	0	0	0	0	0	0	0	0
bff7c647-cfc0-4f8d-88b5-d6abe560011d	DNM1L	NaiveB	0	0	0	0	0	0	0	0	0	0	0	0	0	0	0	0	0	0	0	0	0	0	0	0	0	0	0	0	0	0	5.23489	0.555556	0	0	0	0	0	0	0	0	0	0	0	0	0	0	0
c991bcb9-cf7a-4c8c-9a03-ede4f55db9b1	IFRD2	NaiveB	0	0	0	0	0	0	0	0	0	0	0	0	0	0	0	0	0	0	0	0	0	0	0	0	0	0	0	0	0	0	8.37582	0.275862	0	0	0	0	0	0	0	0	0	0	0	0	0	0	0
cbae7c2d-8cdb-4951-ad0a-30ba2926ed76	STK32C	NaiveB	0	0	0	0	0	0	0	0	0	0	0	0	0	0	0	0	0	0	0	0	0	0	0	0	0	0	0	0	0	0	9.4228	0.36	0	0	0	0	0	0	0	0	0	0	0	0	0.697597	0.0153846	0
cfaf4217-fa44-4490-9794-e27831666b69	ZNF518B	NaiveB	0	0	0	0	0	0	0	0	0	0	0	0	0	0	0	0	0	0	0	0	0	0	0	0	0	0	0	0	0	0	7.32885	0.2	0	0	0	0	0	0	0	0	0	0	0	0	0	0	0
d2abfbde-4184-4b94-b186-6c8f5e68590c	ZMPSTE24	NaiveB	0	0	0	0	0	0	0	0	0	0	0	0	0	0	0	0	0	0	0	0	0	0	0	0	0	0	0	0	0	0	4.18791	0.2	0	0	0	0	0	0	0	0	0	0	0	0	0	0	0
e0657d0f-ef42-4537-a903-9936df53d656	ENGASE	NaiveB	0	0	0	0	0	0	0	0	0	0	0	0	0	0	0	0	0	0	0	0	0	0	0	0	0	0	0	0	0	0	6.28187	0.4	0	0	0	0	0	0	0	0	0	0	0	0	0	0	0
ec89cb47-5086-4aec-940d-9c8fccfb5555	TPRG1L	NaiveB	0	0	0	0	0	0	0	0	0	0	0	0	0	0	0	0	0	0	0	0	0	0	0	0	0	0	0	0	0	0	4.18791	0.666667	0	0	0	0	0	0	0	0	0	0	0	0	0	0	0
f0769fbe-6f9a-4580-9b0e-8c9476045621	TRMT44	NaiveB	0	0	0	0	0	0	0	0	0	0	0	0	0	0	0	0	0	0	0	0	0	0	0	0	0	0	0	0	0	0	7.32885	0.304348	0	0	0	0	0	0	0	0	0	0	0	0	0	0	0
f310636b-a55a-4739-a906-56774d9b948d	SLC9C1	NaiveB	0	0	0	0	0	0	0	0	0	0	0	0	0	0	0	0	0	0	0	0	0	0	0	0	0	0	0	0	0	0	14.6577	0.538462	0	0	0	0	0	0	0	0	0	0	0	0	0	0	0
fd12097f-375e-4991-9700-d3d135bff5f1	RBM17	NaiveB	0.931561	0.0104167	1.98441	0.0454545	0	0	1.56406	0.0224719	2.26701	0.031746	0.688401	0.00980392	0	0	0	0	0.609602	0.00884956	0	0	2.66411	0.0625	1.36048	0.0344828	0.676947	0.0143885	0	0	2.49715	0.0412371	5.23489	0.208333	0	0	1.30676	0.030303	0	0	1.32786	0.0588235	1.75205	0.0377358	1.08118	0.04	2.09279	0.075	1.31399
fdc8a5ef-b2ac-46ba-a73b-74706688debe	LINC01569	NaiveB	0	0	0	0	0	0	0	0	0	0	0	0	0	0	0	0	0	0	0	0	0	0	0	0	0	0	0	0	0	0	5.23489	0.5	0	0	0	0	0	0	0	0	0	0	0	0	0	0	0
ENST00000539735.5	COPS7A	NaiveCD4	14.905	0.484848	5.95322	0.142857	1.78237	0.0491803	5.47419	0.184211	2.26701	0.0555556	4.1304	0.107143	13.4651	0.296296	5.80754	0.136364	4.26721	0.109375	10.8031	0.222222	2.66411	0.075	5.4419	0.333333	3.04626	0.243243	0.786741	0.05	6.86717	0.196429	0	0	6.36013	0.333333	0	0	6.55153	0.333333	1.32786	0.166667	7.00819	0.216216	2.16236	0.0333333	3.48799	0.0625	3.94196
6eb1ae6a-b0d9-46c7-a6c7-fb63b4535884	SMBD1P_SDHAP2	NaiveCD4	55.8937	0.309278	25.7973	0.151163	26.7355	0.161871	18.7687	0.12766	22.6701	0.153846	36.4853	0.189286	18.5145	0.148649	13.5509	0.152174	23.1649	0.173516	27.0078	0.169492	13.3206	0.0867052	48.9771	0.230769	19.293	0.123913	24.389	0.117871	32.463	0.211382	10.4698	0.120482	22.2604	0.142857	18.2947	0.123894	6.55153	0.0384615	38.5079	0.233871	17.5205	0.165289	10.8118	0.140845	6.97597	0.0869565	11.8259
ENST00000483764.5	MRPL28	NaiveCD4	25.1521	0.350649	21.8285	0.244444	7.12947	0.181818	13.2945	0.138211	5.66753	0.0877193	6.88401	0.113636	5.04941	0.0789474	19.3585	0.151515	14.0208	0.165468	16.2047	0.272727	15.0966	0.161905	2.72095	0.1	2.36931	0.0510949	5.50718	0.0853659	2.49715	0.037037	7.32885	0.122807	3.18006	0.0909091	10.4541	0.181818	3.27577	0.0588235	3.98357	0.0638298	6.13216	0.0721649	2.16236	0.0263158	4.88318	0.0729167	2.62798
b6b8724f-b0e7-4ffa-a69d-9ce5ec437499	TIMM21	NaiveCD4	12.1103	0.282609	3.96881	0.111111	4.15886	0.0864198	0.782028	0.0222222	0	0	2.7536	0.0869565	0	0	0	0	2.43841	0.045977	0	0	0	0	8.16285	0.142857	0	0	0	0	4.37002	0.145833	7.32885	0.111111	0	0	0	0	0	0	0	0	0	0	2.16236	0.0714286	3.48799	0.108696	6.56994
f02ab870-b4c0-49a2-8b1e-4ec8e680752d	CHMP1A	NaiveCD4	27.9468	0.483871	19.8441	0.238095	7.12947	0.101695	8.6023	0.11	2.26701	0.0338983	17.21	0.227273	5.04941	0.0714286	13.5509	0.137255	12.192	0.185185	10.8031	0.25	8.88037	0.108696	9.52333	0.212121	5.75405	0.11039	6.29392	0.123077	11.8615	0.208791	0	0	3.18006	0.0909091	0	0	3.27577	0.047619	2.65571	0.153846	7.00819	0.0888889	8.64945	0.181818	9.06876	0.144444	7.88393
74c0d9bb-87b0-44f8-9fc1-21997987337b	BRAP	NaiveCD4	23.289	0.543478	1.98441	0.0909091	13.0707	0.318841	4.69217	0.12	10.2016	0.346154	0.688401	0.0357143	10.0988	0.272727	0	0	12.8016	0.333333	0	0	3.55215	0.129032	0	0	3.04626	0.183673	2.36022	0.09375	0	0	11.5168	0.34375	0	0	0	0	9.8273	0.375	0	0	7.88421	0.225	3.24355	0.107143	3.48799	0.227273	3.94196
9ce9b1d6-0f72-4dc5-8981-b6d4afc2b01d	VPS50	NaiveCD4	10.2472	0.297297	1.98441	0.0344828	0	0	1.56406	0.0625	4.53403	0.129032	0.688401	0.0178571	3.36627	0.142857	1.93585	0.166667	3.04801	0.0961538	0	0	1.77607	0.0571429	0	0	2.03084	0.0428571	1.57348	0.0377358	1.24858	0.0714286	0	0	0	0	0	0	3.27577	0.166667	0	0	2.62807	0.1	2.16236	0.1	0.697597	0.03125	3.94196
5049649c-cb50-4d59-a206-e116df4e8d2d	ANKHD1	NaiveCD4	32.6046	0.59322	11.9064	0.315789	1.78237	0.0441176	0.782028	0.0238095	3.40052	0.09375	10.326	0.192308	6.73255	0.190476	7.74338	0.266667	0	0	10.8031	0.4	5.32822	0.24	13.6048	0.222222	12.5235	0.196809	6.29392	0.135593	10.6129	0.195402	1.04698	0.0384615	3.18006	0.111111	0	0	6.55153	0.181818	7.96714	0.2	0.876023	0.0588235	4.32473	0.222222	2.79039	0.1	6.56994
5a8095ba-6851-46de-8370-6511a5a08009	BAZ2A	NaiveCD4	19.5628	0.304348	9.92203	0.060241	7.7236	0.112069	2.34608	0.0434783	4.53403	0.0754717	11.7028	0.130769	8.41568	0.2	3.87169	0.181818	5.48642	0.108434	2.70078	0.037037	3.55215	0.0449438	2.72095	0.025974	4.06168	0.0382166	3.9337	0.0423729	1.87286	0.0232558	6.28187	0.111111	6.36013	0.1	1.30676	0.0113636	9.8273	0.130435	10.6229	0.091954	3.50409	0.0740741	4.32473	0.173913	4.18558	0.0504202	1.31399
3aa81c7a-5700-4bf1-a456-c160f558cdb1	WDR70	NaiveCD4	24.2206	0.376812	3.96881	0.0606061	5.94123	0.0884956	6.25622	0.0941176	4.53403	0.0909091	13.0796	0.195876	5.04941	0.0857143	9.67923	0.208333	6.70562	0.103774	5.40157	0.111111	0.888037	0.0113636	2.72095	0.0606061	4.73863	0.0979021	14.9481	0.174312	2.49715	0.0254777	0	0	19.0804	0.24	9.14735	0.170732	16.3788	0.2	2.65571	0.0689655	6.13216	0.109375	8.64945	0.166667	7.67357	0.135802	6.56994
02fcf30e-e91b-4213-817a-6300f2bb3f3e	RBM34	NaiveCD4	25.1521	0.245455	3.96881	0.0408163	11.2883	0.127517	5.47419	0.0538462	6.80104	0.0779221	4.13041	0.0444444	1.68314	0.02	1.93585	0.030303	10.9728	0.116129	5.40157	0.0540541	4.44019	0.049505	2.72095	0.018018	5.0771	0.0461538	5.50718	0.0419162	8.74003	0.104478	3.14093	0.0434783	3.18006	0.0555556	0	0	0	0	1.32786	0.04	4.38012	0.0462963	0	0	0	0	1.31399
dded769c-9c2a-4207-af11-f670c5c13695	ZNF286A	NaiveCD4	5.58937	0.26087	1.98441	0.0909091	0	0	0.782028	0.0322581	1.13351	0.125	0.688401	0.0285714	1.68314	0.142857	0	0	1.82881	0.111111	2.70078	0.125	0	0	0	0	0	0	2.36022	0.142857	0	0	1.04698	0.0277778	0	0	1.30676	0.0454545	0	0	0	0	1.75205	0.117647	0	0	0	0	0
c2d2c97a-f28c-4080-8bfa-44a4cd96aabc	RP11-49K24.4_HDHD2	NaiveCD4	11.1787	0.342857	3.96881	0.0909091	5.94123	0.147059	1.56406	0.0425532	5.66753	0.217391	0	0	5.04941	0.1875	0	0	5.48642	0.264706	0	0	2.66411	0.157895	2.72095	0.04	2.36931	0.0804598	1.57348	0.0526316	3.12144	0.125	4.18791	0.114286	3.18006	0.111111	0	0	3.27577	0.125	2.65571	0.181818	0	0	1.08118	0.0526316	2.09279	0.15	2.62798
ENST00000629999.3	DDX49	NaiveCD4	9.31561	0.384615	1.98441	0.0454545	5.3471	0.132353	0	0	2.26701	0.0909091	2.0652	0.0789474	5.04941	0.0967742	1.93585	0.047619	1.82881	0.0697674	0	0	0	0	0	0	0.676947	0.0266667	0.786741	0.027027	1.24858	0.0645161	0	0	3.18006	0.05	0	0	0	0	2.65571	0.0714286	1.75205	0.0571429	3.24355	0.1	0	0	0
ENST00000423823.6	ZNF302	NaiveCD4	13.0419	0.269231	1.98441	0.05	2.97061	0.0617284	3.12811	0.0833333	6.80104	0.133333	2.0652	0.0526316	6.73255	0.210526	3.87169	0.125	1.2192	0.0434783	5.40157	0.142857	0	0	1.36048	0.025641	5.0771	0.113636	0	0	3.12144	0.0847458	0	0	0	0	0	0	0	0	1.32786	0.0833333	0	0	0	0	0.697597	0.0384615	2.62798
5153cb92-d9d5-4b76-ba0e-8d93d54b7113	TIMM9	NaiveCD4	17.6997	0.345455	1.98441	0.0454545	3.56474	0.0576923	2.34608	0.0681818	13.6021	0.193548	4.81881	0.0985915	5.04941	0.0967742	5.80754	0.125	1.82881	0.0365854	2.70078	0.0357143	1.77607	0.0689655	10.8838	0.137931	8.80031	0.117117	3.9337	0.0568182	6.24288	0.181818	13.6107	0.19403	0	0	11.7609	0.214286	13.1031	0.222222	10.6229	0.242424	0	0	0	0	4.88318	0.127273	3.94196
1f5843e5-1789-441c-88fd-a132280030eb	RPL17	NaiveCD4	5.58937	0.352941	0	0	1.18825	0.0645161	0	0	0	0	0	0	0	0	1.93585	0.125	1.2192	0.0714286	2.70078	0.1	0	0	0	0	1.35389	0.105263	3.14696	0.181818	3.12144	0.25	0	0	3.18006	0.25	3.92029	0.176471	0	0	0	0	0	0	2.16236	0.153846	0.697597	0.0769231	0
ENST00000492588.1	C9orf16	NaiveCD4	5.58937	0.666667	1.98441	0.333333	2.37649	0.363636	0	0	0	0	2.7536	0.444444	0	0	0	0	2.43841	0.1	2.70078	0.333333	0	0	0	0	1.35389	0.0869565	2.36022	0.107143	3.74573	0.24	1.04698	0.166667	3.18006	0.25	0	0	3.27577	0.333333	0	0	2.62807	0.157895	0	0	0.697597	0.111111	1.31399
0badefc0-33bb-4080-85e2-cae1a83e5eb8	CH17-189H20.1	NaiveCD4	4.65781	0.263158	0	0	0	0	0.782028	0.0769231	1.13351	0.0769231	2.0652	0.0810811	1.68314	0.0833333	0	0	0	0	2.70078	0.125	1.77607	0.166667	0	0	2.70779	0.0792079	2.36022	0.103448	0	0	0	0	0	0	0	0	0	0	0	0	3.50409	0.111111	2.16236	0.0909091	0	0	0
024aabca-1d28-4c80-b5bd-930d1cf9392a	CEP44	NaiveCD4	3.72624	0.2	0	0	0	0	0	0	0	0	0	0	0	0	0	0	0	0	0	0	0	0	0	0	0	0	0	0	0	0	0	0	0	0	0	0	0	0	0	0	0	0	0	0	0	0	0
0ba0d049-8853-4282-8d8f-2f0e3e973433	SLC52A2	NaiveCD4	3.72624	0.25	0	0	0	0	0	0	0	0	0	0	0	0	0	0	0	0	0	0	0	0	0	0	0	0	0	0	0	0	0	0	0	0	0	0	0	0	0	0	0	0	0	0	0	0	0
1152d03e-9a2c-46e9-bb3a-8fdb670b9d0d	NUP62	NaiveCD4	3.72624	0.666667	0	0	0	0	0	0	0	0	0	0	0	0	0	0	0	0	0	0	0	0	0	0	0	0	0	0	0	0	0	0	0	0	0	0	0	0	0	0	0	0	0	0	0	0	0
1a08fc17-c478-4580-b936-48bba79c688f	TMEM44-AS1	NaiveCD4	3.72624	0.363636	0	0	0	0	0	0	0	0	0	0	0	0	0	0	0	0	0	0	0	0	0	0	0	0	0	0	0	0	0	0	0	0	0	0	0	0	0	0	0	0	0	0	0	0	0
1a1c843e-f2fd-4429-8eaa-909dc545c030	GK5	NaiveCD4	2.79468	0.2	0	0	0	0	0	0	0	0	0	0	0	0	0	0	0	0	0	0	0	0	0	0	0	0	0	0	0	0	0	0	0	0	0	0	0	0	0	0	0	0	0	0	0	0	0
1d75c745-b9ca-42eb-be21-c1a2daf2ffdf	ANKEF1	NaiveCD4	3.72624	0.307692	0	0	0	0	0	0	0	0	0	0	0	0	0	0	0	0	0	0	0	0	0	0	0	0	0	0	0	0	0	0	0	0	0	0	0	0	0	0	0	0	0	0	0	0	0
245dd695-a875-4bd3-83b8-cc12d1d650b8	ZNF816	NaiveCD4	11.1787	0.705882	1.98441	0.142857	0.594123	0.05	2.34608	0.3	1.13351	0.0714286	0	0	1.68314	0.0769231	1.93585	0.125	0.609602	0.0555556	0	0	2.66411	0.125	0	0	0.338474	0.03125	0	0	0.624288	0.0454545	0	0	0	0	1.30676	0.1	0	0	1.32786	0.25	2.62807	0.25	1.08118	0.2	0.697597	0.142857	1.31399
24cce591-07e1-46ce-bddc-1f99fa96c096	ZNF570	NaiveCD4	3.72624	0.363636	0	0	0	0	0	0	0	0	0	0	0	0	0	0	0	0	0	0	0	0	0	0	0	0	0	0	0	0	0	0	0	0	0	0	0	0	0	0	0	0	0	0	0	0	0
27d0e2c4-1917-4110-be54-6974aa1c98ef	ZNF135	NaiveCD4	3.72624	0.4	0	0	0	0	0	0	0	0	0	0	0	0	0	0	0	0	0	0	0	0	0	0	0	0	0	0	0	0	0	0	0	0	0	0	0	0	0	0	0	0	0	0	0	0	0
28d67758-5d02-46db-b5e2-fb3f20db466e	LY6E-DT	NaiveCD4	2.79468	0.375	0	0	0	0	0	0	0	0	0	0	0	0	0	0	0	0	0	0	0	0	0	0	0	0	0	0	0	0	0	0	0	0	0	0	0	0	0	0	0	0	0	0	0	0	0
2bf82ada-a060-46cc-9319-d9e4d286ea41	ZNF45	NaiveCD4	2.79468	0.214286	0	0	0	0	0	0	0	0	0	0	0	0	0	0	0	0	0	0	0	0	0	0	0	0	0	0	0	0	0	0	0	0	0	0	0	0	0	0	0	0	0	0	0	0	0
2f01f1e8-1167-4697-b96b-4ac07bd627ce	XPNPEP3	NaiveCD4	4.65781	0.2	0	0	0	0	0	0	0	0	0	0	0	0	0	0	0	0	0	0	0	0	0	0	0	0	0	0	0	0	0	0	0	0	0	0	0	0	0	0	0	0	0	0	0	0	0
3ca08ecd-ae33-4f8e-b579-451c15d6d988	RP11-107C16.2	NaiveCD4	3.72624	0.8	0	0	0	0	0	0	0	0	0	0	0	0	0	0	0	0	0	0	0	0	0	0	0	0	0	0	0	0	0	0	0	0	0	0	0	0	0	0	0	0	0	0	0	0	0
3ff71a6e-6182-472c-b443-ae96587ef36e	LINC02762_PTS	NaiveCD4	3.72624	0.210526	0	0	0	0	0	0	0	0	0	0	0	0	0	0	0	0	0	0	0	0	0	0	0	0	0	0	0	0	0	0	0	0	0	0	0	0	0	0	0	0	0	0	0	0	0
49ee9bdb-f4c9-4854-8953-15a41fdcbf69	GCC2-AS1	NaiveCD4	2.79468	0.214286	0	0	0	0	0	0	0	0	0	0	0	0	0	0	0	0	0	0	0	0	0	0	0	0	0	0	0	0	0	0	0	0	0	0	0	0	0	0	0	0	0	0	0	0	0
5c774d7d-fb4f-4a2d-a715-45498ac047b0-1	ATG13	NaiveCD4	8.38405	0.225	3.96881	0.0952381	4.15886	0.0853659	3.12811	0.0547945	6.80104	0.12766	4.81881	0.0972222	5.04941	0.0909091	5.80754	0.125	2.43841	0.0677966	2.70078	0.0833333	1.77607	0.0526316	4.08143	0.125	2.03084	0.0666667	0	0	2.49715	0.0833333	0	0	0	0	0	0	0	0	2.65571	0.0833333	0.876023	0.0263158	2.16236	0.0689655	0	0	1.31399
6640d6ff-db71-4e3b-9b7f-8cc8af270a1a	BRME1	NaiveCD4	4.6578	0.714286	0	0	0	0	0	0	0	0	0	0	0	0	0	0	0	0	0	0	0	0	0	0	0	0	0	0	0	0	0	0	0	0	0	0	0	0	0	0	0	0	0	0	0	0	0
698df8da-375c-452d-8095-06cc906914ca	RNF175	NaiveCD4	12.1103	0.265306	0	0	0.594123	0.0178571	0	0	0	0	0	0	0	0	0	0	0	0	0	0	0	0	0	0	0	0	0	0	0	0	0	0	0	0	0	0	0	0	0	0	0	0	0	0	0	0	0
7d982944-0d3a-4028-b8d3-c5504aadd8ba	MNAT1	NaiveCD4	4.6578	0.227273	0	0	0	0	0	0	0	0	0	0	0	0	0	0	0	0	0	0	0	0	0	0	0	0	0	0	0	0	0	0	0	0	0	0	0	0	0	0	0	0	0	0	0	0	0
934cae6c-539a-45b9-970b-5c819e526be9	CEP89	NaiveCD4	9.31561	0.25641	0	0	0	0	0	0	0	0	0	0	0	0	0	0	0	0	0	0	0	0	0	0	0	0	0	0	0	0	0	0	0	0	0	0	0	0	0	0	0	0	0	0	0	0	0
958be9de-5ba7-45f5-93cf-30a43fc7538e	LIN9	NaiveCD4	2.79468	0.2	0	0	0	0	0	0	0	0	0	0	0	0	0	0	0	0	0	0	0	0	0	0	0	0	0	0	0	0	0	0	0	0	0	0	0	0	0	0	0	0	0	0	0	0	0
ENST00000376651.1	EDAR	NaiveCD4	7.45249	0.266667	0	0	0	0	0	0	0	0	0	0	0	0	0	0	0	0	0	0	0	0	0	0	0	0	0	0	0	0	0	0	0	0	0	0	0	0	0	0	0	0	0	0	0	0	0
ENST00000466431.6	RP11-380O24.1	NaiveCD4	4.6578	0.625	0	0	0	0	0	0	0	0	0	0	0	0	0	0	0	0	0	0	0	0	0	0	0	0	0	0	0	0	0	0	0	0	0	0	0	0	0	0	0	0	0	0	0	0	0
ENST00000467484.1	STIM2-AS1	NaiveCD4	3.72624	0.666667	0	0	0	0	0	0	0	0	0	0	0	0	0	0	0	0	0	0	0	0	0	0	0	0	0	0	0	0	0	0	0	0	0	0	0	0	0	0	0	0	0	0	0	0	0
ENST00000527099.2	ALG8	NaiveCD4	13.0419	0.27451	0	0	4.75298	0.125	5.47419	0.12963	2.26701	0.0952381	1.3768	0.105263	0	0	1.93585	0.0714286	2.43841	0.1	2.70078	0.111111	0	0	0	0	0	0	0	0	1.24858	0.037037	0	0	3.18006	0.0714286	2.61353	0.111111	0	0	0	0	3.50409	0.102564	1.08118	0.0555556	0.697597	0.0333333	0
ENST00000655796.1	PRKAR2A-AS1	NaiveCD4	2.79468	0.75	0	0	0	0	0	0	0	0	0	0	0	0	0	0	0	0	0	0	0	0	0	0	0	0	0	0	0	0	0	0	0	0	0	0	0	0	0	0	0	0	0	0	0	0	0
ENST00000662506.1	RP11-439C15.4	NaiveCD4	2.79468	0.375	0	0	0	0	0	0	0	0	0	0	0	0	0	0	0	0	0	0	0	0	0	0	0	0	0	0	0	0	0	0	0	0	0	0	0	0	0	0	0	0	0	0	0	0	0
af174f81-386a-44fc-9eec-dfea2d11733f	PARL	NaiveCD4	21.4259	0.323944	0	0	0	0	0	0	0	0	0	0	0	0	0	0	0	0	0	0	0	0	0	0	0	0	0	0	0	0	0	0	0	0	0	0	0	0	0	0	0	0	0	0	0	0	0
b8a5cb45-3cee-4bd5-a366-1640c052bba9	RAB1B	NaiveCD4	9.31561	0.333333	0	0	0	0	0	0	0	0	0	0	0	0	0	0	0	0	0	0	0	0	0	0	0	0	0	0	0	0	0	0	0	0	0	0	0	0	0	0	0	0	0	0	0	0	0
b99f7173-d892-4c7b-bdd5-0bf04ecff8b2	NMNAT3	NaiveCD4	4.6578	0.384615	0	0	0	0	0	0	0	0	0	0	0	0	0	0	0	0	0	0	0	0	0	0	0	0	0	0	0	0	0	0	0	0	0	0	0	0	0	0	0	0	0	0	0	0	0
c5534e7d-081b-4f49-9846-d83edbe82521	CWC22	NaiveCD4	3.72624	0.25	0	0	0	0	0	0	0	0	0	0	0	0	0	0	0	0	0	0	0	0	0	0	0	0	0	0	0	0	0	0	0	0	0	0	0	0	0	0	0	0	0	0	0	0	0
cf374d2f-bb38-473a-8907-36da4e668f7d	COX15	NaiveCD4	2.79468	0.75	0	0	0	0	0	0	0	0	0	0	0	0	0	0	0	0	0	0	0	0	0	0	0	0	0	0	0	0	0	0	0	0	0	0	0	0	0	0	0	0	0	0	0	0	0
d570e60c-217d-448e-9e90-20839b345629	BHLHB9	NaiveCD4	6.52093	0.291667	0	0	0	0	0	0	0	0	0	0	0	0	0	0	0	0	0	0	0	0	0	0	0	0	0	0	0	0	0	0	0	0	0	0	0	0	0	0	0	0	0	0	0	0	0
d9fd36a2-7690-45d1-bd42-f1e1ede40116	DMAC2	NaiveCD4	17.6997	0.365385	7.93763	0.142857	2.37649	0.0606061	4.69217	0.0967742	6.80104	0.133333	9.63761	0.259259	1.68314	0.025641	3.87169	0.0645161	4.26721	0.104478	2.70078	0.0714286	6.21626	0.152174	1.36048	0.0714286	11.5081	0.263566	0	0	7.49146	0.169014	3.14093	0.075	3.18006	0.142857	0	0	9.8273	0.2	1.32786	0.0588235	0.876023	0.0166667	6.48709	0.176471	6.97597	0.204082	2.62798
ead37474-a809-495d-92f4-d40d9de6231e	SGMS1-AS1	NaiveCD4	2.79468	0.75	0	0	0	0	0	0	0	0	0	0	0	0	0	0	0	0	0	0	0	0	0	0	0	0	0	0	0	0	0	0	0	0	0	0	0	0	0	0	0	0	0	0	0	0	0
4d1fea31-47d0-4dcc-b460-c7aa163486f6	POP5	NaiveCD8	40.0571	0.152482	45.6414	0.302632	34.4591	0.177914	31.2811	0.192308	18.1361	0.0952381	30.2896	0.254335	26.9302	0.179775	38.7169	0.19802	35.3569	0.181818	32.4094	0.155844	46.1779	0.344371	73.4657	0.439024	48.7402	0.298137	13.3746	0.0837438	28.7172	0.178988	24.0805	0.132948	34.9807	0.244444	23.5218	0.191489	32.7577	0.153846	31.8686	0.196721	36.793	0.179487	23.786	0.147651	20.2303	0.112403	47.3036
ENST00000504757.2	SRP72	NaiveCD8	28.8784	0.333333	41.6725	0.411765	29.112	0.316129	31.2811	0.34188	19.2696	0.171717	33.7316	0.357664	21.8808	0.282609	23.2301	0.222222	25.6033	0.265823	32.4094	0.315789	19.5368	0.247191	92.5123	0.653846	49.0787	0.439394	37.7636	0.421053	38.0816	0.432624	31.4093	0.394737	25.4405	0.266667	45.7368	0.4375	32.7577	0.344828	55.77	0.308824	27.1567	0.27193	11.893	0.164179	13.2544	0.159664	17.0818
66c247f3-e231-4a18-aba2-b9caf0df204a	FDX1	NaiveCD8	12.1103	0.295455	5.95322	0.09375	8.31772	0.237288	6.25622	0.103896	21.5366	0.38	10.326	0.306122	18.5145	0.261905	23.2301	0.292683	24.9937	0.356522	13.5039	0.2	16.8727	0.292308	43.5352	0.761905	25.3855	0.438596	3.9337	0.0746269	14.9829	0.369231	24.0805	0.589744	3.18006	0.2	19.6015	0.375	0	0	29.2129	0.261905	10.5123	0.190476	10.8118	0.238095	10.464	0.182927	7.88393
d0788316-4fa7-4270-9861-6b36d65bcfef	CD53	NaiveCD8	35.3993	0.153846	59.5322	0.232558	27.9238	0.129834	39.8834	0.122892	28.3377	0.108225	46.8113	0.20178	33.6627	0.137931	34.8452	0.15	30.4801	0.131579	37.811	0.168675	50.6181	0.213483	85.71	0.403846	45.6939	0.250929	51.1381	0.274262	36.833	0.192182	38.7382	0.0997305	50.881	0.0788177	50.9638	0.136364	75.3427	0.115578	18.59	0.194444	42.0491	0.146341	12.9742	0.0839161	27.9039	0.126582	38.1056
024332dd-5bc2-449e-986a-661eb45bd7a3	SNHG6	NaiveCD8	65.2093	0.0935829	61.5166	0.143519	102.783	0.133901	43.0115	0.0870253	53.2748	0.0778146	72.2821	0.132075	60.5929	0.107463	67.7546	0.11254	54.8642	0.100671	99.929	0.166667	64.8267	0.113885	157.815	0.313514	52.8019	0.0954128	56.6453	0.0825688	80.5331	0.114769	86.8992	0.180828	117.662	0.243421	81.0194	0.2	85.1699	0.160494	41.1636	0.166667	58.6936	0.147253	52.9779	0.129973	36.2751	0.161994	11.8259
ENST00000440082.5	GGCT	NaiveCD8	10.2472	0.255814	11.9064	0.3	7.7236	0.191176	8.6023	0.203704	17.0026	0.238095	5.50721	0.258065	10.0988	0.222222	13.5509	0.205882	5.48642	0.155172	10.8031	0.25	0	0	32.6514	0.827586	1.35389	0.0689655	12.5878	0.372093	10.6129	0.288136	9.4228	0.2	9.54019	0.2	9.14735	0.318182	0	0	2.65571	0.153846	7.88421	0.111111	12.9742	0.266667	9.06876	0.216667	6.56994
40c3f120-aced-4032-aaf7-f6dfdb51467e	AP3B1	NaiveCD8	5.58937	0.0895522	31.7505	0.266667	13.6648	0.158621	17.2046	0.177419	17.0026	0.223881	17.21	0.165563	10.0988	0.133333	11.6151	0.162162	16.4592	0.217742	18.9055	0.175	15.0966	0.147826	39.4538	0.322222	27.7548	0.18894	3.9337	0.0520833	13.11	0.133758	21.9865	0.116022	25.4405	0.2	35.2826	0.112033	13.1031	0.129032	13.2786	0.166667	10.5123	0.113208	19.4613	0.230769	21.6255	0.194969	10.5119
6fa2c552-075a-43f6-82bc-d7f7a0278dd8	ERBIN	NaiveCD8	40.0571	0.125	43.6569	0.120879	27.9238	0.088015	53.9599	0.186486	19.2696	0.0837438	55.0721	0.157791	21.8808	0.108333	40.6528	0.172131	26.8225	0.11	48.6141	0.153846	59.4985	0.135081	106.117	0.292135	54.4942	0.13575	61.3658	0.178082	59.9316	0.237037	6.28187	0.0277778	50.881	0.188235	62.7247	0.207792	16.3788	0.0892857	62.4093	0.152104	43.8012	0.138122	29.1919	0.132353	41.1582	0.132287	53.8735
732c540c-7254-48bd-878f-e550e457e7b7	MRPL3	NaiveCD8	40.9887	0.366667	41.6725	0.3	24.359	0.187215	25.0249	0.237037	32.8717	0.268519	53.6953	0.4875	23.5639	0.197183	21.2943	0.2	31.6993	0.232143	24.3071	0.209302	20.4248	0.205357	69.3843	0.579545	41.9707	0.426117	37.7636	0.403361	58.6831	0.445498	18.8456	0.211765	12.7203	0.129032	11.7609	0.204545	13.1031	0.142857	34.5243	0.361111	26.2807	0.238095	12.9742	0.15	36.9727	0.353333	31.5357
87b9f8c5-8f72-4f0d-a033-c46812181082	TRAF3IP3	NaiveCD8	69.8671	0.106232	47.6258	0.08	52.2828	0.0761905	61.7802	0.0931604	46.4738	0.0636646	70.9053	0.107628	42.0784	0.0690608	23.2301	0.0339943	51.2066	0.0777058	62.118	0.105505	54.1703	0.10683	165.978	0.251029	68.7101	0.164107	84.968	0.156069	57.4345	0.127072	57.5838	0.197133	15.9003	0.0675676	70.5653	0.213439	29.4819	0.0967742	23.9014	0.0865385	53.4374	0.112546	12.9742	0.0857143	25.8111	0.128028	14.4539
381af9ff-cc16-4b34-adc4-5071f2db5987	CBX3	NaiveCD8	51.2359	0.331325	67.4698	0.447368	46.3416	0.219718	27.371	0.15625	27.2042	0.163265	52.3185	0.319328	30.2965	0.146341	29.0377	0.166667	18.2881	0.110701	48.6141	0.321429	41.7377	0.309211	80.2681	0.59	48.7402	0.488136	32.2564	0.226519	38.7059	0.29108	37.6912	0.318584	47.701	0.428571	52.2706	0.47619	29.4819	0.225	17.2621	0.26	25.4047	0.172619	10.8118	0.147059	25.1135	0.218182	28.9077
440f5cea-e5d6-411a-909a-e12f5a0bd762	YY1AP1	NaiveCD8	6.52093	0.205882	7.93763	0.173913	7.7236	0.224138	10.9484	0.241379	9.06805	0.163265	11.7028	0.236111	3.36627	0.0625	7.74338	0.153846	7.92482	0.166667	2.70078	0.111111	0.888037	0.0277778	16.3257	0.375	0	0	2.36022	0.0625	2.49715	0.0606061	0	0	0	0	0	0	3.27577	0.0909091	1.32786	0.0434783	4.38012	0.0943396	2.16236	0.08	9.76636	0.297872	2.62798
f9f47554-2f53-4bdc-a8de-93e9ee0a6510-1	GPBP1	NaiveCD8	18.6312	0.155039	19.8441	0.222222	27.3296	0.247312	32.8452	0.256098	28.3377	0.316456	50.2533	0.327354	13.4651	0.121212	17.4226	0.1875	9.14403	0.0877193	32.4094	0.333333	26.6411	0.245902	104.757	0.681416	45.6939	0.492701	20.4553	0.273684	26.2201	0.304348	47.114	0.459184	31.8007	0.344828	13.0676	0.144928	19.6546	0.142857	30.5407	0.298701	13.1403	0.141509	12.9742	0.218182	13.2544	0.267606	10.5119
b571c5c4-66db-4461-8bb7-38766ee3fb38	SMC5	NaiveCD8	21.4259	0.227723	11.9064	0.139535	5.3471	0.0818182	9.38433	0.0944882	6.80104	0.101695	13.0796	0.137681	10.0988	0.0923077	5.80754	0.0789474	1.82881	0.0294118	13.5039	0.135135	20.4248	0.175573	34.0119	0.357143	12.1851	0.104956	12.5878	0.115108	18.7286	0.15	6.28187	0.0517241	0	0	0	0	6.55153	0.181818	7.96714	0.0833333	16.6444	0.126667	4.32473	0.0769231	10.464	0.106383	9.19792
9fcdf9c7-d11f-4c64-ae37-c720a9e2e0be	ARL6IP6	NaiveCD8	3.72624	0.108108	5.95322	0.157895	0	0	5.47419	0.112903	2.26701	0.0487805	3.442	0.0684932	6.73255	0.125	1.93585	0.0666667	6.70562	0.117021	0	0	0.888037	0.0196078	19.0467	0.538462	0	0	5.50718	0.179487	0.624288	0.0212766	3.14093	0.0666667	0	0	1.30676	0.0333333	6.55153	0.1	1.32786	0.0769231	2.62807	0.0555556	5.40591	0.142857	6.27837	0.195652	1.31399
19cec1dc-0570-443d-9d3a-c1cf41c52285	PSMD6	NaiveCD8	28.8784	0.186747	51.5946	0.27957	31.4885	0.207031	16.4226	0.101942	17.0026	0.11811	40.6157	0.230469	26.9302	0.183908	15.4868	0.109589	31.0897	0.169435	27.0078	0.2	20.4249	0.14375	91.1519	0.485507	50.771	0.273224	34.6166	0.232804	43.0759	0.283951	10.4698	0.104167	34.9807	0.22449	16.9879	0.151163	6.55153	0.0555556	10.6229	0.091954	9.63626	0.0594595	8.64945	0.0689655	16.0447	0.129213	23.6518
0ff0ba7f-e723-493e-a08f-7b73729d7778	USP4	NaiveCD8	25.1521	0.118943	23.8129	0.173913	33.865	0.186275	23.4608	0.122449	21.5366	0.120253	13.768	0.0784314	5.04941	0.0422535	15.4868	0.112676	10.3632	0.0765766	29.7086	0.164179	15.0966	0.113333	59.8609	0.287582	31.8165	0.171533	23.6022	0.136986	18.1043	0.133641	5.23489	0.0420168	28.6206	0.157895	22.215	0.114094	42.585	0.19697	18.59	0.175	12.2643	0.08	18.3801	0.0994152	24.4159	0.15625	18.3958
3430db14-8b49-47b3-9bd2-c6480a1cc913	POLDIP2	NaiveCD8	4.65781	0.178571	5.95322	0.157895	6.53535	0.297297	2.34608	0.0967742	12.4686	0.323529	7.57241	0.203704	13.4651	0.266667	11.6151	0.375	11.5824	0.311475	5.40157	0.142857	0.888037	0.0588235	20.4071	0.75	4.73863	0.304348	2.36022	0.130435	2.49715	0.153846	9.4228	0.230769	6.36013	0.2	5.22706	0.4	6.55153	0.25	9.295	0.291667	3.50409	0.181818	10.8118	0.3125	7.67357	0.407407	14.4539
4206999c-4a96-461e-9aff-e47701f16b0e	MRPS14	NaiveCD8	23.289	0.193798	15.8753	0.150943	11.2883	0.103825	13.2945	0.129771	6.80104	0.0560748	6.88401	0.0833333	5.04941	0.0361446	5.80754	0.05	6.09602	0.0505051	0	0	15.9847	0.165138	28.57	0.295775	3.72321	0.0324484	2.36022	0.0247934	14.9829	0.124352	0	0	9.54019	0.0810811	20.9082	0.195122	3.27577	0.0357143	3.98357	0.024	6.13216	0.0451613	8.64945	0.0650407	9.76636	0.0833333	9.19792
115dad82-0bee-466a-9d48-636d0e9b897d	TBC1D22A	NaiveCD8	7.45249	0.109589	5.95322	0.130435	10.1001	0.177083	8.60231	0.22	13.6021	0.184615	9.63761	0.191781	5.04941	0.0857143	11.6151	0.25	6.70562	0.1	5.40157	0.133333	0	0	19.0467	0.358974	1.69237	0.0537634	0.786741	0.0147059	7.49146	0.141176	11.5168	0.139241	6.36013	0.0909091	7.84059	0.0545455	16.3788	0.138889	3.98357	0.103448	4.38012	0.104167	3.24354	0.09375	6.97597	0.0757576	5.25595
0332420f-8200-407e-8826-19d128c93afa	ITFG1	NaiveCD8	26.0837	0.155556	43.6569	0.314286	20.2002	0.145923	27.371	0.175	17.0026	0.135135	33.7316	0.225806	21.8808	0.19697	17.4226	0.155172	14.6304	0.155844	37.811	0.269231	71.931	0.389423	137.408	0.577143	87.3262	0.467391	55.8586	0.341346	94.2675	0.479365	64.9126	0.331551	89.0418	0.394366	105.848	0.399015	49.1365	0.288462	41.1636	0.319588	58.6936	0.319048	6.48709	0.0681818	25.1135	0.183673	32.8497
08c83fef-98f3-46a1-8367-5ffa6d25bb7f	CARD8	NaiveCD8	33.5362	0.149378	19.8441	0.0704225	13.0707	0.0662651	10.1664	0.0459364	18.1361	0.0903955	22.7172	0.102167	3.36627	0.02	11.6151	0.0618557	9.75363	0.0647773	35.1102	0.1625	3.55215	0.0161943	57.14	0.213198	28.0933	0.113388	14.9481	0.0655172	6.24288	0.0338983	4.18791	0.0357143	0	0	5.22706	0.0242424	13.1031	0.129032	11.9507	0.0833333	27.1567	0.14554	9.73063	0.0461538	7.67357	0.0243902	3.94196
44c36eea-f099-4611-8ed4-de8de707ff78	INTS6	NaiveCD8	13.0419	0.12963	11.9064	0.103448	17.2296	0.219697	26.5889	0.255639	11.3351	0.12987	28.9128	0.232044	8.41568	0.147059	11.6151	0.139535	9.75363	0.116788	16.2047	0.26087	28.4172	0.235294	55.7795	0.37963	31.8165	0.229829	10.2276	0.132653	11.2372	0.160714	15.7047	0.159574	31.8006	0.322581	6.53382	0.0485437	9.8273	0.2	17.2621	0.171053	14.0164	0.149533	4.32473	0.105263	8.37117	0.206897	7.88393
03ce2923-1bfb-4d70-8d32-2915f646c8a5	CTNNBL1	NaiveCD8	13.0419	0.318182	7.93763	0.190476	6.53535	0.192982	8.60231	0.261905	10.2016	0.230769	6.19561	0.183673	11.782	0.194444	3.87169	0.0869565	10.3632	0.261538	5.40157	0.153846	8.88037	0.227273	32.6514	0.774194	16.5852	0.401639	8.65415	0.255814	6.86717	0.261905	14.6577	0.254545	25.4405	0.444444	10.4541	0.258065	16.3788	0.25	7.96714	0.5	9.63626	0.234043	18.3801	0.314815	18.1375	0.371429	21.0238
0513551f-dc75-4959-bde6-fc9961f724a1	FARS2	NaiveCD8	13.9734	0.217391	0	0	0	0	4.69217	0.0895522	1.13351	0.0181818	7.57241	0.0827068	0	0	9.67923	0.16129	3.04801	0.0381679	2.70078	0.0454545	1.77607	0.0277778	43.5352	0.323232	3.72321	0.0650888	7.08067	0.0865385	1.24858	0.0148148	9.4228	0.132353	0	0	3.92029	0.0967742	9.8273	0.1875	0	0	6.13216	0.118644	1.08118	0.04	0	0	3.94196
45d70ef1-2c90-4a43-8e0d-d572e017a059	PCBP1-AS1	NaiveCD8	7.45249	0.0941176	15.8752	0.258065	30.8944	0.305882	31.2811	0.32	21.5366	0.267606	24.094	0.255474	13.4651	0.195122	15.4868	0.275862	20.7265	0.330097	10.8031	0.129032	8.88037	0.149254	54.419	0.465116	16.9237	0.147493	21.242	0.176471	13.11	0.244186	31.4093	0.37037	3.18006	0.1	11.7609	0.128571	6.55153	0.0645161	11.9507	0.310345	14.0164	0.213333	6.48709	0.166667	3.48799	0.166667	6.56994
ENST00000536250.1	SDHAF2	NaiveCD8	21.4259	0.164286	27.7817	0.157303	10.1001	0.0894737	18.7687	0.173913	20.4031	0.171429	26.8476	0.206349	20.1976	0.142857	13.5509	0.125	20.1169	0.167513	5.40157	0.0571429	21.3129	0.181818	39.4538	0.322222	6.76947	0.0662252	19.6685	0.135135	11.8615	0.088785	17.7986	0.155963	25.4405	0.242424	26.1353	0.227273	13.1031	0.190476	5.31143	0.114286	12.2643	0.112	18.3801	0.239437	10.464	0.154639	10.5119
4b2d9380-c609-43a0-9fa1-8d5df02b39c5	AGTPBP1	NaiveCD8	8.38405	0.0882353	17.8597	0.236842	2.97061	0.0588235	13.2945	0.202381	7.93455	0.14	12.3912	0.176471	3.36627	0.0740741	1.93585	0.0285714	8.53443	0.152174	8.10235	0.12	0	0	39.4538	0.329545	9.47726	0.0636364	18.8818	0.218182	16.8558	0.131068	13.6107	0.265306	3.18006	0.166667	5.22706	0.142857	13.1031	0.25	2.65571	0.181818	13.1403	0.108696	23.786	0.152778	13.9519	0.140845	17.0818
4e94a042-51d2-421a-b4c3-5b0621200d80	GTF2B	NaiveCD8	13.9734	0.0819672	21.8285	0.177419	11.2883	0.0837004	5.47419	0.0391061	12.4686	0.107843	13.0796	0.103261	3.36627	0.0350877	9.67923	0.119048	9.75363	0.0784314	21.6063	0.166667	16.8727	0.188119	77.5471	0.513514	19.9699	0.17052	18.8818	0.170213	14.3586	0.133721	12.5637	0.142857	9.54019	0.0857143	11.7609	0.157895	22.9304	0.2	15.9343	0.113208	11.3883	0.131313	2.16236	0.0188679	9.76636	0.0939597	13.1399
bce5f344-29b5-4509-a54e-ec04ace1a578	ITFG2	NaiveCD8	40.9887	0.176707	25.7973	0.180556	35.6474	0.173913	15.6406	0.0995025	20.4031	0.129496	31.6664	0.14791	16.8314	0.10101	13.5509	0.0945946	9.75363	0.0754717	18.9055	0.12069	27.5292	0.159794	111.559	0.359649	50.771	0.274725	53.4984	0.267717	23.0986	0.127148	37.6912	0.144578	25.4405	0.131148	48.3503	0.262411	22.9304	0.137255	27.885	0.244186	17.5205	0.127389	6.48709	0.0923077	9.76636	0.14	6.56994
78241f6d-fabc-47b6-bc78-1bcac3e9b1e4	C1orf43	NaiveCD8	9.31561	0.0900901	21.8285	0.234043	21.3884	0.218182	15.6406	0.0990099	12.4686	0.0753425	7.57241	0.0743243	13.4651	0.0941176	21.2943	0.142857	6.70562	0.0614525	10.8031	0.0888889	11.5445	0.104839	61.2214	0.463918	23.3547	0.265385	18.8818	0.195122	29.3415	0.265537	27.2214	0.211382	28.6206	0.28125	20.9082	0.188235	3.27577	0.03125	17.2621	0.220339	14.8924	0.129771	6.48709	0.0441176	12.5567	0.126761	17.0818
9e9ca216-9d5e-47b8-b32f-455d8cfdda37	GUF1	NaiveCD8	7.45249	0.170213	13.8909	0.333333	8.31772	0.358974	10.9484	0.285714	6.80104	0.352941	8.26081	0.24	5.04941	0.230769	3.87169	0.0869565	2.43841	0.142857	8.10235	0.375	0	0	27.2095	0.740741	12.862	0.319328	17.3083	0.415094	2.49715	0.114286	7.32885	0.194444	0	0	3.92029	0.107143	6.55153	0.222222	1.32786	0.05	6.13216	0.212121	4.32473	0.25	9.06876	0.393939	2.62798
4da91b76-483e-408d-8f20-092b6fd47fcd	DHRS12	NaiveCD8	13.9734	0.283019	25.7973	0.419355	5.3471	0.163636	14.0765	0.285714	5.66753	0.135135	14.4564	0.333333	1.68314	0.0454545	7.74338	0.210526	3.65761	0.09375	18.9055	0.291667	23.977	0.457627	51.6981	0.791667	5.41558	0.307692	15.7348	0.425532	10.6129	0.274194	0	0	22.2604	0.583333	15.6812	0.48	6.55153	0.25	3.98357	0.375	0.876023	0.0769231	6.48709	0.222222	10.464	0.306122	10.5119
7a18d16c-0fe0-4496-9d36-59632a354903	RELL1	NaiveCD8	4.6578	0.0862069	11.9064	0.3	12.4766	0.244186	9.38433	0.16	14.7356	0.276596	11.0144	0.146789	15.1482	0.272727	9.67923	0.263158	15.8497	0.346667	2.70078	0.0666667	9.76841	0.123596	34.0119	0.531915	4.40016	0.158537	15.7348	0.3125	11.2372	0.18	0	0	0	0	0	0	0	0	5.31143	0.307692	10.5123	0.210526	8.64945	0.0720721	4.88318	0.0972222	6.56994
b6a36529-b8d2-4435-82c4-6685514060a5	SLAIN2	NaiveCD8	16.7681	0.174757	13.8909	0.225806	4.15886	0.0654206	22.6788	0.205674	9.06805	0.102564	23.4056	0.178947	5.04941	0.0697674	1.93585	0.0294118	9.75363	0.0903955	21.6063	0.296296	17.7607	0.194175	40.8143	0.4	25.047	0.180488	15.7348	0.16	30.5901	0.331081	0	0	15.9003	0.217391	22.215	0.253731	6.55153	0.0666667	17.2621	0.191176	14.0164	0.179775	2.16236	0.0377358	9.76636	0.0903226	11.8259
896c070f-109f-413f-868c-4d5134320792	IVD	NaiveCD8	10.2472	0.134146	7.93763	0.0851064	3.56474	0.0722892	11.7304	0.241935	9.06805	0.190476	15.8332	0.2875	15.1482	0.333333	5.80754	0.111111	2.43841	0.0769231	5.40157	0.117647	8.88037	0.15625	44.8957	0.4125	8.46184	0.0892857	11.8011	0.197368	14.9829	0.196721	5.23489	0.0943396	19.0804	0.272727	11.7609	0.183673	19.6546	0.166667	11.9507	0.272727	9.63626	0.142857	4.32473	0.097561	10.464	0.12931	5.25595
ENST00000472818.5	TAF8	NaiveCD8	23.289	0.208333	17.8597	0.321429	4.75298	0.0909091	16.4226	0.241379	6.80104	0.153846	13.768	0.21978	10.0988	0.153846	9.67923	0.238095	7.92482	0.168831	5.40157	0.0689655	11.5445	0.361111	61.2214	0.459184	3.38474	0.0787402	10.2276	0.180556	8.11574	0.171053	3.14093	0.0326087	6.36013	0.133333	13.0676	0.15625	19.6546	0.26087	7.96714	0.15	16.6444	0.213483	17.2989	0.280702	12.5567	0.216867	3.94196
9f2e2b82-aa12-40d0-a12c-750efeb02c5c-1	RTCB	NaiveCD8	22.3575	0.2	7.93763	0.0689655	29.7061	0.219298	7.03825	0.0756303	10.2016	0.105882	15.8332	0.135294	11.782	0.109375	17.4226	0.176471	21.3361	0.204678	16.2047	0.125	28.4172	0.256	38.0933	0.35443	15.5698	0.136095	7.86741	0.0775194	10.6129	0.0821256	15.7047	0.104895	28.6206	0.183673	5.22706	0.0547945	9.8273	0.0967742	3.98357	0.0666667	7.00819	0.08	12.9742	0.179104	13.9519	0.136986	9.19792
48c74255-69b2-4ddc-99ee-e09dcf9e2c2f	DENND4B	NaiveCD8	0.931561	0.027027	3.96881	0.133333	3.56474	0.0722892	0	0	5.66753	0.25	3.442	0.0819672	0	0	3.87169	0.142857	4.87681	0.195122	0	0	1.77607	0.0408163	21.7676	0.484848	3.38474	0.1	7.08066	0.257143	1.24858	0.0540541	7.32885	0.189189	0	0	5.22706	0.108108	9.8273	0.2	0	0	1.75205	0.117647	1.08118	0.0714286	0.697597	0.0188679	2.62798
cede5239-a16f-4a73-a632-07715fe6bdec	STARD7-AS1	NaiveCD8	0.931561	0.25	7.93763	0.333333	7.12947	0.461538	0	0	1.13351	0.166667	3.442	0.25	0	0	0	0	6.70562	0.478261	5.40157	0.181818	8.88037	0.285714	12.2443	0.642857	0.676947	0.1	3.9337	0.294118	3.74573	0.333333	0	0	6.36013	0.4	1.30676	0.0555556	0	0	0	0	6.13216	0.259259	4.32473	0.266667	3.48799	0.151515	3.94196
599fd851-683a-4ede-a4d0-0141c4cde03a	AVL9	NaiveCD8	2.79468	0.0625	1.98441	0.0769231	3.56474	0.146341	11.7304	0.365854	3.40052	0.12	3.442	0.128205	5.04941	0.157895	5.80754	0.214286	2.43841	0.307692	2.70078	0.142857	0	0	21.7676	0.516129	8.12336	0.26087	2.36022	0.0612245	6.86717	0.22	6.28187	0.1875	6.36013	0.153846	2.61353	0.0625	0	0	7.96714	0.285714	2.62807	0.136364	9.73063	0.375	2.09279	0.12	3.94196
3efbf2e3-c058-431f-b4d9-defc4f75b9b9	NUDCD1	NaiveCD8	7.45249	0.145455	9.92203	0.208333	7.12947	0.15	4.69217	0.107143	11.3351	0.238095	1.3768	0.0322581	3.36627	0.0769231	0	0	5.48642	0.136364	5.40157	0.0769231	2.66411	0.0447761	43.5352	0.395062	0	0	7.08067	0.115385	0.624288	0.0135135	17.7986	0.21519	0	0	13.0676	0.149254	16.3788	0.277778	0	0	3.50409	0.121212	3.24354	0.176471	9.76636	0.291667	6.56994
23beb51e-1215-4a92-ab15-cc4bb58e5888	BABAM1	NaiveCD8	1.86312	0.0298507	0	0	5.94123	0.0869565	0.782028	0.0144928	5.66753	0.0980392	6.19561	0.101124	1.68314	0.030303	1.93585	0.0285714	0.609602	0.0104167	0	0	6.21626	0.125	13.6048	0.2	8.12336	0.163265	3.9337	0.0877193	0	0	2.09396	0.0425532	0	0	0	0	3.27577	0.0588235	2.65571	0.111111	4.38012	0.0833333	0	0	1.39519	0.0645161	1.31399
0db95c59-b588-4965-93c9-297e88fc7855	AC025171.1	NaiveCD8	7.45249	0.0930233	0	0	3.56474	0.0833333	2.34608	0.075	5.66753	0.138889	0.688401	0.0175439	3.36627	0.0625	7.74338	0.125	2.43841	0.08	2.70078	0.0625	0	0	32.6514	0.252632	3.04626	0.0596026	1.57348	0.0344828	0	0	2.09396	0.0689655	0	0	1.30676	0.0344828	0	0	0	0	2.62807	0.0357143	2.16236	0.0444444	2.09279	0.0394737	1.31399
0756dd82-2799-421d-887c-8e771bfc62b8	EEF1D	NaiveCD8	59.6199	0.115942	55.5634	0.0989399	32.0826	0.0609481	25.0249	0.0659794	27.2042	0.0527473	66.7749	0.129679	21.8808	0.0503876	9.67923	0.0225225	23.1649	0.0361217	45.9133	0.0988372	48.842	0.0982143	159.176	0.246316	29.7857	0.0763226	56.6453	0.102857	39.9544	0.0848806	40.8321	0.0842333	41.3408	0.0778443	56.1909	0.127219	29.4819	0.0756303	21.2457	0.0658436	17.5205	0.0436681	21.6236	0.0796813	27.2063	0.107438	9.19792
3b8fb8e2-42a3-46cc-803f-04fd84e77973	SUGP2	NaiveCD8	14.905	0.152381	23.8129	0.16	19.0119	0.173913	12.5124	0.140351	14.7356	0.154762	15.1448	0.103774	10.0988	0.130435	1.93585	0.0227273	12.192	0.148148	16.2047	0.166667	6.21626	0.0648148	39.4538	0.254386	16.5852	0.138028	22.0287	0.153846	3.74573	0.0397351	2.09396	0.0125786	3.18006	0.0333333	3.92029	0.04	9.8273	0.0612245	6.63929	0.0714286	14.8924	0.0955056	1.08118	0.0204082	8.37117	0.09375	7.88393
02bf2b70-a0e6-4191-87bc-c85dd23e2310	METTL22	NaiveCD8	16.7681	0.3	21.8285	0.282051	4.15886	0.0833333	3.12811	0.0655738	5.66753	0.192308	10.326	0.180723	8.41568	0.2	5.80754	0.1875	8.53443	0.205882	2.70078	0.0454545	2.66411	0.06	50.3376	0.445783	18.616	0.252294	13.3746	0.261538	8.11574	0.270833	8.37582	0.210526	12.7203	0.181818	1.30676	0.0212766	6.55153	0.222222	14.6064	0.289474	3.50409	0.102564	5.40591	0.0714286	13.9519	0.208333	10.5119
2a139b4d-4f46-496e-9101-b872f57309fe	FAM193A	NaiveCD8	9.31561	0.263158	9.92203	0.131579	4.15886	0.107692	7.03825	0.243243	0	0	13.768	0.190476	6.73254	0.133333	7.74338	0.333333	7.31522	0.1875	10.8031	0.285714	9.76841	0.148649	51.6981	0.493506	14.2159	0.162162	11.0144	0.132075	4.9943	0.0869565	14.6577	0.179487	12.7203	0.16	19.6015	0.178571	6.55153	0.25	2.65571	0.111111	11.3883	0.240741	3.24354	0.12	9.06876	0.22807	19.7098
0645085d-503d-45cb-8152-89339e31c95e	STAU1	NaiveCD8	4.65781	0.138889	7.93763	0.114286	8.31772	0.194444	7.03825	0.169811	2.26701	0.0540541	4.81881	0.0985915	3.36627	0.0909091	1.93585	0.0625	1.82881	0.0576923	0	0	6.21626	0.142857	17.6862	0.276596	0	0	3.9337	0.0892857	0.624288	0.00980392	1.04698	0.0833333	0	0	0	0	0	0	0	0	0	0	0	0	2.09279	0.0769231	1.31399
1b9c6e18-3d51-4e22-8437-6ca7cb3bfcc8	CLK4	NaiveCD8	13.0419	0.0903226	0	0	2.37649	0.0236686	12.5124	0.113475	6.80104	0.0722892	16.5216	0.138728	5.04941	0.0483871	5.80754	0.0697674	7.31522	0.0774194	2.70078	0.0222222	7.99233	0.0566038	31.2909	0.22549	6.09252	0.0642857	2.36022	0.0238095	3.12144	0.0290698	0	0	3.18006	0.0238095	3.92029	0.0461538	13.1031	0.1	2.65571	0.0571429	14.8924	0.142857	1.08118	0.0153846	5.58078	0.0792079	5.25595
037ea992-ced4-4591-a259-1a021d093a0a	LAP3	NaiveCD8	0	0	0	0	2.97061	0.15625	0	0	1.13351	0.0666667	1.3768	0.0606061	1.68314	0.037037	5.80754	0.1875	0	0	2.70078	0.111111	3.55215	0.108108	13.6048	0.384615	0	0	1.57348	0.08	1.87286	0.12	0	0	0	0	0	0	0	0	1.32786	0.037037	4.38012	0.172414	1.08118	0.0263158	0	0	6.56994
8289b876-1489-4feb-bbd2-9e1145160ed7	OXA1L	NaiveCD8	33.5362	0.346154	7.93763	0.0851064	11.8825	0.143885	11.7304	0.145631	10.2016	0.121622	13.768	0.19802	3.36627	0.0526316	15.4868	0.170213	18.8977	0.198718	16.2047	0.2	11.5445	0.19403	48.9771	0.580645	31.8165	0.482051	32.2564	0.341667	23.7229	0.391753	7.32885	0.0804598	22.2604	0.333333	19.6015	0.263158	29.4819	0.333333	19.9179	0.306122	15.7684	0.24	12.9742	0.103448	18.8351	0.234783	14.4539
68877bc8-33f6-44a8-b214-e1c3f37bf125	ITGB7	NaiveCD8	19.5628	0.1875	27.7817	0.184211	11.8825	0.0858369	15.6406	0.10101	7.93455	0.0603448	25.4708	0.182266	13.4651	0.112676	21.2943	0.15493	28.6513	0.204348	18.9055	0.162791	5.32822	0.0705882	42.1748	0.574074	28.0933	0.30292	24.389	0.295238	11.8615	0.175926	9.4228	0.169811	34.9807	0.297297	3.92029	0.0666667	19.6546	0.153846	11.9507	0.113924	9.63626	0.119565	0	0	0	0	0
76196a80-9a3a-42e7-9ec0-216a7518064e	ESD	NaiveCD8	7.45249	0.0650407	0	0	1.78237	0.0188679	10.9484	0.121739	4.53403	0.0307692	9.63761	0.0939597	0	0	1.93585	0.0163934	7.92482	0.0524194	10.8031	0.111111	5.32822	0.0612245	24.4886	0.28125	4.06168	0.0588235	11.8011	0.122951	6.24288	0.11236	0	0	3.18006	0.0357143	9.14735	0.0864198	0	0	1.32786	0.0344828	1.75205	0.02	5.40591	0.0396825	2.79039	0.0238095	3.94196
cb2d15e9-79ac-4c07-b145-a7b1b965f95b	HDHD2	NaiveCD8	2.79468	0.0857143	3.96881	0.0909091	4.15886	0.102941	7.03825	0.191489	1.13351	0.0434783	8.26081	0.324324	3.36627	0.125	0	0	2.43841	0.117647	2.70078	0.0625	4.44019	0.263158	46.2562	0.68	0	0	10.2276	0.342105	2.49715	0.1	12.5637	0.342857	3.18006	0.111111	11.7609	0.409091	9.8273	0.375	3.98357	0.272727	1.75205	0.0909091	2.16236	0.105263	0.697597	0.05	3.94196
58d94e26-33aa-4901-9bf7-15b4b91e5ee2	RPL37	NaiveCD8	9.31561	0.107527	13.8909	0.28	17.2296	0.218045	23.4608	0.379747	11.3351	0.172414	6.19561	0.113924	1.68314	0.03125	0	0	14.6304	0.258065	21.6063	0.275862	6.21626	0.155556	72.1052	0.490741	17.2621	0.138211	10.2276	0.173333	16.2315	0.220339	13.6107	0.265306	9.54019	0.214286	15.6812	0.375	3.27577	0.1	9.295	0.205882	7.88421	0.126761	2.16236	0.08	5.58078	0.190476	3.94196
ENST00000464650.5	TMCO1	NaiveCD8	3.72624	0.0347826	3.96881	0.0350877	0.594123	0.00735294	8.6023	0.0558376	10.2016	0.0608108	8.26081	0.0710059	3.36627	0.025974	3.87169	0.025	7.92482	0.0429043	8.10235	0.0638298	0	0	19.0467	0.205882	0	0	10.2276	0.0778443	1.87286	0.0120482	1.04698	0.0119048	3.18006	0.0357143	0	0	3.27577	0.025641	2.65571	0.0263158	7.88421	0.05	4.32473	0.028169	6.97597	0.0490196	6.56994
723dc06e-a89f-452e-85fa-1e189eebf07f	NOA1	NaiveCD8	5.58937	0.12766	0	0	5.3471	0.155172	7.82028	0.25	13.6021	0.375	8.94921	0.25	6.73255	0.571429	0	0	2.43841	0.102564	0	0	5.32822	0.26087	24.4886	0.72	11.5081	0.350515	9.44089	0.413793	8.74003	0.27451	5.23489	0.2	15.9003	0.5	5.22706	0.25	13.1031	0.5	1.32786	0.125	1.75205	0.1	0	0	6.97597	0.294118	2.62798
47dc2e44-665f-4d29-a02f-99dc9f5a7c8d	PMPCB	NaiveCD8	18.6312	0.121951	7.93763	0.0909091	21.9825	0.189744	18.7687	0.148148	13.6021	0.114286	21.3404	0.167568	10.0988	0.075	15.4868	0.133333	21.3361	0.183246	10.8031	0.129032	11.5445	0.0802469	34.0119	0.284091	20.6469	0.172805	7.86741	0.0588235	24.9715	0.191388	13.6107	0.0955882	25.4405	0.190476	9.14735	0.112903	9.8273	0.103448	13.2786	0.2	8.76023	0.0934579	2.16236	0.0377358	11.1616	0.128	14.4539
56495746-3dec-4bb2-9d5e-0cb10038cb42	PTPN2	NaiveCD8	21.4259	0.179688	11.9064	0.0967742	3.56474	0.0348837	7.03825	0.0782609	9.06805	0.0776699	10.326	0.120968	13.4651	0.125	5.80754	0.0833333	1.82881	0.0218978	29.7086	0.25	23.977	0.188811	53.0585	0.629032	23.0162	0.224422	7.08066	0.0762712	13.7343	0.13253	31.4093	0.25	34.9807	0.282051	10.4541	0.0888889	13.1031	0.0909091	10.6229	0.153846	8.76023	0.0869565	9.73063	0.0918367	10.464	0.121951	9.19792
7a9bff11-1cbb-4fed-8041-deb83956ed96	EAPP	NaiveCD8	14.905	0.133333	5.95322	0.0714286	5.3471	0.0439024	25.0249	0.182857	19.2696	0.160377	17.21	0.211864	5.04941	0.0517241	15.4868	0.131148	7.92482	0.0722222	8.10235	0.0909091	6.21626	0.0945946	46.2562	0.557377	2.03084	0.0379747	5.50718	0.059322	14.9829	0.214286	2.09396	0.0210526	22.2604	0.194444	1.30676	0.0188679	9.8273	0.075	17.2621	0.309524	3.50409	0.028169	14.0554	0.203125	11.1616	0.137931	22.3378
ENST00000359889.9	FAM3A	NaiveCD8	6.52093	0.137255	1.98441	0.0769231	2.97061	0.042735	1.56406	0.0363636	4.53403	0.125	3.442	0.108696	3.36627	0.0666667	1.93585	0.0714286	4.87681	0.0941176	5.40157	0.153846	7.99233	0.1875	16.3257	0.333333	1.69237	0.0746269	3.9337	0.108696	1.87286	0.0612245	0	0	3.18006	0.0909091	1.30676	0.04	0	0	5.31143	0.16	3.50409	0.097561	3.24355	0.15	2.09279	0.130435	3.94196
f47a0769-d723-41f5-9eee-a9372e33eeed	RPLP1P11_TTC19	NaiveCD8	6.52093	0.0625	3.96881	0.0246914	7.12947	0.0625	8.6023	0.0718954	14.7356	0.106557	12.3912	0.0918367	11.782	0.14	3.87169	0.0465116	0.609602	0.00636943	5.40157	0.04	0	0	36.7328	0.241071	11.1696	0.106109	3.9337	0.0406504	0.624288	0.00662252	1.04698	0.00980392	9.54019	0.12	10.4541	0.121212	6.55153	0.0512821	2.65571	0.0454545	7.00819	0.0620155	0	0	0.697597	0.0185185	5.25595
69e808e9-0c52-4165-875f-dda64615f0ca	ATAD2B	NaiveCD8	6.52093	0.0588235	7.93763	0.0597015	7.12947	0.0857143	4.69217	0.0666667	7.93455	0.107692	15.1448	0.0876494	8.41568	0.0757576	5.80754	0.05	6.09602	0.0746269	5.40157	0.05	7.1043	0.056338	27.2095	0.20202	5.75405	0.0311355	2.36022	0.020979	12.4858	0.0858369	1.04698	0.0078125	6.36013	0.0416667	1.30676	0.00775194	9.8273	0.075	3.98357	0.0789474	7.88421	0.0909091	6.48709	0.0645161	4.18558	0.0377358	7.88393
f36ecaa4-4061-4daa-b932-cd0b45a4adbe	IFRD1	NaiveCD8	2.79468	0.0882353	1.98441	0.0588235	0.594123	0.0147059	0	0	0	0	0.688401	0.027027	1.68314	0.0434783	3.87169	0.125	1.82881	0.0566038	0	0	6.21626	0.155556	16.3257	0.26087	2.70779	0.0952381	0.786741	0.0263158	0	0	0	0	0	0	0	0	3.27577	0.0588235	5.31143	0.125	0	0	3.24355	0.107143	0.697597	0.0222222	2.62798
90c860ae-2ee1-4b10-9f75-94f86dfa162b	ZFAND2A	NaiveCD8	3.72624	0.0645161	1.98441	0.0434783	1.78237	0.047619	0.782028	0.0116279	0	0	0	0	5.04941	0.0638298	3.87169	0.0392157	0	0	2.70078	0.0434783	3.55215	0.037037	21.7676	0.280702	0	0	0	0	0	0	0	0	0	0	0	0	0	0	0	0	4.38012	0.0434783	3.24355	0.05	4.88318	0.0679612	1.31399
a5a20623-1943-491a-bee5-af2efd13fbe7	ATP6V1H	NaiveCD8	32.6046	0.265152	41.6725	0.403846	18.4178	0.203947	23.4608	0.294118	4.53403	0.0615385	17.21	0.193798	6.73255	0.114286	7.74338	0.097561	6.09602	0.0787402	13.5039	0.185185	20.4248	0.291139	96.5938	0.493056	20.3084	0.215827	25.1757	0.258065	19.3529	0.258333	19.8926	0.2	22.2604	0.304348	28.7488	0.392857	16.3788	0.147059	3.98357	0.130435	10.5123	0.157895	5.40591	0.0892857	8.37117	0.139535	3.94196
7416b435-2e72-451c-8331-7a7616bab3ac	DOCK11	NaiveCD8	6.52093	0.102941	13.8909	0.14	8.31772	0.208955	16.4226	0.189189	3.40052	0.0769231	14.4564	0.168	3.36627	0.0526316	3.87169	0.0666667	7.31522	0.169014	2.70078	0.0434783	12.4325	0.145833	61.2214	0.494505	13.8774	0.151292	14.9481	0.146154	18.7286	0.229008	1.04698	0.015625	3.18006	0.047619	6.53382	0.0735294	0	0	3.98357	0.0857143	7.88421	0.1125	2.16236	0.0384615	4.18558	0.0714286	11.8259
b225dcf7-c967-4aec-8678-66b09c9a040b	WBP11	NaiveCD8	0	0	3.96881	0.0392157	10.6942	0.102273	12.5124	0.097561	3.40052	0.0348837	17.21	0.160256	1.68314	0.0169492	0	0	4.87681	0.0567376	8.10235	0.107143	12.4325	0.170732	35.3724	0.337662	18.2776	0.177632	11.8011	0.121951	13.7343	0.165414	6.28187	0.0821918	3.18006	0.0227273	1.30676	0.0243902	13.1031	0.142857	6.63929	0.192308	8.76023	0.135135	3.24355	0.0526316	2.79039	0.0588235	6.56994
dda1497d-4946-4ee9-bef9-936eaa4fc279	ZNF326	NaiveCD8	0.931561	0.0357143	3.96881	0.125	6.53535	0.183333	10.9484	0.212121	3.40052	0.0967742	9.63761	0.341463	3.36627	0.0869565	5.80754	0.136364	6.09602	0.192308	2.70078	0.0714286	13.3206	0.326087	38.0933	0.651163	0.676947	0.0206186	10.2276	0.382353	10.6129	0.236111	10.4698	0.147059	9.54019	0.375	10.4541	0.222222	9.8273	0.428571	2.65571	0.133333	8.76023	0.188679	1.08118	0.0344828	0.697597	0.0416667	1.31399
91185ab6-376c-4283-ab57-091e6952e37d	GARS1	NaiveCD8	4.6578	0.151515	5.95322	0.428571	5.3471	0.236842	3.91014	0.151515	11.3351	0.333333	9.63761	0.259259	13.4651	0.444444	5.80754	0.2	3.04801	0.116279	0	0	10.6564	0.375	23.1281	0.85	10.1542	0.238095	9.44089	0.285714	13.11	0.456522	0	0	19.0804	0.6	15.6812	0.6	13.1031	0.571429	9.295	0.318182	5.25614	0.230769	0	0	2.79039	0.210526	9.19792
9976ea00-6412-4780-8f49-d3708582fdb1	SDHD	NaiveCD8	7.45249	0.363636	7.93763	0.307692	14.2589	0.470588	7.03825	0.3	11.3351	0.588235	4.81881	0.205882	5.04941	0.375	1.93585	0.0909091	4.87681	0.25	2.70078	0.333333	0	0	32.6514	0.827586	1.01542	0.0535714	8.65415	0.289474	8.11574	0.5	10.4698	0.625	3.18006	0.333333	15.6812	0.48	9.8273	0.25	2.65571	0.181818	4.38012	0.238095	9.73063	0.290323	11.1616	0.333333	10.5119
ENST00000483871.6-1	SRSF6	NaiveCD8	0.931561	0.0384615	1.98441	0.0909091	0	0	7.82028	0.238095	4.53403	0.142857	1.3768	0.0606061	3.36627	0.0625	3.87169	0.0909091	3.65761	0.117647	5.40157	0.125	2.66411	0.1875	29.9305	0.468085	8.12336	0.252632	7.08066	0.257143	0	0	0	0	0	0	1.30676	0.0555556	9.8273	0.1875	2.65571	0.08	0	0	3.24355	0.0681818	1.39519	0.0444444	0
d7ab634d-0d05-47c9-bee8-7d5b584c1667	FZR1	NaiveCD8	4.6578	0.454545	5.95322	0.15	6.53535	0.2	3.12811	0.222222	3.40052	0.157895	2.0652	0.136364	1.68314	0.0833333	0	0	6.70562	0.282051	2.70078	0.25	7.99233	0.5	36.7328	0.818182	6.09252	0.4	6.29392	0.571429	4.37002	0.28	2.09396	0.133333	9.54019	0.375	3.92029	0.230769	6.55153	0.166667	5.31143	0.5	5.25614	0.230769	0	0	4.18558	0.285714	1.31399
6917234c-f073-4cff-ae76-10a69c3d3f19	MLST8	NaiveCD8	6.52093	0.184211	7.93763	0.181818	13.6648	0.291139	6.25622	0.216216	10.2016	0.272727	9.63761	0.225806	3.36627	0.08	7.74338	0.125	12.192	0.232558	16.2047	0.461538	0.888037	0.0416667	20.4071	0.517241	8.12336	0.393443	6.29392	0.173913	5.61859	0.176471	4.18791	0.181818	12.7203	0.285714	11.7609	0.375	13.1031	0.25	3.98357	0.15	3.50409	0.0754717	1.08118	0.0357143	6.27837	0.140625	2.62798
d29d6876-0732-4810-8063-1d05d2e8cc32	MICU1_RP11-205A8.4	NaiveCD8	10.2472	0.146667	1.98441	0.037037	17.2296	0.345238	8.6023	0.180328	1.13351	0.0212766	7.57241	0.183333	5.04941	0.0810811	5.80754	0.166667	7.92482	0.2	2.70078	0.0714286	2.66411	0.111111	34.0119	0.641026	21.3238	0.305825	5.50718	0.132075	13.7343	0.23913	4.18791	0.0655738	12.7203	0.235294	16.9879	0.240741	3.27577	0.05	1.32786	0.05	9.63626	0.22	17.2989	0.210526	16.7423	0.155844	22.3378
f964c7b0-a6e3-4478-b22f-1d778a8300ce	CPNE1	NaiveCD8	0.931561	0.0144928	0	0	8.91184	0.147059	5.47419	0.0875	4.53403	0.0571429	9.63761	0.14433	6.73255	0.097561	5.80754	0.115385	3.04801	0.0505051	2.70078	0.0555556	0	0	17.6862	0.245283	3.72321	0.0820896	5.50718	0.107692	3.12144	0.0684932	9.4228	0.163636	6.36013	0.142857	1.30676	0.0322581	0	0	1.32786	0.0666667	2.62807	0.038961	0	0	2.79039	0.0714286	0
643294d6-d1ac-4b38-a0c7-075f383b04a4	CAST	NaiveCD8	2.79468	0.0265487	0	0	1.78237	0.0163043	4.69217	0.031746	2.26701	0.015873	1.3768	0.00606061	1.68314	0.0188679	0	0	1.2192	0.00985222	5.40157	0.0512821	7.99233	0.0381356	17.6862	0.224138	3.72321	0.0247191	3.9337	0.0357143	9.98861	0.0677966	5.23489	0.0549451	0	0	9.14735	0.112903	6.55153	0.0769231	3.98357	0.103448	11.3883	0.0730337	1.08118	0.00507614	2.09279	0.0131004	3.94196
9bf7402d-2953-4e34-a274-e9f8fa86154f	DUS3L	NaiveCD8	7.45249	0.173913	9.92203	0.263158	3.56474	0.0674157	7.03825	0.15	3.40052	0.0833333	6.88401	0.169492	8.41568	0.25	9.67923	0.25	7.92482	0.2	0	0	1.77607	0.0769231	29.9305	0.44	3.38474	0.0961538	3.14696	0.25	1.87286	0.0483871	0	0	3.18006	0.0909091	5.22706	0.0769231	0	0	2.65571	0.142857	7.00819	0.173913	2.16236	0.1	3.48799	0.15625	6.56994
cdf18058-5027-4cfc-adb7-e16245b6f702	ARMCX3	NaiveCD8	3.72624	0.0909091	0	0	2.37649	0.0689655	0.782028	0.0263158	1.13351	0.037037	2.0652	0.0454545	3.36627	0.117647	3.87169	0.1	3.04801	0.125	2.70078	0.0769231	0	0	16.3257	0.333333	3.72321	0.0839695	3.14696	0.133333	3.12144	0.1	0	0	0	0	3.92029	0.107143	3.27577	0.142857	6.63929	0.078125	6.13216	0.159091	0	0	4.18558	0.142857	1.31399
866311ab-5aec-41bd-9aa7-c34bcda7a6bb	CAMTA1	NaiveCD8	7.45249	0.148148	3.96881	0.142857	5.94123	0.104167	7.03825	0.230769	4.53403	0.108108	2.7536	0.0851064	0	0	3.87169	0.0909091	0.609602	0.00961538	0	0	4.44019	0.0980392	12.2443	0.529412	0	0	3.14696	0.129032	1.24858	0.0416667	2.09396	0.0444444	3.18006	0.1	0	0	6.55153	0.142857	3.98357	0.107143	1.75205	0.0444444	2.16236	0.0444444	0.697597	0.0322581	6.56994
ENST00000563877.5	FAM219B	NaiveCD8	2.79468	0.0625	0	0	4.15886	0.0679612	0.782028	0.0142857	4.53403	0.0816327	3.442	0.0561798	5.04941	0.115385	3.87169	0.0952381	3.04801	0.0694444	5.40157	0.142857	3.55215	0.102564	9.52333	0.259259	0.338473	0.00680272	3.14696	0.129032	5.61859	0.138462	6.28187	0.142857	0	0	5.22706	0.097561	0	0	2.65571	0.111111	3.50409	0.0816327	5.40591	0.15625	0.697597	0.0217391	3.94196
93ea924d-bbe0-4de9-9b4f-d73bfa397a33	IFT74	NaiveCD8	0	0	0	0	1.18824	0.0645161	1.56406	0.0833333	4.53403	0.235294	4.1304	0.146341	1.68314	0.1	0	0	6.09602	0.238095	0	0	6.21626	0.28	24.4886	0.75	0	0	3.14696	0.121212	0.624288	0.0357143	4.18791	0.222222	6.36013	0.4	0	0	0	0	0	0	2.62807	0.125	4.32473	0.307692	5.58078	0.32	0
afcf7d18-de3a-409b-8528-87595663833a	GPATCH4	NaiveCD8	5.58937	0.117647	1.98441	0.04	0.594123	0.0166667	3.91014	0.135135	4.53403	0.105263	3.442	0.0961538	0	0	3.87169	0.08	3.65761	0.0606061	0	0	1.77607	0.0338983	6.80238	0.3125	1.69237	0.049505	3.14696	0.0571429	3.12144	0.060241	0	0	0	0	0	0	0	0	0	0	0	0	1.08118	0.0769231	1.39519	0.0540541	0
b462ea2c-0c91-45b1-80eb-288939c1d54d	DPY19L4	NaiveCD8	2.79468	0.1875	0	0	0	0	0	0	0	0	0.688401	0.0357143	3.36627	0.181818	0	0	1.2192	0.0465116	0	0	0	0	13.6048	0.526316	1.69237	0.208333	2.36022	0.111111	0	0	0	0	0	0	0	0	0	0	0	0	5.25614	0.315789	1.08118	0.0588235	0.697597	0.125	5.25595
6a4b4823-5409-47f2-9b5c-39081978f06a	SCYL1	NaiveCD8	2.79468	0.0508475	0	0	1.18824	0.0188679	1.56406	0.0344828	1.13351	0.027027	4.1304	0.0779221	1.68314	0.04	0	0	4.87681	0.0842105	5.40157	0.125	1.77607	0.04	6.80238	0.2	0.338473	0.00694444	1.57348	0.030303	0.624288	0.015873	0	0	3.18006	0.125	0	0	0	0	2.65571	0.0540541	5.25614	0.084507	2.16236	0.0555556	2.09279	0.0882353	0
fe10e52e-4cbd-4c96-81c2-43608285700c	MACROH2A1	NaiveCD8	1.86312	0.0350877	3.96881	0.0526316	0	0	3.12811	0.0353982	2.26701	0.0235294	1.3768	0.0235294	0	0	0	0	1.82881	0.0230769	2.70078	0.0333333	0.888037	0.0196078	14.9652	0.211538	0	0	1.57348	0.0155039	0.624288	0.0108696	1.04698	0.0169492	0	0	2.61353	0.05	0	0	0	0	0	0	2.16236	0.00746269	1.39519	0.00947867	2.62798
9cf5746d-97ba-4729-aeae-d358171c2a42	MTX1	NaiveCD8	1.86312	0.0666667	0	0	5.3471	0.0957447	3.12811	0.0888889	4.53403	0.0833333	3.442	0.0735294	1.68314	0.037037	1.93585	0.0434783	1.82881	0.0405405	0	0	2.66411	0.0731707	6.80238	0.238095	2.36931	0.104478	0.786741	0.047619	0.624288	0.015873	0	0	0	0	0	0	0	0	0	0	0.876023	0.0151515	0	0	0	0	0
ENST00000481771.5	MTX1	NaiveCD8	1.86312	0.0666667	1.98441	0.0434783	7.7236	0.138298	5.47419	0.155556	4.53403	0.0833333	4.1304	0.0882353	3.36627	0.0740741	0	0	7.31522	0.162162	2.70078	0.1	1.77607	0.0487805	9.52333	0.333333	0	0	0.786741	0.047619	1.24858	0.031746	0	0	0	0	0	0	0	0	1.32786	0.02	4.38012	0.0757576	2.16236	0.0322581	4.18558	0.181818	3.94196
ce790603-28b9-43a9-bf2a-a6d0e84b8175	GSAP	NaiveCD8	0	0	0	0	0	0	0	0	0	0	0.688401	0.0217391	0	0	0	0	0.609602	0.0434783	0	0	0	0	5.4419	0.235294	0	0	0.786741	0.0454545	0	0	2.09396	0.025641	0	0	1.30676	0.0192308	3.27577	0.0333333	0	0	2.62807	0.015873	3.24355	0.0461538	1.39519	0.020202	2.62798
c2fe22ba-8670-4160-991e-0ce46cc5356e	FRG1BP	NaiveCD8	4.6578	0.106383	0	0	2.97061	0.0581395	9.38433	0.148148	4.53403	0.0740741	0.688401	0.0102041	1.68314	0.03125	3.87169	0.0666667	3.04801	0.0543478	2.70078	0.047619	1.77607	0.030303	13.6048	0.232558	5.41558	0.158416	0	0	3.74573	0.0857143	0	0	0	0	0	0	9.8273	0.115385	6.63929	0.15625	10.5123	0.16	5.40591	0.16129	2.09279	0.0769231	1.31399
231d7653-dda2-4b74-8786-39ffc20c5672	PRPF40A	NaiveCD8	7.45249	0.0286738	5.95322	0.0220588	12.4766	0.0481651	8.60231	0.0345912	3.40052	0.0116732	10.326	0.0413223	1.68314	0.00724638	0	0	6.70562	0.0274314	10.8031	0.034188	27.5292	0.0833333	68.0238	0.255102	12.5235	0.0517483	19.6685	0.0968992	25.5958	0.109043	7.32885	0.0397727	22.2605	0.0707071	11.7609	0.054878	3.27577	0.0135135	19.9179	0.0993377	10.5123	0.0470588	4.32473	0.0205128	9.76636	0.048951	17.0818
08a27aa2-274b-4b77-a378-61122bf3a711	PPARD	NaiveCD8	13.0419	0.137255	13.8908	0.269231	7.7236	0.116071	4.69217	0.0895522	2.26701	0.05	15.8332	0.258427	3.36627	0.08	19.3585	0.25641	10.9728	0.138462	27.0078	0.30303	10.6564	0.24	73.4657	0.556701	14.8928	0.323529	7.08067	0.132353	10.6129	0.257576	14.6577	0.212121	0	0	19.6015	0.258621	3.27577	0.1	1.32786	0.1	4.38012	0.108696	6.48709	0.206897	1.39519	0.0869565	13.1399
0ff08a6e-1459-4204-86a7-9cc1ad24f50f	RPS18	NaiveCD8	0.931561	0.0102041	0	0	4.15886	0.0642202	4.69217	0.166667	4.53403	0.0909091	0.688401	0.0135135	8.41568	0.166667	7.74338	0.190476	4.87681	0.0625	0	0	0	0	16.3257	0.315789	8.12336	0.126984	3.14696	0.0677966	10.6129	0.242857	4.18791	0.0952381	0	0	0	0	3.27577	0.0526316	0	0	1.75205	0.05	3.24354	0.0833333	2.79039	0.108108	3.94196
22bf056f-ae9f-4033-ae9d-13f1c657fa2f	CSGALNACT2	NaiveCD8	1.86312	0.0465116	1.98441	0.166667	4.75298	0.131148	8.60231	0.164179	2.26701	0.0833333	9.63761	0.297872	8.41568	0.357143	3.87169	0.142857	6.09602	0.232558	0	0	3.55215	0.444444	24.4886	0.75	3.04626	0.5	2.36022	0.428571	1.24858	0.2	0	0	0	0	0	0	6.55153	0.333333	0	0	1.75205	0.142857	6.48709	0.222222	6.97597	0.169492	3.94196
0775729e-a73f-42ae-8f67-6f5e3832b654	NGDN	NaiveCD8	1.86312	0.0444444	5.95322	0.12	2.37649	0.0392157	4.69217	0.0909091	1.13351	0.0169492	2.0652	0.0384615	1.68314	0.0344828	1.93585	0.037037	3.65761	0.0535714	5.40157	0.0952381	1.77607	0.05	14.9652	0.37931	2.36931	0.0813953	2.36022	0.0769231	4.37002	0.102941	0	0	3.18006	0.0666667	6.53382	0.166667	0	0	0	0	0.876023	0.0163934	1.08118	0.025641	0	0	0
009ceab1-215e-454a-b21c-cc8c7f6fa89a	NCSTN	NaiveCD8	0.931561	0.02	0	0	0	0	2.34608	0.103448	1.13351	0.0285714	2.7536	0.0851064	1.68314	0.0454545	1.93585	0.0625	3.65761	0.08	0	0	0	0	5.4419	0.285714	0	0	0	0	0	0	0	0	3.18006	0.0769231	0	0	0	0	0	0	0	0	0	0	0.697597	0.0222222	0
114234a6-ad38-4c1a-b7c8-e91eeea7eb39	P4HA1	NaiveCD8	1.86312	0.0625	0	0	2.37649	0.0519481	1.56406	0.0625	0	0	0	0	0	0	0	0	0.609602	0.016129	2.70078	0.142857	2.66411	0.1	6.80238	0.294118	0	0	0	0	0	0	3.14093	0.0612245	3.18006	0.0909091	2.61353	0.142857	3.27577	0.125	0	0	0	0	0	0	2.79039	0.0606061	0
290ee5e5-72b2-41c5-a254-9afa5473245b	NSUN5	NaiveCD8	6.52093	0.14	1.98441	0.05	5.94123	0.128205	3.12811	0.105263	1.13351	0.0243902	5.50721	0.156863	5.04941	0.130435	3.87169	0.0714286	0.609602	0.0196078	0	0	1.77607	0.05	34.0119	0.342466	1.01542	0.0337079	0	0	0.624288	0.025	3.14093	0.0379747	0	0	0	0	3.27577	0.0526316	0	0	7.00819	0.148148	3.24354	0.136364	0.697597	0.047619	0
0a328248-09a0-47f4-944f-8e5948afd086	EIF3H	NaiveCD8	35.3993	0.224852	27.7817	0.145833	2.37649	0.015625	22.6788	0.141463	15.8691	0.0886076	43.3693	0.319797	20.1976	0.141176	7.74338	0.0588235	5.48642	0.0318021	18.9055	0.12069	29.3052	0.181319	72.1052	0.381295	34.8628	0.261421	25.1757	0.228571	18.1043	0.137441	18.8456	0.183673	41.3408	0.213115	40.5097	0.276786	16.3788	0.16129	15.9343	0.157895	26.2807	0.181818	6.48709	0.0431655	16.7423	0.121212	21.0238
0c79175e-a46d-48ee-880f-ac65c358194f	TBPL1	NaiveCD8	6.52093	0.148936	5.95322	0.130435	4.15886	0.0648148	6.25622	0.112676	4.53403	0.0714286	10.326	0.180723	5.04941	0.0909091	5.80754	0.166667	18.2881	0.25641	16.2047	0.3	8.88037	0.178571	20.4071	0.517241	14.5544	0.218274	13.3746	0.226667	6.86717	0.102804	4.18791	0.0784314	3.18006	0.0714286	1.30676	0.0344828	9.8273	0.230769	3.98357	0.136364	9.63626	0.134146	5.40591	0.172414	6.27837	0.18	7.88393
0442e72a-286d-40b8-a7f6-60dadf1d18b3	LSM14A	NaiveCD8	0.931561	0.0113636	0	0	0	0	3.91014	0.0657895	1.13351	0.0166667	1.3768	0.0212766	8.41568	0.151515	9.67923	0.119048	3.04801	0.0581395	10.8031	0.2	7.1043	0.123077	21.7676	0.340426	4.06168	0.0495868	11.0144	0.208955	0	0	8.37582	0.114286	12.7203	0.210526	9.14735	0.106061	13.1031	0.137931	2.65571	0.0909091	0.876023	0.0208333	0	0	2.79039	0.0888889	1.31399
053250cf-5eb8-4e2f-bd0c-9d8554048c27	PPP1R21	NaiveCD8	6.52093	0.0921053	7.93763	0.121212	4.15886	0.0804598	1.56406	0.031746	6.80104	0.0923077	4.13041	0.0697674	3.36627	0.0909091	1.93585	0.0344828	0.609602	0.00826446	8.10235	0.25	4.44019	0.106383	17.6862	0.309524	8.12336	0.169014	8.65415	0.22449	11.2372	0.136364	5.23489	0.0980392	12.7203	0.2	2.61353	0.0350877	0	0	6.63929	0.0925926	0	0	2.16236	0.0571429	2.09279	0.0277778	5.25595
1cb9615e-70d8-4308-863d-cfc0acb27a7b	SECISBP2L	NaiveCD8	5.58937	0.0451128	11.9064	0.125	5.94123	0.0606061	3.91014	0.0347222	4.53403	0.0555556	13.768	0.121951	10.0988	0.0983607	7.74338	0.097561	2.43841	0.0310078	16.2047	0.230769	24.865	0.220472	36.7328	0.310345	12.862	0.114804	6.29392	0.0689655	12.4858	0.169492	20.9396	0.153846	22.2605	0.179487	11.7609	0.0714286	9.8273	0.0810811	7.96714	0.0952381	7.00819	0.0784314	9.73063	0.169811	5.58078	0.0833333	9.19792
13ade32b-a4db-44c1-92f1-d64f1b1eeefa	UBXN7	NaiveCD8	5.58937	0.0923077	3.96881	0.0512821	10.1001	0.0988372	0.782028	0.0111111	0	0	2.7536	0.0430108	0	0	0	0	0	0	5.40157	0.111111	2.66411	0.0576923	19.0467	0.245614	8.80031	0.145251	5.50718	0.14	0.624288	0.015625	4.18791	0.0625	3.18006	0.0416667	6.53382	0.142857	6.55153	0.0588235	2.65571	0.0689655	0.876023	0.0163934	2.16236	0.0465116	2.09279	0.0638298	1.31399
2696a15c-2357-4bb9-a29a-f665296ff048	RAB8A	NaiveCD8	0	0	0	0	6.53535	0.122222	1.56406	0.0196078	3.40052	0.0483871	5.50721	0.0833333	0	0	0	0	6.70562	0.0785714	2.70078	0.0384615	8.88037	0.104167	21.7676	0.516129	3.04626	0.0497238	5.50718	0.0933333	2.49715	0.045977	11.5168	0.15493	6.36013	0.105263	1.30676	0.0222222	0	0	2.65571	0.0465116	7.88421	0.0841121	5.40591	0.0641026	4.18558	0.0392157	10.5119
3765af40-068f-44a0-b09f-5dc5b9089f99	GPR160	NaiveCD8	14.905	0.484848	11.9064	0.5	8.31772	0.5	7.03825	0.45	2.26701	0.222222	4.13041	0.230769	0	0	1.93585	0.125	2.43841	0.210526	5.40157	0.333333	0	0	24.4886	0.947368	3.72321	0.211538	3.14696	0.166667	3.12144	0.625	13.6107	0.191176	0	0	5.22706	0.4	9.8273	0.25	14.6064	0.22	0.876023	0.111111	0	0	3.48799	0.3125	5.25595
15202e56-0054-4b93-ae22-93802e4ca251	PGPEP1	NaiveCD8	0	0	0	0	0	0	1.56406	0.0571429	0	0	0.688401	0.0204082	0	0	1.93585	0.0588235	3.04801	0.106383	2.70078	0.111111	0	0	20.4071	0.205479	0	0	3.14696	0.108108	0	0	0	0	0	0	0	0	0	0	1.32786	0.0526316	0	0	3.24354	0.12	1.39519	0.047619	0
42a03644-e090-4760-8af6-a3c6e5106c36	TMEM175	NaiveCD8	2.79468	0.0612245	0	0	2.97061	0.0806452	0	0	1.13351	0.025641	0	0	0	0	1.93585	0.0666667	0	0	2.70078	0.1	0	0	16.3257	0.266667	0.676947	0.011236	3.14696	0.0930233	0	0	0	0	3.18006	0.0625	0	0	0	0	0	0	0.876023	0.0185185	0	0	0.697597	0.0188679	0
37c401d5-13dc-46de-a78e-7e60ab0b3387	HSPA14	NaiveCD8	5.58937	0.130435	3.96881	0.0714286	9.50596	0.210526	3.91014	0.060241	7.93455	0.21875	9.63761	0.189189	11.782	0.179487	1.93585	0.0384615	5.48642	0.113924	2.70078	0.0909091	6.21626	0.145833	17.6862	0.541667	4.73863	0.115702	2.36022	0.0714286	5.61859	0.290323	0	0	0	0	3.92029	0.115385	3.27577	0.047619	6.63929	0.15625	4.38012	0.0666667	2.16236	0.0465116	0.697597	0.016129	5.25595
0bf4e87b-935a-4d29-8901-3dd7ef5eabca	DDX56	NaiveCD8	0	0	1.98441	0.0555556	5.3471	0.166667	2.34608	0.0833333	0	0	2.0652	0.0714286	0	0	0	0	3.65761	0.115385	0	0	1.77607	0.05	14.9652	0.354839	2.03084	0.0759494	1.57348	0.0512821	1.24858	0.0588235	2.09396	0.1	0	0	3.92029	0.0638298	0	0	2.65571	0.166667	2.62807	0.103448	1.08118	0.0833333	0.697597	0.0588235	0
20e26074-f112-49f0-859f-a04c4492b1c5	BIN3	NaiveCD8	5.58937	0.0952381	1.98441	0.0384615	6.53535	0.0948276	9.38433	0.125	10.2016	0.126761	11.0144	0.190476	8.41568	0.0980392	5.80754	0.0697674	6.70562	0.1	2.70078	0.037037	0.888037	0.0277778	17.6862	0.448276	0	0	1.57348	0.0487805	1.87286	0.0566038	9.4228	0.160714	0	0	1.30676	0.0384615	3.27577	0.142857	2.65571	0.153846	1.75205	0.0454545	2.16236	0.0625	1.39519	0.0454545	0
360ebdff-d14b-42b4-98ed-bf9c38dedffa	SLC35B4	NaiveCD8	3.72624	0.121212	3.96881	0.142857	0	0	4.69217	0.1875	1.13351	0.0322581	0	0	0	0	0	0	2.43841	0.0816327	0	0	3.55215	0.222222	13.6048	0.526316	3.38474	0.30303	0.786741	0.0588235	0	0	0	0	0	0	2.61353	0.25	6.55153	0.2	0	0	0.876023	0.027027	4.32473	0.190476	0	0	2.62798
24ee7745-b2ae-41ac-8c7e-4b262e100688	MRPL11	NaiveCD8	7.45249	0.121212	5.95322	0.0625	1.18825	0.0196078	3.91014	0.0632911	0	0	0.688401	0.0140845	5.04941	0.0833333	3.87169	0.0606061	0.609602	0.00840336	0	0	1.77607	0.027027	12.2443	0.236842	3.38474	0.0574713	0.786741	0.0144928	3.74573	0.0652174	1.04698	0.0172414	3.18006	0.037037	2.61353	0.08	6.55153	0.117647	0	0	4.38012	0.0520833	1.08118	0.015873	0.697597	0.00980392	0
33144329-b88e-4716-a42a-45f5fa42afa3	CDK5RAP2	NaiveCD8	20.4943	0.234043	17.8597	0.140625	10.1001	0.113333	3.91014	0.0666667	9.06805	0.170213	5.50721	0.0592593	10.0988	0.166667	0	0	1.82881	0.0291262	8.10235	0.09375	4.44019	0.0387597	53.0586	0.314516	16.5852	0.103814	0.786741	0.0107527	14.9829	0.125654	19.8926	0.22093	9.54019	0.0882353	23.5218	0.171429	9.8273	0.125	3.98357	0.103448	6.13216	0.0786517	1.08118	0.047619	3.48799	0.0704225	2.62798
0a29d04c-80ad-418d-bd21-9bc274c59dfb	SYTL1	NaiveCD8	9.31561	0.0869565	0	0	4.75298	0.0416667	6.25622	0.0473373	5.66753	0.037037	8.94921	0.0528455	1.68314	0.0147059	1.93585	0.015625	12.192	0.0743494	2.70078	0.0217391	11.5445	0.083871	23.1281	0.242857	9.47726	0.0754717	0	0	11.2372	0.1	1.04698	0.0131579	12.7203	0.148148	0	0	9.8273	0.0857143	1.32786	0.0769231	7.00819	0.0551724	1.08118	0.0625	11.8592	0.134921	1.31399
1e45e58f-f9f0-4250-8679-f20da089fb61	TGDS	NaiveCD8	0.931561	0.0185185	0	0	0	0	0.782028	0.0294118	1.13351	0.0294118	3.442	0.0980392	0	0	0	0	1.82881	0.0545455	0	0	0	0	12.2443	0.290323	0	0	0	0	1.24858	0.0540541	0	0	0	0	0	0	3.27577	0.111111	2.65571	0.0909091	0	0	0	0	0	0	0
2f2d793c-0187-42b8-ba67-5fcb07f371d1	FAM204A	NaiveCD8	0	0	0	0	1.18825	0.0266667	0	0	0	0	2.0652	0.0434783	1.68314	0.0454545	0	0	1.2192	0.0344828	0	0	0	0	8.16285	0.206897	0	0	0	0	0.624288	0.0181818	0	0	0	0	0	0	0	0	0	0	0.876023	0.030303	1.08118	0.03125	0	0	1.31399
3d1b4710-670d-4ddb-a6ad-fd3e341c50b2	DCXR	NaiveCD8	2.79468	0.0555556	3.96881	0.0645161	0	0	2.34608	0.0666667	6.80104	0.133333	2.0652	0.0545455	1.68314	0.0357143	0	0	7.31522	0.131868	5.40157	0.117647	1.77607	0.0363636	8.16285	0.25	0	0	0	0	4.9943	0.0930233	0	0	0	0	0	0	3.27577	0.0454545	0	0	1.75205	0.0208333	0	0	2.09279	0.0483871	1.31399
cad92a05-f4e4-4296-9670-8683ef0536da	RASA2	NaiveCD8	76.388	0.142857	29.7661	0.09375	59.4123	0.134953	28.935	0.107872	21.5366	0.101064	55.0721	0.16129	13.4651	0.0588235	23.2301	0.206897	9.14403	0.0638298	40.5117	0.141509	19.5368	0.0745763	221.757	0.317121	53.8173	0.140833	62.9393	0.160966	26.2201	0.0880503	53.3959	0.202381	3.18006	0.0212766	41.8165	0.191617	32.7577	0.208333	45.1472	0.131783	32.4129	0.100271	10.8118	0.135135	16.0447	0.167883	19.7098
eb97677b-555c-4f66-bdcb-9499f37e3f54	PDS5A_RP11-333E13.2	NaiveCD8	13.0419	0.0583333	5.95322	0.026087	7.12947	0.0335196	14.0765	0.0878049	6.80104	0.0379747	5.50721	0.0234604	5.04941	0.037037	11.6151	0.0779221	12.8016	0.0801527	21.6063	0.133333	0	0	74.8262	0.270936	7.10794	0.0334928	32.2564	0.138514	28.7172	0.142415	17.7986	0.0685484	19.0804	0.0779221	3.92029	0.012931	29.4819	0.125	11.9507	0.0789474	8.76023	0.0502513	2.16236	0.025641	10.464	0.0943396	9.19792
ENST00000678358.1	TERF1	NaiveCD8	13.9734	0.227273	27.7817	0.304348	18.4178	0.248	19.5507	0.268817	14.7356	0.216667	10.326	0.176471	11.782	0.269231	11.6151	0.24	3.04801	0.0373134	10.8031	0.108108	5.32822	0.09375	44.8957	0.52381	30.8011	0.258523	25.1757	0.251969	4.9943	0.0727273	5.23489	0.0704225	15.9003	0.294118	2.61353	0.0526316	3.27577	0.0555556	7.96714	0.24	13.1403	0.153061	4.32473	0.153846	6.97597	0.192308	6.56994
579b435d-9748-457c-bc27-b09f0ecb1459	TPT1-AS1	NaiveCD8	7.45249	0.0645161	9.92203	0.0531915	21.3884	0.133333	6.25622	0.0353982	2.26701	0.0173913	5.50721	0.02589	10.0988	0.0779221	3.87169	0.027027	4.26721	0.0321101	21.6063	0.142857	3.55215	0.0380952	38.0933	0.2	18.9545	0.109589	14.9481	0.0526316	13.7343	0.0753425	0	0	22.2604	0.142857	0	0	6.55153	0.0465116	6.63929	0.0471698	7.00819	0.0655738	2.16236	0.0526316	2.09279	0.0361446	2.62798
c73fe2d3-e304-4b3f-854e-a61e2d123638	C15orf40	NaiveCD8	5.58937	0.0437956	11.9064	0.107143	13.0707	0.119565	3.91014	0.0357143	6.80104	0.0618557	10.326	0.0914634	1.68314	0.0232558	0	0	9.75363	0.0893855	0	0	17.7607	0.166667	24.4886	0.25	16.2467	0.133333	14.1613	0.125	0	0	0	0	6.36013	0.0689655	3.92029	0.0638298	0	0	3.98357	0.0789474	1.75205	0.0217391	4.32473	0.0701754	3.48799	0.0581395	6.56994
5ae46b41-93d0-4201-8219-b4091f8d4578	RMND5B	NaiveCD8	8.38405	0.25	9.92203	0.357143	13.6648	0.270588	5.47419	0.2	5.66753	0.25	6.88401	0.3125	3.36627	0.133333	0	0	7.31522	0.352941	2.70078	0.1	0	0	39.4538	0.805556	5.0771	0.168539	11.8011	0.576923	11.2372	0.486486	11.5168	0.229167	0	0	16.9879	0.40625	16.3788	0.555556	7.96714	0.26087	1.75205	0.222222	4.32473	0.222222	6.97597	0.25	13.1399
6f5ab9e4-dedf-4f94-8aa9-3d99fdf6e537	RBM23	NaiveCD8	15.8365	0.165049	1.98441	0.037037	11.2883	0.193878	3.12811	0.0727273	13.6021	0.153846	11.7028	0.138211	6.73255	0.0833333	3.87169	0.0555556	4.87681	0.0601504	5.40157	0.0869565	2.66411	0.0319149	24.4886	0.3	4.06168	0.0321716	8.65415	0.174603	4.37002	0.0823529	17.7986	0.153153	9.54019	0.1875	18.2947	0.145833	0	0	0	0	9.63626	0.127907	6.48709	0.084507	3.48799	0.0657895	7.88393
ba611d22-a866-4c75-8934-ded0d1d8cd0c-1	CAPN7	NaiveCD8	4.6578	0.0367647	1.98441	0.0178571	2.37649	0.0173913	0.782028	0.00884956	3.40052	0.0315789	12.3912	0.0967742	8.41568	0.151515	0	0	3.65761	0.0451128	10.8031	0.0714286	4.44019	0.0342466	31.2909	0.212963	0	0	7.08066	0.0604027	0.624288	0.00512821	12.5637	0.134831	9.54019	0.15	0	0	0	0	2.65571	0.03125	0.876023	0.0166667	3.24355	0.0697674	2.09279	0.0410959	1.31399
50267bef-638e-4a42-977f-46fafbdc9d09	PABIR3	NaiveCD8	9.31561	0.25641	7.93763	0.137931	5.3471	0.138462	10.1664	0.232143	3.40052	0.0967742	6.88401	0.2	1.68314	0.0526316	0	0	8.53443	0.215385	13.5039	0.294118	6.21626	0.225806	39.4538	0.557692	1.01542	0.046875	6.29392	0.228571	8.11574	0.19403	6.28187	0.15	0	0	7.84058	0.3	6.55153	0.4	3.98357	0.214286	4.38012	0.131579	3.24355	0.3	2.79039	0.133333	1.31399
deeb6404-0f7a-4c71-8b0e-10ec10eb9045	KATNIP	NaiveCD8	4.6578	0.238095	0	0	1.78237	0.0697674	1.56406	0.142857	2.26701	0.0833333	5.50721	0.210526	6.73255	0.222222	5.80754	0.25	1.82881	0.103448	0	0	7.1043	0.258065	16.3257	0.375	10.8311	0.217687	6.29392	0.181818	1.87286	0.06	9.4228	0.243243	6.36013	0.222222	10.4541	0.242424	3.27577	0.111111	1.32786	0.0666667	5.25614	0.1875	4.32473	0.111111	2.09279	0.1	6.56994
f3dd4540-e648-4089-bd12-bf1d596329bd	USP20	NaiveCD8	12.1103	0.175676	5.95322	0.0810811	10.6942	0.122449	14.0765	0.1875	6.80104	0.103448	13.0796	0.234568	11.782	0.170732	13.5509	0.269231	0.609602	0.0125	2.70078	0.0833333	0.888037	0.0294118	28.57	0.388889	1.01542	0.0337079	4.72044	0.146341	4.37002	0.142857	1.04698	0.04	0	0	0	0	6.55153	0.222222	0	0	6.13216	0.0875	0	0	0.697597	0.0714286	1.31399
d85a3b0c-a928-410e-9faa-643fee981700-1	COA8	NaiveCD8	0	0	1.98441	0.0357143	8.31772	0.126126	7.82028	0.131579	3.40052	0.0612245	4.1304	0.0952381	0	0	7.74338	0.0952381	4.26721	0.0460526	2.70078	0.05	3.55215	0.0597015	10.8838	0.285714	5.41558	0.0935673	3.9337	0.0515464	0	0	0	0	0	0	0	0	3.27577	0.04	1.32786	0.0208333	3.50409	0.0408163	4.32473	0.047619	6.27837	0.0918367	0
d029e27d-95f9-41e7-9dc5-5aeae7f38d1d	C5orf63	NaiveCD8	7.45249	0.0930233	0	0	6.53535	0.0774648	7.82028	0.149254	3.40052	0.09375	6.19561	0.138462	0	0	0	0	0	0	2.70078	0.04	0	0	28.57	0.375	7.10794	0.203883	3.14696	0.117647	0	0	0	0	9.54019	0.125	0	0	6.55153	0.0740741	0	0	6.13216	0.14	0	0	0	0	0
c9e01105-c047-4ff2-a5ed-676862ec6a43	EYA3	NaiveCD8	4.6578	0.0833333	3.96881	0.0833333	0	0	0.782028	0.0125	0	0	1.3768	0.02	3.36627	0.1	0	0	0.609602	0.0172414	2.70078	0.05	0	0	34.0119	0.247525	1.69237	0.0139665	3.14696	0.0366972	0	0	2.09396	0.0240964	0	0	0	0	0	0	0	0	0	0	1.08118	0.030303	0.697597	0.0188679	0
b1edf6ca-e4f5-4559-92b0-2fe194b92d93	PNKD	NaiveCD8	0.931561	0.0714286	0	0	0	0	1.56406	0.0869565	1.13351	0.1	2.7536	0.137931	1.68314	0.1	1.93585	0.0526316	4.87681	0.25	5.40157	0.25	5.32822	0.333333	9.52333	0.7	1.69237	0.121951	2.36022	0.166667	0.624288	0.025	7.32885	0.333333	3.18006	0.25	0	0	3.27577	0.333333	5.31143	0.363636	7.00819	0.333333	3.24355	0.0652174	2.09279	0.0461538	1.31399
f1c549c6-f4f6-4cb9-ac0a-4235ce36fd46	COG2	NaiveCD8	4.6578	0.25	0	0	1.18824	0.0555556	1.56406	0.08	3.40052	0.2	4.1304	0.181818	0	0	0	0	1.2192	0.0588235	0	0	0	0	5.4419	0.363636	1.35389	0.056338	2.36022	0.0882353	0.624288	0.025641	0	0	0	0	1.30676	0.111111	0	0	0	0	3.50409	0.266667	0	0	1.39519	0.0740741	0
499bc53d-7625-4124-a8b6-d7bb86bcc5bf	PARP6	NaiveCD8	3.72624	0.16	0	0	5.3471	0.230769	3.12811	0.2	1.13351	0.0454545	4.81881	0.189189	1.68314	0.0588235	1.93585	0.0625	1.2192	0.037037	0	0	1.77607	0.117647	12.2443	0.45	1.01542	0.0833333	1.57348	0.0833333	0	0	5.23489	0.16129	3.18006	0.0769231	1.30676	0.0769231	0	0	0	0	0.876023	0.0625	0	0	1.39519	0.0869565	1.31399
84345780-7c44-453c-a4f5-84dc0d69aab0	NISCH	NaiveCD8	0.931561	0.0163934	1.98441	0.0243902	2.37649	0.027027	0	0	0	0	3.442	0.0438596	0	0	1.93585	0.04	3.04801	0.0543478	5.40157	0.0571429	0.888037	0.0227273	25.849	0.395833	0.338473	0.00813008	1.57348	0.0235294	3.74573	0.0681818	0	0	3.18006	0.05	3.92029	0.0545455	3.27577	0.0588235	1.32786	0.05	2.62807	0.0454545	0	0	0	0	0
cc432ade-4f06-41be-bb8e-13b17c781d3a	MEI1	NaiveCD8	2.79468	0.0272727	19.8441	0.185185	20.2002	0.194286	14.8585	0.0984456	12.4686	0.129412	7.57241	0.0964912	10.0988	0.111111	3.87169	0.0487805	7.92482	0.0710383	13.5039	0.142857	7.99233	0.0967742	28.57	0.355932	11.5081	0.164251	1.57348	0.0183486	4.9943	0.0714286	9.4228	0.3	0	0	0	0	6.55153	0.1	15.9343	0.0603015	0.876023	0.0151515	0	0	0	0	2.62798
50235d67-f1c5-4625-a366-239b53c5a9a0	UQCC1	NaiveCD8	2.79468	0.0714286	5.95322	0.12	6.53535	0.120879	5.47419	0.12963	1.13351	0.0357143	8.94921	0.325	1.68314	0.047619	0	0	0	0	2.70078	0.0714286	9.76841	0.229167	24.4886	0.439024	0.338473	0.0078125	0.786741	0.05	2.49715	0.105263	1.04698	0.0217391	3.18006	0.037037	3.92029	0.130435	0	0	7.96714	0.25	0	0	0	0	0	0	3.94196
65d245e8-9695-4033-abea-d25f3b854744	DGLUCY	NaiveCD8	0	0	0	0	0	0	0	0	1.13351	0.0151515	3.442	0.0393701	1.68314	0.025	0	0	2.43841	0.0336134	2.70078	0.05	2.66411	0.05	13.6048	0.25641	0	0	0	0	0	0	0	0	3.18006	0.016129	0	0	0	0	5.31143	0.0701754	1.75205	0.0344828	5.40591	0.0769231	6.27837	0.0596026	3.94196
8dcfdb08-8b30-4f84-99ac-c157ab3d70ed	THOP1	NaiveCD8	0	0	1.98441	0.25	0	0	2.34608	0.3	1.13351	0.166667	2.0652	0.3	1.68314	0.166667	0	0	0	0	0	0	0.888037	0.111111	5.4419	0.666667	1.01542	0.230769	0	0	0.624288	0.0769231	0	0	3.18006	0.333333	0	0	3.27577	0.25	0	0	0	0	1.08118	0.25	0	0	0
aa993cf6-981b-483a-9c07-67f10d9e66b1	TMEM208	NaiveCD8	1.86312	0.0714286	0	0	1.18824	0.04	0	0	0	0	0.688401	0.0277778	3.36627	0.0714286	0	0	1.2192	0.03125	0	0	4.44019	0.0925926	9.52333	0.333333	3.04626	0.0502793	0	0	0.624288	0.0166667	2.09396	0.0357143	3.18006	0.1	0	0	0	0	1.32786	0.010101	0	0	0	0	2.09279	0.0535714	0
61c68733-6732-48c9-b746-967e68bcf10a	IKZF1	NaiveCD8	54.9621	0.176119	41.6725	0.125	38.0239	0.118959	14.0765	0.0743802	49.8743	0.155477	37.1737	0.118681	21.8808	0.0970149	58.0754	0.178571	37.1857	0.14878	35.1102	0.151163	49.7301	0.17284	88.4309	0.294118	13.8774	0.0810277	46.4177	0.227799	41.8273	0.239286	25.1275	0.0839161	6.36013	0.0322581	1.30676	0.00714286	9.8273	0.0365854	11.9507	0.111111	26.2807	0.120482	3.24355	0.038961	4.88318	0.0267176	2.62798
c6bc3687-5143-4667-a616-72b95ca099dd	KIAA2026	NaiveCD8	11.1787	0.125	17.8597	0.204545	11.2883	0.111111	14.0765	0.214286	1.13351	0.0116279	13.0796	0.101064	3.36627	0.05	1.93585	0.0227273	8.53443	0.12963	10.8031	0.142857	12.4325	0.117647	28.57	0.287671	14.2159	0.143836	21.242	0.203008	19.3529	0.149038	2.09396	0.0307692	15.9003	0.131579	11.7609	0.183673	6.55153	0.08	5.31143	0.111111	8.76023	0.0724638	2.16236	0.0377358	3.48799	0.0531915	6.56994
3d8a7a24-aafc-44dd-bace-b6a0235bb1df	CHCHD5_AC012442.6	NaiveCD8	10.2472	0.282051	13.8908	0.269231	13.0707	0.293333	3.12811	0.2	5.66753	0.208333	8.94921	0.393939	5.04941	0.157895	1.93585	0.2	9.14403	0.326087	13.5039	0.333333	6.21626	0.233333	43.5352	0.914286	18.616	0.350318	19.6685	0.257732	0.624288	0.0153846	1.04698	0.0192308	3.18006	0.5	0	0	3.27577	0.111111	1.32786	0.05	3.50409	0.108108	0	0	4.18558	0.12766	5.25595
f54aa09d-1bd8-48ca-80e0-c39e3291986e	MRPS18A	NaiveCD8	6.52093	0.0864198	11.9064	0.111111	5.3471	0.0661765	10.9484	0.114754	7.93455	0.102941	15.1448	0.211538	11.782	0.116667	3.87169	0.0289855	6.09602	0.047619	2.70078	0.04	23.089	0.203125	29.9305	0.52381	6.09252	0.09	16.5216	0.238636	10.6129	0.121429	0	0	25.4405	0.148148	14.3744	0.161765	3.27577	0.0217391	19.9179	0.145631	5.25614	0.0491803	3.24355	0.0322581	0.697597	0.011236	7.88393
ENST00000670838.1	CTBP1-DT	NaiveCD8	0.931561	0.0454545	1.98441	0.142857	6.53535	0.164179	6.25622	0.347826	2.26701	0.0769231	2.0652	0.0833333	0	0	7.74338	0.363636	0.609602	0.0138889	2.70078	0.125	5.32822	0.333333	29.9305	0.564103	0	0	11.0144	0.482759	3.74573	0.146341	0	0	12.7203	0.222222	1.30676	0.0384615	9.8273	0.375	0	0	9.63626	0.289474	2.16236	0.4	1.39519	0.125	0
9dd957a3-cb49-4cb5-b70c-82557075fedd	AKAP10	NaiveCD8	9.31561	0.078125	13.8909	0.12963	10.1001	0.10119	14.0765	0.204545	4.53403	0.0625	13.768	0.172414	3.36627	0.0909091	5.80754	0.0882353	5.48642	0.0918367	10.8031	0.129032	10.6564	0.113208	31.2909	0.2875	13.2005	0.12	11.0144	0.0965517	7.49146	0.097561	9.4228	0.0775862	15.9003	0.138889	1.30676	0.0181818	3.27577	0.0714286	7.96714	0.153846	6.13216	0.0886076	5.40591	0.104167	10.464	0.103448	5.25595
02b0d638-56c9-40f5-8aa8-b3f9ab2e9c2c	CD27	NaiveCD8	18.6312	0.222222	7.93763	0.117647	4.15886	0.0510949	10.1664	0.126214	5.66753	0.113636	5.50721	0.121212	16.8314	0.15873	0	0	3.65761	0.0779221	13.5039	0.0943396	3.55215	0.0869565	27.2095	0.333333	7.44642	0.184874	10.2276	0.117117	13.11	0.0941704	0	0	3.18006	0.030303	10.4541	0.195122	0	0	7.96714	0.0625	1.75205	0.111111	0	0	0	0	0
68e52972-fb69-4c2a-9828-07fd5ef8f531	OTULIN	NaiveCD8	0	0	11.9064	0.2	5.94123	0.0854701	7.03825	0.116883	2.26701	0.05	11.7028	0.22973	3.36627	0.08	0	0	1.2192	0.0350877	0	0	7.99233	0.103448	42.1748	0.322917	0.338473	0.00436681	9.44089	0.11215	14.3586	0.175573	0	0	12.7203	0.181818	0	0	0	0	6.63929	0.151515	6.13216	0.127273	2.16236	0.05	2.09279	0.0428571	5.25595
897f2019-b962-4435-8283-9a9b845dbec9	XPNPEP1	NaiveCD8	0	0	3.96881	0.08	0	0	0	0	1.13351	0.03125	2.7536	0.0470588	0	0	0	0	0	0	2.70078	0.142857	0	0	19.0467	0.304348	7.44642	0.165414	7.08066	0.2	0	0	0	0	0	0	6.53382	0.2	0	0	0	0	5.25614	0.117647	4.32473	0.117647	3.48799	0.142857	2.62798
697e86e8-3360-4896-9909-6ffa122b2b6c	EEF1E1	NaiveCD8	2.79468	0.0491803	5.95322	0.1875	0	0	7.03825	0.118421	5.66753	0.108696	9.63761	0.237288	3.36627	0.0714286	0	0	1.2192	0.0208333	2.70078	0.0454545	1.77607	0.0273973	12.2443	0.642857	4.73863	0.177215	7.08066	0.118421	0	0	4.18791	0.266667	3.18006	0.1	0	0	0	0	9.295	0.159091	1.75205	0.028169	0	0	0	0	0
e7e95289-a33d-4a9d-809a-7dc96eac14f3	TFB1M	NaiveCD8	1.86312	0.0246914	7.93763	0.102564	4.15886	0.0482759	0	0	0	0	2.0652	0.0337079	0	0	0	0	0.609602	0.00689655	8.10235	0.0967742	10.6564	0.0983607	17.6862	0.288889	1.01542	0.0146341	7.08066	0.0841121	4.37002	0.0729167	6.28187	0.0759494	3.18006	0.0666667	3.92029	0.0454545	6.55153	0.08	1.32786	0.047619	0.876023	0.0185185	0	0	0	0	0
b98e3383-b449-4155-b296-821cd2f22ea2	HACE1	NaiveCD8	2.79468	0.0491803	5.95322	0.130435	2.97061	0.135135	0.782028	0.030303	1.13351	0.0294118	1.3768	0.0444444	3.36627	0.0952381	0	0	4.87681	0.16	0	0	0	0	8.16285	0.214286	3.04626	0.109756	6.29392	0.186047	5.61859	0.155172	0	0	0	0	0	0	0	0	0	0	0	0	0	0	1.39519	0.0588235	0
05632b41-7cc8-431b-8c36-56a2ca8211d7	ZNF785	NaiveCD8	7.45249	0.156863	3.96881	0.0952381	10.6942	0.26087	12.5124	0.207792	11.3351	0.2	4.13041	0.0722892	3.36627	0.0526316	3.87169	0.0588235	12.192	0.194175	0	0	2.66411	0.0508475	24.4886	0.580645	17.9391	0.329193	5.50718	0.134615	0.624288	0.0208333	7.32885	0.104478	12.7203	0.235294	6.53382	0.135135	0	0	10.6229	0.242424	9.63626	0.207547	8.64945	0.228571	0.697597	0.025	3.94196
aba0f525-2195-4234-99da-82ba4cb3d3ee	FAM207A	NaiveCD8	0	0	0	0	0	0	3.12811	0.333333	3.40052	0.272727	0	0	0	0	0	0	0.609602	0.0909091	2.70078	0.5	0	0	8.16285	0.6	0	0	4.72044	0.352941	0	0	0	0	0	0	1.30676	0.2	0	0	0	0	0.876023	0.2	2.16236	0.2	3.48799	0.277778	3.94196
c1e543e9-091f-4fb2-ad16-b90a585aea13	DEAF1	NaiveCD8	1.86312	0.0363636	3.96881	0.1	2.97061	0.0434783	3.12811	0.0533333	5.66753	0.121951	5.50721	0.112676	1.68314	0.0196078	1.93585	0.0322581	1.2192	0.025974	2.70078	0.04	3.55215	0.0851064	9.52333	0.28	2.70779	0.0606061	4.72044	0.0789474	3.74573	0.146341	2.09396	0.04	0	0	2.61353	0.133333	3.27577	0.0769231	2.65571	0.125	3.50409	0.08	3.24355	0.136364	2.09279	0.1	0
57dfdf0b-b26c-4481-90af-096ad18f285f	MRPL28	NaiveCD8	10.2472	0.142857	5.95322	0.0666667	1.18824	0.030303	3.91014	0.0406504	2.26701	0.0350877	4.1304	0.0681818	0	0	5.80754	0.0454545	1.82881	0.0215827	2.70078	0.0454545	9.76841	0.104762	16.3257	0.6	4.73863	0.10219	4.72044	0.0731707	3.12144	0.0462963	1.04698	0.0175439	6.36013	0.181818	9.14735	0.159091	0	0	2.65571	0.0425532	3.50409	0.0412371	2.16236	0.0263158	4.18558	0.0625	3.94196
60af5389-67ef-49fa-9b2e-88a941a70ae9	BISPR	NaiveCD8	2.79468	0.0535714	1.98441	0.0263158	2.97061	0.0724638	1.56406	0.0298507	0	0	0.688401	0.0147059	0	0	1.93585	0.0555556	0	0	2.70078	0.0625	0.888037	0.0181818	21.7676	0.280702	2.36931	0.0542636	4.72044	0.0666667	0	0	0	0	3.18006	0.1	0	0	0	0	0	0	0	0	0	0	2.79039	0.0816327	0
a5d87b51-44f2-46cc-bed7-399ef1ba50d6	THUMPD3	NaiveCD8	0.931561	0.0238095	3.96881	0.0952381	3.56474	0.0659341	2.34608	0.0652174	1.13351	0.027027	0	0	6.73255	0.137931	1.93585	0.047619	1.82881	0.0576923	0	0	0.888037	0.0121951	12.2443	0.230769	0.676947	0.0173913	4.72044	0.0666667	0.624288	0.0111111	0	0	0	0	1.30676	0.0384615	3.27577	0.1	1.32786	0.0769231	5.25614	0.122449	3.24355	0.0769231	0.697597	0.0196078	2.62798
52c766df-aba9-4ee6-b112-01d84da95a11	TNFAIP1	NaiveCD8	2.79468	0.272727	0	0	0.594123	0.0434783	2.34608	0.0857143	3.40052	0.142857	6.19561	0.290323	3.36627	0.181818	1.93585	0.1	0	0	5.40157	0.4	0.888037	0.04	21.7676	0.727273	3.04626	0.1875	3.9337	0.454545	0	0	1.04698	0.0277778	0	0	0	0	6.55153	0.285714	0	0	2.62807	0.2	4.32473	0.307692	3.48799	0.227273	2.62798
ENST00000476762.5	KRBOX4	NaiveCD8	6.52093	0.175	9.92203	0.2	4.15886	0.162791	6.25622	0.333333	6.80104	0.26087	10.326	0.357143	3.36627	0.0869565	5.80754	0.166667	6.09602	0.16129	8.10235	0.125	7.99233	0.225	24.4886	0.642857	0	0	3.9337	0.227273	6.86717	0.192982	13.6107	0.361111	3.18006	0.111111	0	0	0	0	1.32786	0.142857	4.38012	0.2	5.40591	0.416667	1.39519	0.08	1.31399
ENST00000374274.8	SNX12	NaiveCD8	0	0	0	0	1.78237	0.12	3.91014	0.0892857	0	0	0	0	1.68314	0.1	3.87169	0.166667	1.82881	0.1	0	0	0	0	12.2443	0.230769	0	0	3.9337	0.151515	0	0	0	0	3.18006	0.111111	0	0	0	0	0	0	0.876023	0.0434783	5.40591	0.142857	3.48799	0.0833333	1.31399
ebfb8f22-1600-4b4a-8c32-f0bb15d0cf00	XXbac-BPG32J3.22	NaiveCD8	8.38405	0.257143	1.98441	0.111111	7.12947	0.226415	7.82028	0.384615	1.13351	0.0625	8.94921	0.393939	1.68314	0.111111	3.87169	0.4	4.87681	0.210526	5.40157	0.333333	4.44019	0.147059	20.4071	0.555556	1.35389	0.0487805	3.9337	0.135135	1.87286	0.230769	2.09396	0.111111	3.18006	0.2	0	0	0	0	3.98357	0.428571	1.75205	0.0909091	0	0	1.39519	0.181818	0
55002b79-6935-4cb1-8020-0fbd7c69fdf3	ACTR1A	NaiveCD8	3.72624	0.0888889	11.9064	0.193548	4.15886	0.07	11.7304	0.120968	6.80104	0.0789474	9.63761	0.150538	1.68314	0.0222222	7.74338	0.0930233	3.65761	0.0612245	5.40157	0.0769231	0	0	20.4071	0.454545	0.338473	0.00840336	3.9337	0.116279	2.49715	0.0465116	6.28187	0.15	3.18006	0.0769231	0	0	0	0	5.31143	0.142857	3.50409	0.0412371	3.24355	0.0428571	6.27837	0.0638298	1.31399
cdda33cf-17a5-4c10-88f0-c5740717d819	PMVK	NaiveCD8	0.931561	0.0144928	1.98441	0.0185185	0	0	4.69217	0.0382166	0	0	6.19561	0.0671642	1.68314	0.0123457	0	0	1.2192	0.00754717	2.70078	0.0243902	2.66411	0.0225564	12.2443	0.225	0	0	3.9337	0.0480769	0.624288	0.00699301	0	0	6.36013	0.0540541	0	0	3.27577	0.0344828	3.98357	0.0322581	2.62807	0.0379747	0	0	5.58078	0.0238806	7.88393
0d0d930e-9f5c-4d3d-9ddb-02e504e352d2	C16orf70	NaiveCD8	0.931561	0.0526316	1.98441	0.0625	5.3471	0.15	0	0	3.40052	0.075	0.688401	0.0163934	0	0	3.87169	0.133333	2.43841	0.0769231	0	0	0	0	9.52333	0.259259	1.35389	0.0666667	3.9337	0.0909091	0.624288	0.0357143	0	0	0	0	0	0	0	0	0	0	0	0	2.16236	0.0363636	1.39519	0.0434783	0
0c40f7cc-16e4-4205-a460-efe6af8823b2	RNF25	NaiveCD8	0	0	5.95322	0.3	5.3471	0.1875	3.12811	0.125	1.13351	0.030303	1.3768	0.0465116	1.68314	0.047619	1.93585	0.0769231	0	0	5.40157	0.2	0	0	16.3257	0.6	0	0	3.14696	0.129032	1.24858	0.0625	4.18791	0.222222	0	0	0	0	3.27577	0.25	1.32786	0.142857	0	0	0	0	0.697597	0.0526316	0
3ce35ba1-cffe-48d1-9a23-fc8eb758de40	ARAP2	NaiveCD8	3.72624	0.0493827	7.93763	0.0425532	2.97061	0.0373134	0.782028	0.010101	6.80104	0.0625	10.326	0.0434783	3.36627	0.0169492	0	0	7.31522	0.0628272	0	0	3.55215	0.00917431	13.6048	0.212766	9.81573	0.0243902	3.14696	0.0136986	4.9943	0.0143369	6.28187	0.0431655	3.18006	0.0204082	0	0	6.55153	0.0512821	0	0	4.38012	0.0127551	1.08118	0.0217391	6.97597	0.0218341	1.31399
e489e687-e275-42e3-9a60-57cc201d466d	TRMT44	NaiveCD8	0.931561	0.04	0	0	0	0	0	0	3.40052	0.2	3.442	0.192308	0	0	1.93585	0.125	3.65761	0.193548	0	0	0.888037	0.0714286	13.6048	0.5	2.36931	0.102941	3.14696	0.307692	0	0	0	0	0	0	0	0	3.27577	0.2	0	0	0	0	1.08118	0.166667	4.88318	0.35	1.31399
dce5265d-d641-497a-9182-109a1d9e6b63	PRDM4	NaiveCD8	6.52093	0.184211	13.8909	0.2	10.1001	0.202381	5.47419	0.166667	0	0	8.94921	0.180556	1.68314	0.0357143	0	0	3.65761	0.0740741	2.70078	0.0909091	14.2086	0.225352	25.849	0.404255	0.338473	0.00613497	3.14696	0.102564	11.8615	0.168142	12.5637	0.25	15.9003	0.119048	13.0676	0.169492	16.3788	0.208333	2.65571	0.08	0	0	0	0	1.39519	0.037037	2.62798
da214eb9-8b45-454e-a56b-afe5b675bd0b	CCDC82	NaiveCD8	0.931561	0.0204082	1.98441	0.03125	5.3471	0.108434	2.34608	0.0461538	6.80104	0.12766	1.3768	0.0298507	0	0	0	0	2.43841	0.0625	0	0	5.32822	0.101695	17.6862	0.351351	7.78489	0.159722	3.14696	0.0533333	0.624288	0.016129	0	0	0	0	0	0	3.27577	0.142857	1.32786	0.0769231	0	0	5.40591	0.16129	2.09279	0.0625	2.62798
ENST00000569022.1	FBXO22	NaiveCD8	1.86312	0.05	0	0	0.594123	0.0103093	0	0	0	0	0	0	1.68314	0.05	3.87169	0.105263	0	0	0	0	1.77607	0.0377358	14.9652	0.314286	0	0	2.36022	0.0555556	1.87286	0.103448	0	0	0	0	0	0	0	0	1.32786	0.0833333	0	0	0	0	0.697597	0.037037	2.62798
e97b7f1d-e1e5-4f51-8ab9-197f9b67586c	NSUN4	NaiveCD8	0	0	0	0	5.3471	0.138462	5.47419	0.179487	3.40052	0.130435	0	0	1.68314	0.0526316	0	0	0	0	5.40157	0.0714286	0	0	10.8838	0.533333	0	0	2.36022	0.0535714	0	0	5.23489	0.0819672	0	0	5.22706	0.0869565	6.55153	0.142857	1.32786	0.0588235	0	0	0	0	2.79039	0.16	2.62798
e92e8b8b-7ae5-4783-8333-610db4d35b98	SLC38A10	NaiveCD8	10.2472	0.25	11.9064	0.2	12.4766	0.184211	17.2046	0.234043	13.6021	0.272727	13.768	0.253165	11.782	0.241379	7.74338	0.222222	10.9728	0.327273	5.40157	0.111111	5.32822	0.105263	25.849	0.452381	12.862	0.217143	2.36022	0.0526316	9.36432	0.178571	3.14093	0.0882353	22.2604	0.259259	20.9082	0.347826	6.55153	0.105263	9.295	0.0786517	0.876023	0.030303	7.56827	0.212121	9.06876	0.19403	5.25595
340d7909-8cbd-42e0-95a4-bc242eff3f65	UBE2D4	NaiveCD8	0	0	3.96881	0.0625	1.78237	0.0340909	0	0	2.26701	0.0444444	2.0652	0.0526316	3.36627	0.0909091	1.93585	0.05	0	0	0	0	2.66411	0.0612245	13.6048	0.37037	0.338474	0.01	2.36022	0.0491803	0	0	0	0	0	0	0	0	0	0	0	0	0	0	0	0	0	0	1.31399
40998e35-70a9-466f-b1c0-186280c6c9a7	SS18L1	NaiveCD8	2.79468	0.0810811	9.92203	0.3125	4.75298	0.153846	4.69217	0.130435	6.80104	0.25	6.19561	0.142857	0	0	7.74338	0.190476	0	0	5.40157	0.125	2.66411	0.09375	14.9652	0.44	2.70779	0.0588235	1.57348	0.0285714	0.624288	0.0147059	9.4228	0.375	6.36013	0.285714	0	0	9.8273	0.272727	7.96714	0.157895	1.75205	0.0540541	2.16236	0.181818	4.18558	0.111111	2.62798
5671ba52-acbf-4b1c-b6c2-8716005999a5	DDX39B	NaiveCD8	3.72624	0.333333	0	0	3.56474	0.352941	0.782028	0.0454545	4.53403	0.266667	1.3768	0.117647	0	0	0	0	3.04801	0.277778	2.70078	0.25	0.888037	0.0666667	6.80238	0.454545	1.01542	0.09375	1.57348	0.1	0.624288	0.0666667	2.09396	0.2	0	0	0	0	3.27577	0.333333	0	0	0.876023	0.2	1.08118	0.125	0.697597	0.166667	1.31399
866545c1-fe78-46fd-92e6-80cb649254a4	TTBK2	NaiveCD8	0.931561	0.012987	3.96881	0.1	0	0	5.47419	0.0933333	6.80104	0.142857	2.7536	0.0327869	3.36627	0.0588235	0	0	0	0	2.70078	0.0666667	0	0	16.3257	0.3	0	0	1.57348	0.0434783	0.624288	0.0149254	0	0	0	0	7.84058	0.136364	6.55153	0.142857	3.98357	0.125	4.38012	0.135135	2.16236	0.0408163	1.39519	0.0298507	1.31399
cdced888-5609-4dd7-8684-2dc8e7d0f1a0	AP3S1	NaiveCD8	0	0	1.98441	0.047619	0	0	0.782028	0.0208333	1.13351	0.03125	2.7536	0.0816327	0	0	0	0	0	0	0	0	0.888037	0.0222222	9.52333	0.7	2.36931	0.1	1.57348	0.0333333	1.87286	0.0576923	0	0	0	0	0	0	0	0	1.32786	0.0454545	0.876023	0.0294118	0	0	0.697597	0.0166667	0
d9769e21-19bc-4e36-bb0a-7753d5d7fcf4	RECQL	NaiveCD8	2.79468	0.0566038	19.8441	0.212766	11.2883	0.169643	4.69217	0.0545455	13.6021	0.131868	4.81881	0.076087	5.04941	0.075	9.67923	0.113636	4.26721	0.0614035	10.8031	0.181818	8.88037	0.135135	25.849	0.678571	3.04626	0.0463918	0.786741	0.0238095	12.4858	0.27027	8.37582	0.235294	3.18006	0.0526316	6.53382	0.208333	6.55153	0.125	5.31143	0.363636	9.63626	0.180328	10.8118	0.344828	16.0447	0.306667	7.88393
9ba5286d-a41d-41e0-9f4a-0547e214b2a3	NDUFAF5	NaiveCD8	0	0	0	0	0	0	0	0	2.26701	0.0909091	0.688401	0.0333333	0	0	0	0	0	0	2.70078	0.166667	0	0	5.4419	0.444444	0	0	0.786741	0.0144928	0	0	0	0	0	0	0	0	0	0	2.65571	0.0625	3.50409	0.117647	1.08118	0.0344828	2.79039	0.111111	1.31399
1fc11bb4-d8da-41e2-a8f3-4b165fda0013	POLI	NaiveCD8	4.65781	0.263158	1.98441	0.2	5.3471	0.3	3.91014	0.294118	1.13351	0.1	4.81881	0.241379	1.68314	0.25	3.87169	0.222222	2.43841	0.25	0	0	0	0	12.2443	0.818182	0.338474	0.0714286	0.786741	0.0625	1.87286	0.25	1.04698	0.0833333	0	0	0	0	0	0	0	0	2.62807	0.1875	0	0	0.697597	0.111111	0
254dd6c6-ea97-4770-810e-dd9d0181ad8b	IFFO1	NaiveCD8	1.86312	0.0952381	3.96881	0.181818	2.97061	0.108696	2.34608	0.107143	0	0	0	0	3.36627	0.111111	1.93585	0.166667	0	0	0	0	0	0	5.4419	0.571429	0	0	0.786741	0.04	1.24858	0.166667	0	0	0	0	0	0	0	0	1.32786	0.2	1.75205	0.0666667	2.16236	0.0465116	2.79039	0.210526	1.31399
22b2ea81-2e18-4e14-86d0-60a5dac1033f	ALDOA	NaiveCD8	2.79468	0.0731707	0	0	4.75298	0.0952381	4.69217	0.157895	2.26701	0.0689655	0.688401	0.025	5.04941	0.09375	0	0	1.2192	0.03125	0	0	1.77607	0.0689655	14.9652	0.366667	4.06168	0.142857	0.786741	0.0238095	3.12144	0.111111	0	0	0	0	0	0	0	0	1.32786	0.0833333	1.75205	0.0416667	0	0	0	0	0
038b7a1e-1642-47b0-b54c-7cc91b80e222	FASTKD3	NaiveCD8	0	0	0	0	0	0	0	0	0	0	0	0	0	0	0	0	0	0	0	0	0	0	6.80238	0.5	0	0	0	0	0	0	0	0	0	0	0	0	0	0	0	0	0	0	0	0	0	0	0
03da79a6-64de-493f-b23b-eeb01e568f99	ZNF561-AS1	NaiveCD8	0	0	0	0	0	0	0	0	0	0	0	0	0	0	0	0	0	0	0	0	0	0	19.0467	0.254545	0	0	0	0	0	0	0	0	0	0	0	0	0	0	0	0	0	0	0	0	0	0	0
05a67eb4-1d02-4f84-af9a-1e6fdabea2d7	SMPD2	NaiveCD8	0	0	3.96881	0.181818	0	0	1.56406	0.111111	0	0	0	0	0	0	5.80754	0.272727	1.2192	0.0740741	0	0	0.888037	0.0909091	6.80238	0.714286	1.35389	0.0677966	0	0	2.49715	0.181818	3.14093	0.0428571	3.18006	0.125	3.92029	0.166667	0	0	0	0	3.50409	0.222222	0	0	1.39519	0.142857	1.31399
0be21a93-9b94-4c5d-b59f-704d5ec0e9e1	HIKESHI	NaiveCD8	3.72624	0.0291971	0	0	0	0	0	0	0	0	3.442	0.0295858	1.68314	0.0114943	0	0	0	0	0	0	0	0	23.1281	0.25	3.38474	0.0293255	0	0	3.74573	0.0223881	2.09396	0.0263158	0	0	0	0	0	0	3.98357	0.0410959	0.876023	0.00606061	0	0	0.697597	0.00529101	0
0d5ca579-90a4-4b3f-8027-93c95161af1b	ABCF2	NaiveCD8	0	0	0	0	0	0	0	0	0	0	0	0	0	0	0	0	0	0	0	0	0	0	4.08143	0.214286	0	0	0	0	0	0	0	0	0	0	0	0	0	0	0	0	0	0	0	0	0	0	0
0d6e99aa-a4de-49fd-9a56-915472b791a8	ANXA6	NaiveCD8	0	0	0	0	0	0	0	0	0	0	0	0	0	0	0	0	0	0	0	0	0	0	10.8838	0.266667	0	0	0	0	0	0	0	0	0	0	0	0	0	0	0	0	0	0	0	0	0	0	0
0d9d0c35-cd6a-48f7-a955-d52852f412c9	PPM1M_RP5-1157M23.2	NaiveCD8	0	0	0	0	0	0	0	0	0	0	0	0	0	0	0	0	0	0	0	0	0	0	5.4419	0.5	0	0	0	0	0	0	0	0	0	0	0	0	0	0	0	0	0	0	0	0	0	0	0
122e59ec-ef19-4771-a44d-404cce9b5713	AP3M1	NaiveCD8	0	0	0	0	0	0	0	0	0	0	0	0	0	0	0	0	0	0	0	0	0	0	4.08143	0.230769	0	0	0	0	0	0	0	0	0	0	0	0	0	0	0	0	0	0	0	0	0	0	0
1233a88d-285b-4fec-872c-4e021a03d44f	EBNA1BP2	NaiveCD8	0	0	0	0	0	0	0	0	0	0	0	0	0	0	0	0	0	0	0	0	0	0	9.52333	0.2	0	0	0	0	0	0	0	0	0	0	0	0	0	0	0	0	0	0	0	0	0	0	0
17fe6ae2-4d8c-49c2-a644-71a4ceb2ac5c	FAM178B	NaiveCD8	0	0	0	0	0	0	0	0	0	0	0	0	0	0	0	0	0	0	0	0	0	0	4.08143	0.6	0	0	0	0	0	0	0	0	0	0	0	0	0	0	0	0	0	0	0	0	0	0	0
1873d1c4-49b2-4e00-a53a-c96b1a508f3d	PNPLA8	NaiveCD8	0.931561	0.0344828	1.98441	0.0454545	0	0	3.12811	0.102564	0	0	2.7536	0.166667	0	0	1.93585	0.04	3.65761	0.146341	2.70078	0.125	0	0	13.6048	0.416667	5.75405	0.112583	0	0	2.49715	0.0869565	4.18791	0.08	3.18006	0.0434783	3.92029	0.0810811	0	0	0	0	3.50409	0.148148	6.48709	0.105263	5.58078	0.0816327	2.62798
1fd0a321-0e31-4abe-acad-68247c4c7a12	KIAA1328	NaiveCD8	0	0	0	0	0	0	0	0	0	0	0	0	0	0	0	0	0	0	0	0	0	0	4.08143	0.25	0	0	0	0	0	0	0	0	0	0	0	0	0	0	0	0	0	0	0	0	0	0	0
222270b1-5377-4405-b2c7-5c6e9d03d65d	PNPT1	NaiveCD8	0.931561	0.0416667	1.98441	0.0454545	2.97061	0.138889	3.12811	0.117647	2.26701	0.0588235	1.3768	0.0769231	3.36627	0.0833333	0	0	0.609602	0.0322581	0	0	2.66411	0.115385	12.2443	0.5625	0	0	0	0	0	0	0	0	0	0	0	0	0	0	0	0	2.62807	0.0967742	0	0	0	0	0
25f1f5e1-f67d-4e4e-b546-c95464ea084d	ZNF484	NaiveCD8	7.45249	0.25	5.95322	0.2	2.97061	0.15625	0	0	4.53403	0.222222	6.88401	0.333333	8.41568	0.416667	3.87169	0.25	4.26721	0.189189	0	0	0	0	14.9652	0.52381	2.36931	0.0833333	0	0	0	0	6.28187	0.171429	0	0	2.61353	0.133333	3.27577	0.142857	2.65571	0.333333	1.75205	0.0740741	1.08118	0.142857	1.39519	0.133333	1.31399
2789c689-98f1-4814-9f74-754249c17b50	WDR83OS	NaiveCD8	0	0	0	0	0	0	0	0	0	0	0	0	0	0	0	0	0	0	0	0	0	0	10.8838	0.533333	0	0	0	0	0	0	0	0	0	0	0	0	0	0	0	0	0	0	0	0	0	0	0
29d5bc3f-e1fb-4c0f-acb5-11cd51f1deba	KIN	NaiveCD8	0	0	1.98441	0.0909091	1.18825	0.0454545	0.782028	0.0769231	0	0	0.688401	0.0217391	1.68314	0.1	0	0	0	0	0	0	0.888037	0.0666667	10.8838	0.32	0.338474	0.0181818	0	0	0	0	0	0	0	0	0	0	0	0	0	0	0.876023	0.0277778	0	0	0	0	1.31399
2cae5d62-dbfe-4837-9c15-603c2f8a11cb	ERLEC1	NaiveCD8	0	0	0	0	0	0	0	0	0	0	0	0	0	0	0	0	0	0	0	0	0	0	5.4419	0.25	0	0	0	0	0	0	0	0	0	0	0	0	0	0	0	0	0	0	0	0	0	0	0
2d055e49-9951-40a5-9766-1f9eeeec9111	MIS18A	NaiveCD8	6.52093	0.25	0	0	4.75298	0.235294	1.56406	0.0740741	7.93455	0.291667	4.13041	0.139535	0	0	0	0	3.04801	0.106383	0	0	8.88037	0.204082	19.0467	0.466667	8.46184	0.223214	0	0	0	0	8.37582	0.137931	6.36013	0.2	0	0	3.27577	0.125	0	0	4.38012	0.178571	2.16236	0.222222	0	0	3.94196
2e15ce05-f924-4d33-a8ff-76208712fcb8	TBC1D32	NaiveCD8	0	0	0	0	0	0	0	0	0	0	0	0	0	0	0	0	0	0	0	0	0	0	8.16285	0.2	0	0	0	0	0	0	0	0	0	0	0	0	0	0	0	0	0	0	0	0	0	0	0
2f863262-e73b-483f-8123-19b03577a0fd	ACTR3B	NaiveCD8	0	0	0	0	0	0	0	0	0	0	0	0	0	0	0	0	0	0	0	0	0	0	8.16285	0.5	0	0	0	0	0	0	0	0	0	0	0	0	0	0	0	0	0	0	0	0	0	0	0
316de5b4-ce1f-48e0-aa02-614a886572d8	ENY2	NaiveCD8	0	0	0	0	0	0	0	0	0	0	0	0	0	0	0	0	0	0	0	0	0	0	12.2443	0.257143	0	0	0	0	0	0	0	0	0	0	0	0	0	0	0	0	0	0	0	0	0	0	0
3171f48c-b2d0-4a45-aa91-8c3a157379a8	THUMPD2	NaiveCD8	0	0	0	0	0	0	0	0	0	0	0	0	0	0	0	0	0	0	0	0	0	0	5.4419	0.444444	0	0	0	0	0	0	0	0	0	0	0	0	0	0	0	0	0	0	0	0	0	0	0
39a9db9a-fce5-4844-b9dd-5b4b2e59e9bf	ROBO3	NaiveCD8	0	0	0	0	0	0	0	0	0	0	0	0	0	0	0	0	0	0	0	0	0	0	8.16285	0.545455	0	0	0	0	0	0	0	0	0	0	0	0	0	0	0	0	0	0	0	0	0	0	0
3c10b87c-c8cb-4408-8d25-8d2f1c2600dc	DBN1	NaiveCD8	0	0	0	0	0	0	0	0	0	0	0	0	0	0	0	0	0	0	0	0	0	0	10.8838	0.2	0	0	0	0	0	0	0	0	0	0	0	0	0	0	0	0	0	0	0	0	0	0	0
3e8fed4b-5233-4f08-996e-a3c843b69c7b	SARS2	NaiveCD8	0	0	0	0	0	0	0	0	0	0	0	0	0	0	0	0	0	0	0	0	0	0	9.52333	0.4375	0	0	0	0	0	0	0	0	0	0	0	0	0	0	0	0	0	0	0	0	0	0	0
45e5db13-aa40-4d6b-898a-e120d5c8934b	KLHL3	NaiveCD8	0	0	0	0	0	0	0	0	0	0	0	0	0	0	0	0	0	0	0	0	0	0	6.80238	0.263158	0	0	0	0	0	0	0	0	0	0	0	0	0	0	0	0	0	0	0	0	0	0	0
46c5c511-6eee-4ed5-8d78-4ef98469f09c	BAX	NaiveCD8	0	0	0	0	0	0	0	0	0	0	0	0	0	0	0	0	0	0	0	0	0	0	20.4071	0.405405	0	0	0	0	0	0	0	0	0	0	0	0	0	0	0	0	0	0	0	0	0	0	0
49caa324-a907-4fb6-a3e3-dc9ebbd7f4a5	RP11-265N6.5	NaiveCD8	0	0	0	0	0	0	0.782028	0.0217391	0	0	0	0	0	0	0	0	0	0	0	0	0	0	10.8838	0.307692	0	0	0	0	0	0	0	0	0	0	0	0	0	0	0	0	0	0	0	0	0	0	0
5046f943-41e9-45df-8ad8-bdd7bf4327d0	TELO2	NaiveCD8	0	0	0	0	0	0	0	0	0	0	0	0	0	0	0	0	0	0	0	0	0	0	4.08143	0.333333	0	0	0	0	0	0	0	0	0	0	0	0	0	0	0	0	0	0	0	0	0	0	0
50b8e2cf-feb3-458e-b314-ffd1d737ace5	EPB41L5	NaiveCD8	0	0	0	0	0	0	0	0	0	0	0	0	0	0	0	0	0	0	0	0	0	0	6.80238	0.5	0	0	0	0	0	0	0	0	0	0	0	0	0	0	0	0	0	0	0	0	0	0	0
58d3ebdd-1948-4b0f-b155-436a42ff719d	COQ3	NaiveCD8	0	0	0	0	0	0	0	0	0	0	0	0	0	0	0	0	0	0	0	0	0	0	6.80238	0.384615	0	0	0	0	0	0	0	0	0	0	0	0	0	0	0	0	0	0	0	0	0	0	0
5a862ea3-d1f7-457e-9653-57759be80aca	POT1-AS1	NaiveCD8	0	0	0	0	0.594123	0.0555556	0	0	0	0	0	0	0	0	0	0	0	0	0	0	0	0	13.6048	0.909091	0	0	0	0	0	0	0	0	0	0	0	0	0	0	0	0	0	0	0	0	0	0	0
5c3b4fe6-b178-4101-b828-406dfc8281eb	DONSON	NaiveCD8	3.72624	0.363636	0	0	8.91184	0.340909	5.47419	0.318182	2.26701	0.25	3.442	0.208333	8.41568	0.3125	0	0	1.2192	0.285714	2.70078	0.2	2.66411	0.176471	23.1281	0.85	2.36931	0.152174	0	0	0	0	5.23489	0.555556	6.36013	0.222222	0	0	13.1031	0.666667	2.65571	0.181818	8.76023	0.588235	6.48709	0.666667	2.09279	0.3	0
5edf572f-2f38-4d5e-9e5b-83cedf749e1f	NEDD8	NaiveCD8	3.72624	0.0714286	0	0	1.78237	0.06	2.34608	0.0410959	2.26701	0.0666667	4.81881	0.155556	0	0	7.74338	0.16	0	0	0	0	5.32822	0.0594059	19.0467	0.451613	6.431	0.142857	0	0	0	0	0	0	0	0	2.61353	0.1	0	0	2.65571	0.142857	5.25614	0.1	4.32473	0.0769231	3.48799	0.0847458	1.31399
61ca7466-5b0e-4cf8-bbb3-7d73a103b36a	CA5B	NaiveCD8	0	0	0	0	0	0	0	0	0	0	0	0	0	0	0	0	0	0	0	0	0	0	5.4419	0.222222	0	0	0	0	0	0	0	0	0	0	0	0	0	0	0	0	0	0	0	0	0	0	0
68ab9be6-27f3-49e4-bb8c-8db38914552a	DESI1	NaiveCD8	0	0	0	0	0	0	0	0	0	0	0	0	0	0	0	0	0	0	0	0	0	0	4.08143	0.230769	0	0	0	0	0	0	0	0	0	0	0	0	0	0	0	0	0	0	0	0	0	0	0
68c7d73a-fad8-44b7-9f5c-95ff19f36659	ZNF85	NaiveCD8	0	0	0	0	0	0	0	0	1.13351	0.0625	0	0	0	0	0	0	0	0	0	0	0	0	16.3257	0.857143	0	0	0	0	0.624288	0.0434783	0	0	0	0	0	0	0	0	0	0	0	0	0	0	0	0	0
703ebe6d-194b-4ad5-9ddc-1aaf6f25fd1b	BRCC3	NaiveCD8	0	0	0	0	2.97061	0.0480769	0	0	1.13351	0.0243902	3.442	0.0862069	3.36627	0.0606061	0	0	0	0	0	0	1.77607	0.0392157	10.8838	0.216216	4.06168	0.0582524	0	0	1.24858	0.0192308	0	0	3.18006	0.0588235	1.30676	0.0322581	0	0	0	0	3.50409	0.0634921	1.08118	0.0294118	1.39519	0.0377358	2.62798
706517cb-5445-4e09-8a30-ca46e664271f	TTC31	NaiveCD8	0	0	0	0	0	0	0	0	0	0	0	0	0	0	0	0	0	0	0	0	0	0	5.4419	0.333333	0	0	0	0	0	0	0	0	0	0	0	0	0	0	0	0	0	0	0	0	0	0	0
744153b4-7955-4eb4-a333-44f9bf15d2c9	TMUB1	NaiveCD8	0	0	0	0	0	0	0	0	0	0	0	0	0	0	0	0	0	0	0	0	0	0	6.80238	0.208333	0	0	0	0	0	0	0	0	0	0	0	0	0	0	0	0	0	0	0	0	0	0	0
7547a28e-ebf9-4c8d-b22d-74c8c6b6b259	SMC4	NaiveCD8	1.86312	0.0666667	0	0	0.594123	0.0111111	3.12811	0.0425532	0	0	2.0652	0.0588235	3.36627	0.0714286	1.93585	0.0192308	3.65761	0.0983607	0	0	0	0	5.4419	0.2	0.338473	0.00358423	0	0	3.74573	0.0530973	0	0	0	0	0	0	0	0	1.32786	0.0151515	0.876023	0.0121951	1.08118	0.0416667	2.09279	0.115385	2.62798
7b0595ca-2bc5-41c4-82ce-ed61231bb7fe	SPATS2	NaiveCD8	0	0	0	0	0	0	0	0	0	0	0	0	0	0	0	0	0	0	0	0	0	0	8.16285	0.206897	0	0	0	0	0	0	0	0	0	0	0	0	0	0	0	0	0	0	0	0	0	0	0
7e90ba72-9643-4e74-8042-1eddc20320c8	TMEM38B	NaiveCD8	0	0	0	0	0	0	0	0	0	0	0	0	0	0	0	0	0	0	0	0	0	0	14.9652	0.22	0	0	0	0	0	0	0	0	0	0	0	0	0	0	0	0	0	0	0	0	0	0	0
81340840-1130-46ab-a1f4-f5056b9a79fd	ZDHHC13	NaiveCD8	0	0	0	0	0	0	0	0	0	0	0	0	0	0	0	0	0	0	0	0	0	0	6.80238	0.5	0	0	0	0	0	0	0	0	0	0	0	0	0	0	0	0	0	0	0	0	0	0	0
8205ed9a-f64c-42ce-b7d7-36901a9226b1	SRP14-AS1	NaiveCD8	0	0	0	0	0	0	0	0	0	0	0	0	0	0	0	0	0	0	0	0	0	0	21.7676	0.666667	0	0	0	0	0	0	0	0	0	0	0	0	0	0	0	0	0	0	0	0	0	0	0
966aac88-2b8f-4691-bc7b-5b9ae0274906	NME7	NaiveCD8	0	0	0	0	0	0	0	0	0	0	0	0	0	0	0	0	0	0	0	0	0	0	6.80238	0.277778	0	0	0	0	0	0	0	0	0	0	0	0	0	0	0	0	0	0	0	0	0	0	0
ENST00000414797.6	MAGI2-AS3	NaiveCD8	0	0	0	0	0	0	0	0	0	0	0	0	0	0	0	0	0	0	0	0	0	0	20.4071	0.625	0	0	0	0	0	0	0	0	0	0	0	0	0	0	0	0	0	0	0	0	0	0	0
ENST00000442521.1	METTL21A	NaiveCD8	0	0	0	0	0	0	0	0	0	0	0	0	0	0	0	0	0	0	0	0	0	0	10.8838	0.307692	0	0	0	0	0	0	0	0	0	0	0	0	0	0	0	0	0	0	0	0	0	0	0
ENST00000444521.6	PRXL2B	NaiveCD8	0	0	0	0	0	0	0	0	0	0	0	0	0	0	0	0	0	0	0	0	0	0	9.52333	0.7	0	0	0	0	0	0	0	0	0	0	0	0	0	0	0	0	0	0	0	0	0	0	0
ENST00000549760.1	RAB3IP	NaiveCD8	0	0	0	0	0	0	0	0	0	0	0	0	0	0	0	0	0	0	0	0	0	0	5.4419	0.285714	0.338473	0.0172414	0	0	0	0	0	0	0	0	0	0	0	0	0	0	0	0	0	0	0	0	0
ENST00000568475.1	MT1F	NaiveCD8	4.6578	0.0877193	0	0	0	0	6.25622	0.123077	0	0	2.7536	0.0571429	3.36627	0.0625	7.74338	0.097561	3.04801	0.0909091	0	0	4.44019	0.0806452	13.6048	0.212766	3.38474	0.0877193	0	0	6.86717	0.0723684	0	0	0	0	0	0	0	0	0	0	0.876023	0.03125	1.08118	0.0222222	0	0	0
a00c970b-0aae-4d84-81a8-6a783351bbf7	USB1	NaiveCD8	0	0	0	0	1.78237	0.0375	2.34608	0.0447761	2.26701	0.0350877	0	0	0	0	3.87169	0.0526316	0.609602	0.00980392	0	0	2.66411	0.0566038	5.4419	0.307692	1.35389	0.0333333	0	0	1.87286	0.0333333	0	0	3.18006	0.111111	0	0	3.27577	0.0909091	1.32786	0.0769231	4.38012	0.0505051	0	0	0.697597	0.0111111	0
a4c463f6-0cf7-4034-b09d-28761b24cc74	YIF1A	NaiveCD8	0.931561	0.0166667	0	0	1.18824	0.020202	0	0	0	0	1.3768	0.0229885	0	0	0	0	0	0	0	0	0	0	31.2909	0.638889	0	0	0	0	0	0	0	0	0	0	0	0	0	0	0	0	0.876023	0.0108696	0	0	0.697597	0.00671141	0
b93568c7-ef5e-4805-97be-458a2a63b036	MAST4	NaiveCD8	0	0	0	0	0	0	0	0	0	0	0	0	0	0	0	0	0	0	0	0	0	0	10.8838	0.228571	0	0	0	0	0	0	0	0	0	0	0	0	0	0	0	0	0	0	0	0	0	0	0
c563b46c-1522-4923-9821-9a9163717cfe	GSTM4	NaiveCD8	0	0	0	0	0	0	0	0	0	0	0	0	0	0	0	0	0	0	0	0	0	0	9.52333	0.4375	0	0	0	0	0.624288	0.030303	0	0	0	0	0	0	0	0	0	0	0	0	0	0	0	0	0
c5d0427c-40ed-4cdf-b8e7-4582c83b7842	SLC9A7	NaiveCD8	0	0	0	0	0	0	0	0	0	0	0	0	0	0	0	0	0	0	0	0	0	0	4.08143	0.2	0	0	0	0	0	0	0	0	0	0	0	0	0	0	0	0	0	0	0	0	0	0	0
c9d91e9f-24ed-459c-98d1-586a0a2b7f03	TMEM135	NaiveCD8	0	0	0	0	0	0	0	0	0	0	0	0	0	0	0	0	0	0	0	0	0	0	10.8838	0.285714	0	0	0	0	0	0	0	0	0	0	0	0	0	0	0	0	0	0	0	0	0	0	0
c9eeef64-5a95-401e-ab1b-e525e2582330	SGTB	NaiveCD8	0	0	0	0	0	0	0	0	0	0	0	0	0	0	0	0	0	0	0	0	0	0	21.7676	0.355556	0	0	0	0	0	0	0	0	0	0	0	0	0	0	0	0	0	0	0	0	0	0	0
ccba5b34-f9c2-45d1-8986-af40cdb4f79c	LINC00174	NaiveCD8	0	0	0	0	0	0	0	0	0	0	0	0	0	0	0	0	0	0	0	0	0	0	14.9652	0.314286	0	0	0	0	0	0	0	0	0	0	0	0	0	0	0	0	0	0	0	0	0	0	0
cf7f8ae7-9fdd-406d-b282-7d6734b3a49b	XYLB	NaiveCD8	0	0	0	0	0	0	0	0	0	0	0	0	0	0	0	0	0	0	0	0	0	0	12.2443	0.6	0	0	0	0	0	0	0	0	0	0	0	0	0	0	0	0	0	0	0	0	0	0	0
e1ddc8a3-dd8a-4a5f-a1c5-4c4c5301fdec	EEFSEC	NaiveCD8	0	0	0	0	0	0	0	0	0	0	0	0	0	0	0	0	0	0	0	0	0	0	6.80238	0.277778	0	0	0	0	0	0	0	0	0	0	0	0	0	0	0	0	0	0	0	0	0	0	0
e9d0d88a-76a2-4eed-b605-7fb16ddc4b24	USP48	NaiveCD8	0	0	0	0	0	0	0	0	0	0	0	0	0	0	0	0	0	0	0	0	0	0	10.8838	0.205128	0	0	0	0	0	0	0	0	0	0	0	0	0	0	0	0	0	0	0	0	0	0	0
f417f745-31d0-4b5d-b0b1-a1e9582a20a1	PDGFB	NaiveCD8	0	0	0	0	0	0	0	0	0	0	0	0	0	0	0	0	0	0	0	0	0	0	6.80238	0.357143	0	0	0	0	0	0	0	0	0	0	0	0	0	0	0	0	0	0	0	0	0	0	0
b63b5927-c9d0-4f7a-b4af-ac055df5f6f6	CYRIB	NC Mono	8.38405	0.0803571	3.96881	0.0322581	2.97061	0.0247525	17.2046	0.101382	15.8691	0.123894	11.0144	0.0820513	11.782	0.0864198	19.3585	0.120482	6.09602	0.0505051	10.8031	0.0769231	7.1043	0.047619	0	0	12.5235	0.0835214	13.3746	0.118881	9.36432	0.0909091	3.14093	0.0352941	6.36013	0.0487805	13.0676	0.114943	9.8273	0.0576923	1.32786	0.0357143	35.917	0.13355	34.5978	0.163265	71.8525	0.315951	35.4777
65277275-09f0-467b-bbd4-122aea62a673	FLNA	NC Mono	13.9734	0.142857	59.5322	0.258621	37.4297	0.21	68.0364	0.230769	46.4738	0.199029	61.2677	0.225316	38.7121	0.144654	40.6528	0.154412	62.1794	0.22973	32.4094	0.285714	65.7147	0.245033	21.7676	0.202532	62.2791	0.317241	30.6829	0.267123	54.313	0.286184	5.23489	0.0847458	38.1608	0.333333	20.9082	0.25	29.4819	0.3	30.5407	0.370968	63.0737	0.22291	40.0037	0.300813	131.148	0.498674	59.1295
ENST00000498700.5	CRBN	NC Mono	6.52093	0.0322581	7.93763	0.0555556	2.97061	0.0146628	11.7304	0.075	2.26701	0.010989	8.26081	0.0408163	5.04941	0.0294118	11.6151	0.0618557	10.9728	0.0501393	0	0	4.44019	0.0233645	0	0	6.431	0.0503979	11.0144	0.0717949	10.6129	0.0977011	0	0	9.54019	0.0810811	0	0	0	0	3.98357	0.0857143	6.13216	0.0388889	5.40591	0.0704225	19.5327	0.225806	6.56994
1a65bedd-c3a5-427c-80dc-30c4c9f4e189	NT5DC1	NC Mono	10.2472	0.203704	9.92203	0.151515	4.75298	0.0727273	11.7304	0.147059	5.66753	0.0862069	8.26081	0.1875	8.41568	0.151515	5.80754	0.0967742	10.3632	0.195402	2.70078	0.0434783	15.9847	0.216867	2.72095	0.0714286	5.0771	0.220588	0.786741	0.030303	3.12144	0.0724638	16.7516	0.333333	9.54019	0.115385	10.4541	0.126984	3.27577	0.0588235	9.295	0.21875	6.13216	0.148936	9.73063	0.191489	20.9279	0.576923	11.8259
9d445e8f-bdce-49ff-9ec7-7b22209e8571	KIAA1328	NC Mono	2.79468	0.0909091	0	0	1.78237	0.0612245	0	0	3.40052	0.111111	0.688401	0.03125	0	0	0	0	1.82881	0.0967742	2.70078	0.0666667	0	0	1.36048	0.0833333	2.70779	0.105263	0.786741	0.0666667	2.49715	0.097561	2.09396	0.0689655	0	0	1.30676	0.1	0	0	0	0	0	0	0	0	4.88318	0.21875	0
2f46b0ef-4f99-480b-94e1-d357534d5fca	MEG3	NC Mono	0	0	0	0	0	0	0	0	0	0	0	0	0	0	0	0	0	0	0	0	0	0	0	0	0	0	0	0	0	0	0	0	0	0	0	0	0	0	0	0	0	0	0	0	4.18558	0.26087	0
3047e4b2-78d2-4e5d-9b74-aa1d2ca713fc	FAM86EP	NC Mono	0	0	0	0	0	0	0	0	0	0	0	0	0	0	0	0	0	0	0	0	0	0	0	0	0	0	0	0	0	0	0	0	0	0	0	0	0	0	0	0	0	0	0	0	2.09279	0.375	0
6f6b8b59-11dd-44ea-b4c7-37ff7713d6dc	GCN1	NC Mono	0	0	0	0	0	0	0	0	0	0	0	0	0	0	0	0	0	0	0	0	0	0	0	0	0	0	0	0	0	0	0	0	0	0	0	0	0	0	0	0	0	0	0	0	2.09279	0.230769	0
ENST00000429159.6	MEG3	NC Mono	0	0	0	0	0	0	0	0	0	0	0	0	0	0	0	0	0	0	0	0	0	0	0	0	0	0	0	0	0	0	0	0	0	0	0	0	0	0	0	0	0	0	0	0	4.88318	0.304348	0
06753927-c4e0-440f-97a1-60bb13e577b2	XRRA1	Neutrophil	373.556	0.671692	474.273	0.746875	338.65	0.686747	304.991	0.69395	340.052	0.724638	433.693	0.703125	277.717	0.711207	232.302	0.740741	193.853	0.652977	356.503	0.694737	496.413	0.760544	459.841	0.83871	548.666	0.765706	415.399	0.690196	510.043	0.726222	430.308	0.751371	597.852	0.828194	590.657	0.833948	573.259	0.810185	471.389	0.747368	325.881	0.732283	222.723	0.765799	255.321	0.727634	240.46
1f54742e-5158-4b16-b521-ed3b83c688c7	MAP2K5	Neutrophil	221.712	0.85	293.692	0.860465	182.396	0.720657	190.033	0.773885	200.631	0.823256	265.723	0.809224	92.5725	0.662651	152.932	0.752381	149.352	0.740181	216.063	0.842105	208.689	0.802048	296.584	0.819549	232.531	0.718619	210.846	0.740331	225.368	0.78308	225.1	0.787546	318.006	0.900901	213.003	0.840206	176.891	0.830769	228.391	0.934783	168.196	0.755906	109.199	0.776923	136.031	0.833333	128.771
7f44a47f-1741-4e79-b6ca-1ea6c4d13add	DNAJC15	Neutrophil	24.2206	0.309524	31.7505	0.235294	14.8531	0.152439	23.4608	0.113636	19.2696	0.188889	15.1448	0.166667	11.782	0.076087	32.9094	0.182796	39.0145	0.225352	51.3149	0.372549	19.5368	0.236559	14.9652	0.161765	3.38474	0.0373134	29.8961	0.240506	24.9715	0.19802	47.114	0.286624	25.4405	0.195122	53.5773	0.394231	49.1365	0.238095	10.6229	0.0551724	33.2889	0.180952	28.1107	0.135417	23.7183	0.137097	39.4196
c377e468-7fb2-48f3-b33e-57369350852f	RICTOR	Neutrophil	235.685	0.571106	363.146	0.68797	190.119	0.558464	178.302	0.601583	141.688	0.550661	295.324	0.712625	141.383	0.538462	133.573	0.518797	111.557	0.440964	240.37	0.552795	254.867	0.574	442.155	0.708061	375.029	0.816507	358.754	0.705882	264.698	0.658385	250.228	0.5975	349.807	0.780142	299.249	0.696049	203.098	0.652632	205.818	0.682819	153.304	0.566343	117.849	0.712418	119.987	0.627737	166.876
5ec0014e-cafc-440d-a665-f7d1e8b2bca6	SYNCRIP	Neutrophil	66.1408	0.541985	65.4854	0.702128	54.0652	0.561728	41.4475	0.53	54.4083	0.695652	77.7893	0.753333	65.6423	0.609375	32.9094	0.369565	45.1105	0.521127	40.5117	0.6	55.9463	0.636364	55.7795	0.66129	48.7402	0.590164	62.1525	0.642276	35.5844	0.487179	61.7717	0.670455	57.2412	0.72	45.7368	0.714286	42.585	0.481481	37.18	0.682927	38.545	0.53012	33.5166	0.508197	43.251	0.626263	30.2217
ENST00000371743.8	ZFAS1	Neutrophil	57.7568	0.189024	41.6725	0.230769	77.8301	0.257874	29.7171	0.193878	61.2094	0.232759	33.7316	0.170732	55.5435	0.232394	61.9471	0.233577	40.2337	0.151724	43.2125	0.202532	20.4248	0.127778	59.8609	0.197309	35.8782	0.13367	73.1669	0.252717	46.1973	0.179177	90.0401	0.178794	98.582	0.252033	78.4059	0.204082	91.7215	0.245614	21.2457	0.213333	37.669	0.217172	84.3322	0.240741	89.99	0.304245	68.3274
a0ba46cc-b3c3-4599-ae41-92c5f50efdf0	PRPF40A	Neutrophil	54.0305	0.207885	47.6258	0.176471	38.0239	0.146789	49.2677	0.198113	46.4738	0.159533	39.9273	0.15978	38.7121	0.166667	42.5886	0.196429	33.5281	0.137157	54.0157	0.17094	41.7377	0.126344	17.6862	0.0663265	43.6631	0.18042	33.0431	0.162791	31.2144	0.132979	33.5033	0.181818	47.701	0.151515	23.5218	0.109756	52.4123	0.216216	21.2457	0.10596	35.917	0.160784	36.7602	0.174359	25.1135	0.125874	17.0818
10893ddb-80c2-488d-aef6-ef1562280c09	SH3BGRL	Neutrophil	131.35	0.473154	158.753	0.56338	120.013	0.393762	103.228	0.340206	87.28	0.290566	130.796	0.493506	77.4243	0.328571	114.215	0.357576	101.194	0.305709	110.732	0.386792	120.773	0.492754	189.106	0.671498	126.589	0.563253	176.23	0.584856	124.233	0.554318	148.671	0.434251	130.383	0.427083	188.174	0.55814	127.755	0.410526	80.9993	0.73494	106.875	0.360947	80.0074	0.162996	99.0588	0.151547	115.631
3d105358-b560-459b-af41-b9b42f37ddb6	VDAC2	Neutrophil	20.4943	0.328358	23.8129	0.4	21.3884	0.356436	22.6788	0.337209	29.4712	0.382353	24.094	0.333333	28.6133	0.435897	15.4868	0.333333	28.0417	0.377049	13.5039	0.208333	10.6564	0.15	27.2095	0.555556	12.5235	0.216374	17.3083	0.247191	24.9715	0.373832	3.14093	0.166667	19.0804	0.352941	10.4541	0.140351	22.9304	0.4375	11.9507	0.375	19.2725	0.30137	18.3801	0.395349	21.6255	0.43662	27.5937
cb642dd5-a904-45ed-a1ad-5ba0fa10a40f	RIN3	Neutrophil	9.31561	0.0401606	19.8441	0.208333	11.8825	0.0578035	7.03825	0.029703	5.66753	0.0595238	15.8332	0.155405	5.04941	0.0638298	15.4868	0.097561	5.48642	0.108434	2.70078	0.0909091	33.7454	0.38	31.2909	0.135294	60.2483	0.383621	35.4033	0.21028	54.9373	0.321168	20.9396	0.0934579	19.0804	0.122449	54.8841	0.179487	39.3092	0.142857	10.6229	0.285714	74.462	0.256798	37.8414	0.150215	85.1069	0.177326	67.0134
ENST00000445930.7-1	PSMC6	Neutrophil	23.289	0.233645	19.8441	0.169492	27.3296	0.328571	46.1396	0.457364	36.2722	0.421053	21.3404	0.269565	40.3953	0.444444	25.166	0.254902	32.9185	0.364865	37.811	0.388889	15.0966	0.204819	17.6862	0.276596	9.13879	0.145161	18.095	0.22549	12.4858	0.25974	36.6442	0.411765	22.2604	0.388889	13.0676	0.2	13.1031	0.137931	22.5736	0.377778	31.5368	0.378947	35.679	0.568966	24.4159	0.346535	21.0238
5c6c4148-23f4-4c70-ad36-b8c6a0432734	CHD6	Neutrophil	38.194	0.216931	51.5946	0.313253	32.0826	0.196364	39.1014	0.344828	19.2696	0.175258	39.2388	0.174312	23.5639	0.153846	3.87169	0.030303	25.6033	0.256098	48.6141	0.243243	28.4172	0.271186	61.2214	0.219512	64.6484	0.275613	33.0431	0.200957	23.0986	0.107558	27.2214	0.148571	60.4212	0.275362	20.9082	0.172043	32.7577	0.30303	14.6064	0.229167	50.8094	0.284314	11.893	0.142857	30.6943	0.266667	30.2217
ENST00000477931.5	GNAS	Neutrophil	4.6578	0.042735	9.92203	0.142857	7.7236	0.062201	9.38433	0.0710059	7.93455	0.0714286	6.88401	0.0621118	11.782	0.0752688	7.74338	0.0533333	9.14403	0.0549451	16.2047	0.115385	17.7607	0.116279	0	0	16.9237	0.107527	22.0287	0.154696	8.74003	0.061674	5.23489	0.0367647	6.36013	0.0512821	1.30676	0.016129	16.3788	0.111111	15.9343	0.0895522	22.7766	0.167742	25.9484	0.164384	18.1375	0.111588	21.0238
4c572405-51f6-47ca-87ce-0c909b7cd8a0	HECTD1	Neutrophil	40.9887	0.363636	69.4542	0.416667	39.8062	0.458904	86.023	0.528846	61.2094	0.504673	46.8113	0.333333	30.2965	0.333333	50.332	0.464286	44.5009	0.403315	35.1102	0.325	60.3865	0.503704	58.5005	0.37069	77.172	0.487179	60.579	0.427778	51.1916	0.429319	65.9596	0.440559	89.0418	0.491228	47.0435	0.283465	55.688	0.459459	78.3436	0.443609	63.0737	0.433735	35.679	0.388235	29.9967	0.390909	44.6756
7a009bbd-4c5d-49ec-8f04-bfc07ccc521d	MRPS11	Neutrophil	45.6465	0.471154	37.7037	0.339286	31.4885	0.304598	32.0631	0.278912	44.2068	0.410526	46.8113	0.456376	35.3459	0.313433	48.3961	0.520833	46.9393	0.442529	59.4172	0.44	53.2822	0.425532	39.4538	0.391892	66.3408	0.438479	54.2851	0.43125	56.1859	0.424528	39.7852	0.372549	38.1608	0.48	40.5097	0.54386	29.4819	0.346154	25.2293	0.296875	56.9415	0.416667	30.2731	0.252252	20.2303	0.219697	24.9658
ENST00000431926.6	DCAF7	Neutrophil	23.289	0.316456	31.7505	0.238806	13.0707	0.161765	28.153	0.25	15.8691	0.16092	11.0144	0.103226	25.247	0.294118	21.2943	0.203704	18.2881	0.20979	13.5039	0.185185	26.6411	0.212766	0	0	2.70779	0.0357143	11.8011	0.189873	13.11	0.162791	18.8456	0.157895	12.7203	0.148148	16.9879	0.282609	16.3788	0.25	10.6229	0.119403	24.5287	0.187919	18.3801	0.178947	14.6495	0.116022	13.1399
965f55fe-71ca-4dd9-8d34-76f9e5e61784	PHF20L1	Neutrophil	10.2472	0.080292	1.98441	0.0138889	13.0707	0.117647	15.6406	0.11976	13.6021	0.122449	11.7028	0.0918919	11.782	0.134615	1.93585	0.0208333	14.6304	0.179104	10.8031	0.0519481	18.6488	0.144828	29.9305	0.130178	5.75405	0.035865	6.29392	0.042328	9.36432	0.0731707	13.6107	0.141304	9.54019	0.12	0	0	3.27577	0.0384615	9.295	0.0666667	7.00819	0.0701754	14.0554	0.141304	9.06876	0.0860927	14.4539
849c66f5-881d-4acf-ae55-b6245e33861a	GMFG	Neutrophil	67.0724	0.1875	49.6102	0.163399	100.407	0.304505	62.5622	0.195122	56.6753	0.210084	72.9705	0.279683	70.6917	0.17284	60.0112	0.178161	68.885	0.213611	83.7243	0.226277	54.1703	0.162667	100.675	0.366337	66.3408	0.217536	85.7547	0.250575	63.6774	0.193548	58.6308	0.291667	54.0611	0.261538	56.1909	0.277419	29.4819	0.108434	35.8522	0.166667	81.4702	0.228501	41.0849	0.0881671	71.1549	0.166395	61.7574
2f24968e-9486-4270-ab5f-41df88ae040d	PSTPIP1_RP11-797A18.3	Neutrophil	7.45249	0.156863	49.6102	0.384615	18.4178	0.238462	36.7553	0.330986	38.5392	0.357895	61.9561	0.384615	15.1482	0.152542	13.5509	0.145833	22.5553	0.23125	43.2125	0.432432	84.3635	0.477387	77.5471	0.686747	66.6793	0.469048	76.3138	0.373077	91.146	0.506944	37.6912	0.705882	15.9003	0.384615	39.2029	0.555556	22.9304	0.538462	5.31143	0.8	66.5778	0.44186	25.9484	0.266667	9.06876	0.282609	11.8259
0ccec35b-a706-43d1-b752-8493e3aa03fb	ATP5MC2_ATF7	Neutrophil	67.0724	0.100279	49.6102	0.0791139	56.4417	0.0748621	35.1912	0.0425733	58.9423	0.0721221	71.5937	0.119816	35.3459	0.0434783	50.332	0.0577778	40.8433	0.0493373	64.8188	0.0769231	58.6105	0.0677618	47.6167	0.0943396	53.1403	0.0852334	61.3658	0.0805785	35.5844	0.048552	57.5838	0.0840979	47.701	0.0519031	79.7126	0.0969793	39.3092	0.0512821	30.5407	0.0481172	50.8094	0.0651685	41.0849	0.0409483	76.0381	0.080206	80.1533
4bbb15e9-6ff4-440f-a4af-68d7b5cae69c	TNPO3	Neutrophil	108.993	0.676301	91.2827	0.647887	64.1653	0.559585	97.7535	0.578704	70.2774	0.462687	90.1805	0.579646	52.1772	0.442857	67.7546	0.555556	48.1585	0.436464	59.4172	0.44	91.4678	0.631902	66.6633	0.347518	78.1874	0.418478	70.8067	0.596026	57.4345	0.676471	100.51	0.611465	89.0418	0.430769	96.7006	0.627119	81.8942	0.471698	51.7864	0.5	42.0491	0.533333	45.4096	0.512195	48.8318	0.479452	53.8735
ENST00000396957.5	RPL32	Neutrophil	30.7415	0.0430248	29.7661	0.0877193	30.8944	0.05	28.153	0.0927835	22.6701	0.0496278	18.5868	0.0576923	31.9796	0.0875576	17.4226	0.0367347	9.75363	0.0201258	18.9055	0.0374332	12.4325	0.0383562	36.7328	0.0694087	9.13879	0.0258373	33.8299	0.0693548	15.6072	0.037594	26.1745	0.0459559	19.0804	0.0441176	43.1232	0.101852	13.1031	0.0258065	7.96714	0.0425532	3.50409	0.0153846	10.8118	0.0346021	6.97597	0.0294118	14.4539
840b7798-13b5-416e-97a2-5073bacbbfe3	SLU7	Neutrophil	13.9734	0.217391	29.7661	0.46875	35.6474	0.4	31.2811	0.416667	32.8717	0.47541	19.2752	0.363636	18.5145	0.392857	27.1018	0.5	30.4801	0.5	18.9055	0.466667	16.8727	0.38	19.0467	0.311111	23.0162	0.433121	31.4696	0.45977	29.3415	0.447619	16.7517	0.216216	34.9807	0.611111	18.2947	0.466667	9.8273	0.214286	7.96714	0.315789	30.6608	0.402299	20.5424	0.463415	15.3471	0.278481	18.3958
a396b223-4ba2-43ad-94cc-99610aae981b	PHF14	Neutrophil	85.7036	0.5	47.6258	0.363636	49.9063	0.451613	46.9217	0.441176	54.4083	0.466019	67.4633	0.49	63.9592	0.584615	56.1395	0.467742	61.5698	0.567416	56.7164	0.456522	35.5215	0.40404	62.5819	0.368	61.9406	0.428571	82.6078	0.614035	62.4288	0.561798	79.5703	0.571429	54.0611	0.354167	49.657	0.25	29.4819	0.409091	17.2621	0.295455	50.8094	0.369427	28.1107	0.4	39.0654	0.444444	27.5938
91ca7499-1ec2-4383-9f04-3ed046b1a133	HNRNPD	Neutrophil	12.1103	0.0673575	1.98441	0.0135135	19.0119	0.0826873	21.8968	0.0992908	21.5366	0.0964467	22.0288	0.115942	23.5639	0.0823529	23.2301	0.101695	12.192	0.0515464	5.40157	0.0363636	7.1043	0.0533333	9.52333	0.0843373	8.12336	0.0776699	5.50718	0.0451613	2.49715	0.0145455	17.7986	0.122302	15.9003	0.147059	6.53382	0.0684932	6.55153	0.0350877	1.32786	0.010989	14.8924	0.0611511	12.9742	0.0774194	2.79039	0.0231214	3.94196
ENST00000229795.7	MAPK14	Neutrophil	9.31561	0.126582	25.7973	0.213115	17.8237	0.214286	19.5507	0.240385	28.3377	0.431034	14.4564	0.152174	26.9302	0.32	29.0377	0.428571	7.92482	0.138298	24.3071	0.257143	11.5445	0.154762	12.2443	0.147541	11.1696	0.195266	1.57348	0.0266667	9.36432	0.1875	9.4228	0.209302	0	0	6.53382	0.108696	16.3788	0.384615	3.98357	0.0789474	32.4129	0.366337	35.679	0.255814	19.5327	0.241379	9.19792
34631d0e-2eb2-4010-bf99-3333cc687cc7	GBF1	Neutrophil	22.3575	0.24	27.7817	0.215385	27.3296	0.285714	24.2429	0.182353	27.2042	0.266667	23.4056	0.17801	23.5639	0.35	17.4226	0.243243	20.1169	0.3	21.6063	0.258065	33.7454	0.275362	17.6862	0.0942029	40.6168	0.243408	23.6022	0.291262	20.6015	0.177419	5.23489	0.0666667	41.3408	0.325	28.7488	0.161765	13.1031	0.129032	43.8193	0.210191	28.0327	0.363636	12.9742	0.20339	11.8592	0.180851	3.94196
ENST00000340541.4	VAPA	Neutrophil	0	0	9.92203	0.0649351	0	0	10.9484	0.0487805	1.13351	0.00606061	2.7536	0.0151515	13.4651	0.0784314	7.74338	0.0454545	9.75363	0.0492308	0	0	6.21626	0.0391061	9.52333	0.0469799	10.8311	0.053068	3.9337	0.0232558	6.86717	0.0416667	13.6107	0.0702703	12.7203	0.0833333	5.22706	0.0425532	6.55153	0.0408163	9.295	0.0608696	12.2643	0.057377	27.0295	0.093633	12.5567	0.0700389	11.8259
16f1fa2a-a241-42dc-995d-5662dde92c0d	UBE2L6	Neutrophil	48.4412	0.245283	63.501	0.246154	38.0239	0.198142	17.9866	0.0861423	29.4712	0.147727	54.3837	0.281139	48.8109	0.147208	25.166	0.0896552	21.9457	0.108761	32.4094	0.153846	28.4172	0.13913	69.3843	0.326923	46.3709	0.226446	45.631	0.213235	36.833	0.179331	42.9261	0.2	47.701	0.192308	56.1909	0.325758	29.4819	0.176471	14.6064	0.234043	47.3053	0.168224	25.9484	0.101266	34.1823	0.11036	32.8497
15c6f5d6-6d43-4df9-a34a-0e475d6e3d25	NDUFA2	Neutrophil	17.6997	0.0471464	15.8753	0.0625	27.9238	0.0647383	16.4226	0.0415842	9.06805	0.0196078	10.326	0.0313808	8.41568	0.0174216	17.4226	0.0304054	21.9457	0.0517241	8.10235	0.0201342	20.4249	0.0492505	6.80238	0.0328947	23.6931	0.0545596	22.8155	0.0424597	8.74003	0.0143443	39.7852	0.0906921	25.4405	0.0695652	31.3623	0.0816327	3.27577	0.00769231	3.98357	0.00555556	22.7766	0.0399386	25.9484	0.0307692	17.4399	0.026455	13.1399
ENST00000349893.8	COPE	Neutrophil	12.1103	0.0666667	7.93763	0.034188	19.606	0.0852713	26.5889	0.114478	10.2016	0.0478723	4.1304	0.0189873	21.8808	0.100775	13.5509	0.056	24.9937	0.112022	8.10235	0.037037	19.5368	0.0846154	0	0	13.2005	0.055794	9.44089	0.033241	14.3586	0.066092	10.4698	0.0480769	6.36013	0.0298507	11.7609	0.0703125	16.3788	0.0909091	25.2293	0.0552326	17.5205	0.075188	19.4613	0.0967742	24.4159	0.119454	19.7098
ENST00000619730.4	ZNHIT3	Neutrophil	9.31561	0.108696	13.8909	0.21875	12.4766	0.109375	10.1664	0.0915493	9.06805	0.0941176	9.63761	0.089172	20.1976	0.2	5.80754	0.0526316	12.192	0.106952	13.5039	0.15625	23.089	0.211382	2.72095	0.0454545	3.38474	0.04329	29.8961	0.308943	16.8558	0.139896	2.09396	0.0232558	28.6206	0.310345	11.7609	0.176471	3.27577	0.0454545	5.31143	0.0784314	10.5123	0.0888889	12.9742	0.24	6.27837	0.0775862	14.4539
e8d477b9-8bef-4fb8-b6ef-ad431c0b77af	HPS1	Neutrophil	6.52093	0.0510949	7.93763	0.0465116	19.606	0.107143	15.6406	0.0990099	4.53403	0.0333333	7.57241	0.0460251	3.36627	0.0217391	19.3585	0.103093	4.26721	0.0248227	0	0	4.44019	0.0347222	5.4419	0.0833333	5.0771	0.0490196	5.50718	0.0472973	4.37002	0.0261194	3.14093	0.0162162	6.36013	0.0350877	2.61353	0.0145985	3.27577	0.0217391	13.2786	0.133333	14.0164	0.0869565	8.64945	0.0683761	13.2544	0.0900474	15.7679
ENST00000380909.9	TRABD	Neutrophil	3.72624	0.0487805	13.8909	0.114754	19.606	0.143478	9.38433	0.084507	13.6021	0.0930233	12.3912	0.136364	6.73255	0.0512821	11.6151	0.109091	6.70562	0.0709677	2.70078	0.025641	7.99233	0.0756303	8.16285	0.15	6.431	0.135714	4.72044	0.0512821	5.61859	0.09375	1.04698	0.0217391	6.36013	0.166667	2.61353	0.08	13.1031	0.235294	23.9014	0.185567	21.9006	0.177305	16.2177	0.234375	5.58078	0.266667	2.62798
091c704a-2568-4bd1-8f05-aacfcd830daa	DOCK8	Neutrophil	34.4678	0.0717054	37.7037	0.054755	18.4178	0.0449927	21.8968	0.0357143	31.7382	0.0610022	45.4345	0.0595668	15.1482	0.0288462	7.74338	0.0158103	29.8705	0.0684358	40.5117	0.07109	31.9693	0.0432173	24.4886	0.0344828	19.293	0.0280374	33.8298	0.0568032	20.6015	0.0410959	18.8456	0.0287081	34.9807	0.0521327	15.6812	0.0232108	49.1365	0.0697674	22.5736	0.0328185	19.2725	0.0423892	18.3801	0.0399061	43.9486	0.0548303	39.4196
300ab706-c9ec-4ca4-a2a5-addc2e74b4af	POMP	Neutrophil	8.38405	0.0743802	7.93763	0.102564	11.8825	0.136054	13.2945	0.100592	12.4686	0.119565	6.19561	0.062069	10.0988	0.0759494	19.3585	0.0990099	10.9728	0.101695	5.40157	0.0465116	8.88037	0.0793651	0	0	12.185	0.081448	3.9337	0.0393701	11.2372	0.0825688	0	0	3.18006	0.0285714	0	0	0	0	22.5736	0.113333	31.5368	0.15	12.9742	0.0902256	27.9039	0.104712	26.2798
156c9990-3fa7-48eb-918e-47da7203bf0c	TTC3	Neutrophil	100.609	0.251748	95.2515	0.255319	61.1946	0.188645	49.2677	0.237736	66.8769	0.231373	88.1153	0.214047	47.1278	0.186667	56.1395	0.195946	42.6721	0.17284	81.0235	0.243902	121.661	0.25947	205.432	0.251248	159.421	0.310891	121.158	0.251223	98.0132	0.200255	96.322	0.213457	124.023	0.295455	179.027	0.292111	101.549	0.284404	135.441	0.25	42.9251	0.178832	19.4613	0.128571	58.5982	0.287671	40.7336
1f69437b-a17a-43cb-9fd6-45eba34a4524	FNBP1	Neutrophil	31.6731	0.131783	21.8285	0.0733333	22.5767	0.0915663	46.9217	0.134831	37.4057	0.121324	59.2025	0.138042	40.3953	0.131148	21.2943	0.0700637	28.0417	0.0991379	48.6141	0.165138	24.865	0.0880503	23.1281	0.0854271	47.7248	0.109557	21.242	0.058952	31.2144	0.094518	36.6442	0.14	41.3408	0.128713	61.4179	0.178707	29.4819	0.0978261	21.2457	0.192771	37.669	0.133956	11.893	0.0814815	7.67357	0.0502283	10.5119
4ff13ab7-6020-4bbb-a779-c54b54b996e0	EPS15	Neutrophil	78.2511	0.591549	105.174	0.519608	77.8301	0.552743	91.4972	0.485477	54.4083	0.421053	110.832	0.486405	37.029	0.37931	48.3961	0.581395	57.3026	0.502674	86.425	0.571429	95.02	0.529703	193.188	0.811429	171.268	0.638889	143.187	0.65233	111.123	0.652015	114.121	0.454167	120.843	0.558824	203.855	0.678261	85.17	0.52	95.6057	0.580645	53.4374	0.512605	30.2731	0.482759	57.9006	0.564626	59.1295
72de81ff-1b14-4e42-a3c1-8bef26cfe91d	CCDC18-AS1	Neutrophil	74.5249	0.208333	75.4074	0.287879	60.0064	0.245146	50.0498	0.307692	72.5444	0.338624	92.9341	0.335821	63.9592	0.383838	61.9471	0.323232	50.5969	0.283276	99.929	0.355769	73.7071	0.380734	104.757	0.293893	82.926	0.336538	110.93	0.354271	69.9202	0.294737	77.4764	0.273063	60.4212	0.256757	60.1112	0.20354	65.5153	0.235294	54.4421	0.394231	34.1649	0.245283	27.0295	0.333333	50.9246	0.386243	40.7336
ae2397b4-ac50-4ca6-807d-763b3356bf73	PSME1	Neutrophil	37.2624	0.100503	13.8909	0.0384615	33.2709	0.0848485	35.9733	0.0688623	28.3377	0.0501002	24.094	0.0572831	37.029	0.0635838	19.3585	0.0341297	34.7473	0.0625686	56.7164	0.109948	40.8497	0.0765391	21.7676	0.0714286	34.8628	0.0764095	38.5503	0.07	23.7229	0.0421754	38.7382	0.102778	41.3408	0.136842	43.1232	0.129921	52.4123	0.115108	33.1964	0.0798722	31.5368	0.0484522	40.0037	0.0778947	23.0207	0.0388235	63.0714
ENST00000272645.9	POLR2D	Neutrophil	16.7681	0.418605	13.8909	0.241379	10.1001	0.226667	10.1664	0.191176	12.4686	0.282051	12.3912	0.346154	20.1976	0.333333	5.80754	0.136364	13.4112	0.360656	10.8031	0.571429	18.6488	0.308824	20.4071	0.46875	16.9237	0.442478	26.7492	0.596491	13.7343	0.415094	14.6577	0.333333	9.54019	0.157895	2.61353	0.0769231	13.1031	0.25	11.9507	0.290323	16.6444	0.311475	7.56827	0.259259	4.18558	0.0967742	7.88393
fee0ec41-54b0-41a2-b346-c506b6bcc93b	RPL4	Neutrophil	18.6312	0.0533333	17.8597	0.0612245	22.5767	0.0627063	12.5124	0.0457143	21.5366	0.0516304	15.1448	0.0632184	15.1482	0.0486486	17.4226	0.0523256	26.8225	0.0699523	8.10235	0.03	13.3206	0.0697674	14.9652	0.0594595	12.862	0.0718336	13.3746	0.0534591	16.8558	0.0841121	16.7517	0.0820513	6.36013	0.031746	9.14735	0.0457516	26.2061	0.102564	9.295	0.0603448	17.5205	0.10101	10.8118	0.0456621	18.1375	0.107438	15.7679
a9549d6a-3bf0-46fa-9694-f3db2ee4e21c	LYN	Neutrophil	0	0	0	0	0	0	0	0	0	0	0	0	0	0	0	0	0	0	0	0	5.32822	0.461538	0	0	15.5698	0.779661	0	0	0	0	86.8992	0.351695	108.122	0.492754	147.664	0.562189	65.5153	0.392157	15.9343	0.6	22.7766	0.257426	32.4355	0.204082	154.169	0.344237	70.9553
1a08009b-19b5-41a5-9bfa-fd2c41acbe61	CTD-2349P21.10_CRLF3	Neutrophil	60.5515	0.292793	39.6881	0.298507	57.0358	0.301887	57.088	0.396739	26.0707	0.23	35.7968	0.295455	13.4651	0.131148	32.9094	0.309091	23.7745	0.233533	48.6141	0.315789	19.5368	0.282051	108.838	0.484848	71.0794	0.539846	80.2475	0.523077	40.5787	0.338542	48.161	0.333333	25.4405	0.190476	67.9517	0.416	42.585	0.5	13.2786	0.30303	19.2725	0.244444	25.9484	0.269663	29.9967	0.330769	17.0818
26ba512c-5c0a-41bc-aa98-eb42859c150f	UQCRC2	Neutrophil	14.905	0.173913	21.8285	0.22	8.91184	0.0949367	14.8585	0.166667	19.2696	0.202381	6.88401	0.0684932	15.1482	0.219512	27.1018	0.254545	14.6304	0.162162	13.5039	0.111111	11.5445	0.149425	5.4419	0.0526316	6.09252	0.0520231	9.44089	0.10084	9.36432	0.114504	10.4698	0.0943396	0	0	5.22706	0.097561	13.1031	0.181818	5.31143	0.0784314	17.5205	0.19802	11.893	0.161765	15.3471	0.145695	15.7679
e99bed79-5f5c-43b8-a64c-1883815c3d90	LPXN	Neutrophil	34.4678	0.211429	55.5634	0.297872	35.6474	0.23166	53.9599	0.247312	32.8717	0.202797	53.6953	0.323651	37.029	0.23913	34.8452	0.191489	26.8225	0.136646	51.3149	0.271429	55.0583	0.356322	82.989	0.495935	56.8635	0.328125	46.4177	0.320652	51.8159	0.260188	21.9865	0.259259	38.1608	0.363636	53.5773	0.390476	36.0334	0.323529	14.6064	0.282051	15.7684	0.116883	11.893	0.183333	18.1375	0.412698	24.9658
7ce6aa7d-bc15-457c-ae12-a30c85ac8746-1	PREX1	Neutrophil	2.79468	0.0218978	19.8441	0.0357143	16.0413	0.054	21.8968	0.0343137	34.0052	0.0671141	39.2388	0.071161	35.3459	0.0673077	38.7169	0.0925926	26.2129	0.0534826	40.5117	0.0862069	29.3052	0.0399516	13.6048	0.0613497	12.862	0.0243278	20.4553	0.0456942	23.0986	0.0479275	24.0805	0.110048	28.6206	0.0471204	33.9759	0.0815047	19.6546	0.0535714	3.98357	0.0245902	21.9006	0.0405186	11.893	0.0325444	11.1616	0.0264901	13.1399
ENST00000396807.8	ING4	Neutrophil	16.7681	0.191489	3.96881	0.133333	5.3471	0.0737705	14.8585	0.17757	5.66753	0.102041	13.768	0.19802	6.73255	0.0740741	17.4226	0.236842	14.6304	0.192	16.2047	0.193548	12.4325	0.241379	9.52333	0.122807	5.75405	0.10828	14.1613	0.211765	9.36432	0.185185	8.37582	0.0987654	3.18006	0.0555556	15.6812	0.226415	26.2061	0.363636	3.98357	0.0882353	17.5205	0.240964	14.0554	0.245283	11.1616	0.197531	1.31399
f4777b9c-4b31-4c34-a606-956622664dd1	WAPL	Neutrophil	29.81	0.217687	9.92203	0.142857	20.2002	0.189944	21.1148	0.149171	22.6701	0.181818	26.8476	0.181395	5.04941	0.0491803	19.3585	0.208333	18.8977	0.160622	21.6063	0.153846	43.5138	0.324503	44.8957	0.266129	46.3709	0.31422	11.8011	0.103448	12.4858	0.110497	35.5973	0.314815	9.54019	0.0833333	14.3744	0.113402	9.8273	0.130435	25.2293	0.246753	7.00819	0.091954	7.56827	0.102941	22.3231	0.175824	17.0818
ENST00000182290.9	TSPAN32	Neutrophil	0	0	1.98441	0.03125	2.37649	0.0145455	4.69217	0.048	7.93455	0.107692	4.1304	0.0714286	1.68314	0.0188679	0	0	4.87681	0.0707965	0	0	2.66411	0.0198675	0	0	4.40016	0.0251938	7.86741	0.0813008	4.37002	0.0603448	0	0	0	0	0	0	0	0	0	0	12.2643	0.0401146	16.2177	0.140187	5.58078	0.0457143	15.7679
ENST00000428425.1	NCBP2	Neutrophil	22.3575	0.142012	11.9064	0.0555556	8.31772	0.0546875	16.4226	0.0843373	12.4686	0.0643275	5.50721	0.0316206	20.1976	0.0944882	7.74338	0.0392157	10.9728	0.0594059	8.10235	0.0508475	0.888037	0.00613497	5.4419	0.0336134	5.75405	0.0450928	3.14696	0.0203046	7.49146	0.0481928	2.09396	0.0166667	3.18006	0.0208333	10.4541	0.0677966	0	0	3.98357	0.0375	3.50409	0.0227273	14.0554	0.115044	10.464	0.0892857	6.56994
486fafb4-8f79-439f-94ef-6ff5ab7b0c07	RBPJ	Neutrophil	11.1787	0.122449	1.98441	0.030303	2.37649	0.0357143	7.03825	0.0708661	9.06805	0.126984	13.0796	0.127517	10.0988	0.139535	3.87169	0.0555556	10.9728	0.0923077	16.2047	0.26087	8.88037	0.119048	12.2443	0.166667	7.10794	0.138158	1.57348	0.0206186	7.49146	0.0805369	6.28187	0.2	6.36013	0.222222	0	0	0	0	2.65571	0.0666667	12.2643	0.181818	18.3801	0.137097	6.97597	0.08	5.25595
d8359654-23a5-422e-b023-59af2f22783a	THOC7_AC136289.1	Neutrophil	61.483	0.366667	75.4074	0.404255	55.2534	0.338182	56.306	0.269663	52.1413	0.259887	108.079	0.539519	42.0784	0.271739	30.9735	0.225352	68.2754	0.36129	67.5196	0.324675	103.9	0.409091	144.21	0.683871	105.265	0.432545	84.968	0.356436	95.5161	0.42033	119.356	0.553398	101.762	0.470588	111.075	0.658915	88.4457	0.509434	82.3272	0.385093	74.462	0.277778	45.4096	0.216495	59.2958	0.32567	43.3616
aee112b6-1636-49ff-8e94-63b35fe1ec6a	VN1R83P_ZNF708	Neutrophil	98.7455	0.415686	53.579	0.272727	39.2121	0.26087	50.0498	0.450704	32.8717	0.308511	40.6157	0.247899	30.2965	0.290323	48.3961	0.378788	26.8225	0.316547	45.9133	0.309091	43.5138	0.223744	84.3495	0.256198	49.7556	0.237097	73.9536	0.383673	34.9601	0.187291	61.7717	0.333333	44.5209	0.378378	56.1909	0.288591	72.0669	0.407407	11.9507	0.214286	39.4211	0.314685	14.0554	0.333333	26.5087	0.330435	24.9658
b34d7417-ba3b-4629-9303-9f2d735d298c	ELF1	Neutrophil	8.38405	0.036	3.96881	0.0196078	15.4472	0.0780781	28.153	0.113924	15.8691	0.0782123	21.3404	0.113553	15.1482	0.0743802	21.2943	0.113402	15.8497	0.101562	21.6063	0.0941176	23.089	0.12037	20.4071	0.102041	17.6006	0.0855263	25.1757	0.138528	11.8615	0.0676157	2.09396	0.0121212	3.18006	0.0153846	26.1353	0.15748	3.27577	0.0135135	10.6229	0.0869565	7.00819	0.0516129	10.8118	0.0719424	16.7423	0.135593	10.5119
ENST00000463390.1	ELMO1	Neutrophil	24.2206	0.136842	37.7037	0.175926	15.4472	0.0996169	2.34608	0.023622	7.93455	0.0714286	28.2244	0.135762	16.8314	0.11236	9.67923	0.0892857	10.3632	0.0682731	27.0078	0.136986	14.2086	0.0963855	4.08143	0.025641	4.40016	0.0328283	18.8818	0.162162	26.2201	0.21875	18.8456	0.136364	25.4405	0.177778	30.0556	0.108491	19.6546	0.115385	6.63929	0.0833333	11.3883	0.134021	11.893	0.130952	8.37117	0.142857	15.7679
ENST00000526406.5	GSDMD	Neutrophil	8.38405	0.147541	7.93763	0.0869565	6.53535	0.092437	10.1664	0.154762	9.06805	0.170213	8.26081	0.139535	6.73255	0.108108	5.80754	0.0967742	10.9728	0.151261	2.70078	0.04	7.99233	0.155172	0	0	5.41558	0.158416	4.72044	0.113208	6.24288	0.120482	3.14093	0.0882353	0	0	1.30676	0.0555556	9.8273	0.142857	5.31143	0.266667	3.50409	0.0666667	7.56827	0.2	4.88318	0.189189	2.62798
ENST00000323716.8-1	ARMC10	Neutrophil	8.38405	0.243243	1.98441	0.0555556	4.75298	0.108108	2.34608	0.0652174	9.06805	0.16	6.88401	0.178571	3.36627	0.08	11.6151	0.214286	11.5824	0.197917	0	0	2.66411	0.0909091	0	0	2.70779	0.148148	0	0	4.37002	0.132075	0	0	0	0	6.53382	0.227273	6.55153	0.25	1.32786	0.0434783	12.2643	0.311111	6.48709	0.133333	11.8591	0.326923	0
0cb5783d-0052-4f3b-8735-c3696515938c	RPL32P3	Neutrophil	19.5628	0.107143	47.6258	0.275862	11.8825	0.0985222	12.5124	0.0993789	17.0026	0.176471	22.0288	0.133891	21.8808	0.180556	19.3585	0.169492	20.7265	0.145299	29.7086	0.25	25.7531	0.135514	35.3724	0.232143	20.3084	0.0940439	55.0718	0.246479	9.98861	0.064	39.7852	0.20765	47.701	0.189873	19.6015	0.107143	22.9304	0.134615	22.5736	0.2	4.38012	0.0357143	10.8118	0.136986	8.37117	0.10084	14.4539
3ea5cb2c-5df6-4115-a60e-4de827c5cefc	ITGA4	Neutrophil	44.7149	0.163265	83.3451	0.176471	17.2296	0.0637363	14.0765	0.0694981	24.9371	0.093617	77.1009	0.162554	45.4447	0.0830769	13.5509	0.0752688	34.1377	0.133333	62.118	0.109524	51.5062	0.104693	82.989	0.206081	73.1103	0.160714	47.2044	0.147783	40.5787	0.112457	26.1744	0.0972763	34.9807	0.150685	33.9759	0.218487	36.0334	0.122222	91.6222	0.243816	40.2971	0.167883	16.2177	0.148515	46.0414	0.140426	65.6994
13263272-94a5-49f8-bd1a-c8f704c00953	LYRM7	Neutrophil	9.31561	0.0970874	7.93763	0.114286	5.94123	0.0840336	5.47419	0.0972222	6.80104	0.1	11.7028	0.140496	6.73254	0.125	15.4868	0.216216	7.31522	0.105263	21.6063	0.258065	2.66411	0.0526316	19.0467	0.142857	16.5852	0.239024	16.5216	0.162791	7.49146	0.146341	13.6107	0.147727	3.18006	0.05	7.84059	0.0769231	13.1031	0.16	13.2786	0.227273	14.0164	0.253968	4.32473	0.190476	2.09279	0.0566038	7.88393
41b42e15-7747-443d-952c-8ebd1f6e74e0	GIT2	Neutrophil	21.4259	0.148387	29.7661	0.125	21.3884	0.130435	10.9484	0.0642202	13.6021	0.0731707	16.5216	0.0872727	21.8808	0.126214	9.67923	0.0694444	14.0208	0.0991379	5.40157	0.025974	18.6488	0.121387	25.849	0.104972	7.44642	0.0508083	25.1757	0.109215	23.7229	0.131944	7.32885	0.0374332	15.9003	0.0641026	2.61353	0.0192308	22.9304	0.142857	9.295	0.076087	13.1404	0.0867052	10.8118	0.0680272	6.97597	0.0558659	5.25595
c39fb181-6b41-4480-a6f7-bc91c4b372be-1	CNTRL	Neutrophil	31.6731	0.111475	35.7193	0.0841121	19.0119	0.061657	22.6788	0.0591837	20.4031	0.0659341	28.9128	0.0807692	23.5639	0.0939597	21.2943	0.088	24.3841	0.113314	18.9055	0.0614035	19.5368	0.0601093	42.1748	0.113553	34.8628	0.117984	35.4033	0.113065	22.4744	0.0808989	27.2214	0.0697051	25.4405	0.0559441	18.2947	0.0482759	26.2061	0.0898876	17.2621	0.135417	20.1485	0.120419	8.64945	0.047619	20.9279	0.114504	17.0818
8e442e99-a6c9-4ee5-9971-5997436f86a4	SPG11	Neutrophil	13.0419	0.0752688	27.7817	0.141414	15.4472	0.12381	8.6023	0.0662651	19.2696	0.161905	23.4056	0.138211	16.8314	0.108696	11.6151	0.133333	7.31522	0.0659341	18.9055	0.142857	23.977	0.0666667	32.6514	0.110092	34.5243	0.113333	34.6166	0.124294	26.2201	0.110236	23.0335	0.0774648	31.8007	0.0943396	23.5218	0.0692308	9.8273	0.0344828	17.2621	0.110169	16.6444	0.0945274	12.9742	0.0851064	25.8111	0.091358	19.7098
4fe25a87-e1fa-4f60-a645-28124c8ec05b	TBCK	Neutrophil	30.7415	0.284483	25.7973	0.152941	19.0119	0.197531	20.3327	0.19697	28.3377	0.247525	34.42	0.316456	13.4651	0.166667	23.2301	0.27907	9.14403	0.144231	35.1102	0.276596	32.8574	0.270073	57.14	0.264151	22.3392	0.148984	32.2564	0.197115	34.3358	0.253456	41.8791	0.235294	47.701	0.394737	31.3623	0.226415	13.1031	0.114286	17.2621	0.171053	21.9006	0.221239	9.73063	0.191489	10.464	0.145631	2.62798
4a8b889a-2859-481e-a043-1dbe87f9b559	TRPC4AP	Neutrophil	13.0419	0.122807	21.8285	0.164179	12.4766	0.117978	14.0765	0.126761	18.1361	0.172043	13.768	0.142857	6.73255	0.0666667	13.5509	0.162791	9.75363	0.115942	2.70078	0.0357143	32.8574	0.316239	5.4419	0.0310078	31.478	0.298077	18.8818	0.142012	17.4801	0.191781	21.9865	0.2625	19.0804	0.166667	20.9082	0.195122	16.3788	0.294118	19.9179	0.194805	12.2643	0.132075	17.2989	0.285714	23.7183	0.263566	15.7679
bce172a3-f925-44ba-8722-6bb3af1d5d0f	APC	Neutrophil	24.2206	0.298851	29.7661	0.254237	27.9238	0.439252	21.8968	0.301075	28.3377	0.378788	35.1084	0.314815	50.4941	0.555556	9.67923	0.238095	37.1857	0.469231	48.6141	0.418605	46.1779	0.363636	12.2443	0.152542	35.5397	0.391791	17.3083	0.186441	21.2258	0.272	36.6442	0.357143	69.9614	0.594595	49.657	0.38	39.3092	0.272727	14.6064	0.23913	40.2971	0.522727	23.786	0.328358	38.3678	0.307263	27.5938
ac7ea07f-504d-40b9-b811-42bc326e8c4b	JAK2	Neutrophil	9.31561	0.333333	13.8909	0.184211	10.1001	0.253731	10.9484	0.318182	4.53403	0.16	15.1448	0.34375	13.4651	0.2	9.67923	0.294118	5.48642	0.310345	2.70078	0.111111	7.1043	0.0888889	14.9652	0.207547	9.81573	0.116935	7.08066	0.0841121	9.36432	0.230769	9.4228	0.147541	15.9003	0.208333	9.14735	0.152174	3.27577	0.0555556	6.63929	0.108696	6.13216	0.111111	8.64945	0.0888889	10.464	0.0931677	18.3958
[truncated: 1,290 more rows]
[truncated: 11 more columns]
