# Supplementary material for: Long-read sequencing for 29 immune cell subsets reveals disease-linked isoforms
Source: Nat Commun. 2024 May 28;15:4285. doi: 10.1038/s41467-024-48615-4 (PMC11133395; doi:10.1038/s41467-024-48615-4)
Supplement: Supplementary file 9 — Supplementary Data 7 [file 41467_2024_48615_MOESM9_ESM.xlsx]

## Sheet: Sheet1
Supplementary Data 7. Summary statistics of colocalized between eQTL, sQTL (junction-based sQTL and trQTL), and 3’aQTL and GWAS data.
PP.H0.abf	PP.H1.abf	PP.H2.abf	PP.H3.abf	PP.H4.abf	cell-type	top QTL position	top QTL p-value	top GWAS position	top GWAS p-value	Phenotype	Gene symbol [eQTL] or Isoform [trQTL or 3'aQTL] or Junction [junction-based sQTL]	Quantification tool	QTL
4.58956e-14	8.13676e-09	1.05218e-07	0.0176715	0.982328	NONCLASSICAL_MONOCYTES	12_112919388	1.47931e-17	12_112945172	2.104e-12	COVID19_HGI_A2	OAS1	StringTie	eQTL
5.75401e-28	1.40657e-08	1.31913e-21	0.0312774	0.968723	MoDC_IFNb	12_112928886	1.04668e-32	12_112945172	2.104e-12	COVID19_HGI_A2	OAS1	StringTie	eQTL
2.03103e-18	1.54154e-08	4.65622e-12	0.0343747	0.965625	MoDC_FLU	12_112919388	2.9501e-20	12_112945172	2.104e-12	COVID19_HGI_A2	OAS1	StringTie	eQTL
5.02041e-09	5.13899e-08	0.0115095	0.116942	0.871549	Mono_IAV	12_112925745	1.95731e-07	12_112945172	2.104e-12	COVID19_HGI_A2	OAS1	StringTie	eQTL
3.61318e-09	4.16188e-08	0.00828336	0.0945156	0.897201	LCL	12_112945172	5.37754e-06	12_112945172	2.104e-12	COVID19_HGI_A2	OAS3	StringTie	eQTL
2.12437e-09	6.23093e-08	0.00487021	0.141993	0.853136	Mono_R848	12_112974001	1.53538e-08	12_112945172	2.104e-12	COVID19_HGI_A2	OAS3	StringTie	eQTL
1.75555e-23	6.6433e-08	4.02467e-17	0.151452	0.848548	MoDC_FLU	12_112938515	1.05061e-26	12_112945172	2.104e-12	COVID19_HGI_A2	OAS3	StringTie	eQTL
2.03367e-19	6.86223e-08	4.66226e-13	0.156476	0.843524	MoDC_IFNb	12_112938515	5.51038e-22	12_112945172	2.104e-12	COVID19_HGI_A2	OAS3	StringTie	eQTL
2.55017e-13	7.58689e-08	5.84636e-07	0.173106	0.826894	Mono_IAV	12_112923901	6.63408e-15	12_112945172	2.104e-12	COVID19_HGI_A2	OAS3	StringTie	eQTL
0.00014701	0.000162084	0.0756688	0.0825862	0.841436	MoDC_FLU	19_10303774	4.12766e-07	19_10355447	3.738e-09	COVID19_HGI_A2	ICAM3	StringTie	eQTL
0.000140029	0.000132729	0.0720753	0.0674577	0.860194	LCL	19_10314275	3.66326e-06	19_10355447	3.738e-09	COVID19_HGI_A2	YIPF2	StringTie	eQTL
9.81012e-15	1.93314e-15	0.121089	0.0230054	0.855905	Mono_LPS	19_4715004	2.76232e-07	19_4719431	6.115e-20	COVID19_HGI_A2	DPP9	StringTie	eQTL
1.41141e-14	1.80107e-15	0.174215	0.0214268	0.804359	MoDC_IFNb	19_4686976	5.99331e-06	19_4719431	6.115e-20	COVID19_HGI_A2	DPP9	StringTie	eQTL
1.72128e-16	3.96931e-16	0.00212462	0.00390546	0.99397	MoDC_FLU	19_4719431	2.56152e-07	19_4719431	6.115e-20	COVID19_HGI_A2	novelGene_DPP9_AS	StringTie	eQTL
9.62168e-15	1.90679e-15	0.118763	0.0226775	0.858559	Mono_LPS	19_4715004	2.76232e-07	19_4719431	6.115e-20	COVID19_HGI_A2	DPP9	StringTie	eQTL
1.43122e-14	1.7579e-15	0.17666	0.0208958	0.802444	MoDC_IFNb	19_4686976	5.99331e-06	19_4719431	6.115e-20	COVID19_HGI_A2	DPP9	StringTie	eQTL
1.76944e-16	3.97784e-16	0.00218407	0.00391606	0.9939	MoDC_FLU	19_4719431	2.56152e-07	19_4719431	6.115e-20	COVID19_HGI_A2	novelGene_DPP9_AS	StringTie	eQTL
2.27074e-08	5.40444e-08	0.0493185	0.116545	0.834136	LCL	21_33265726	8.30509e-07	21_33242905	2.437e-12	COVID19_HGI_A2	AP000295.9	StringTie	eQTL
5.57891e-08	2.31067e-08	0.121169	0.0493562	0.829475	MoDC_FLU	21_33261740	5.7207e-05	21_33242905	2.437e-12	COVID19_HGI_A2	AP000295.9	StringTie	eQTL
4.47509e-12	1.39766e-08	9.71934e-06	0.0293848	0.970605	TH1-17	21_33230000	8.59531e-12	21_33242905	2.437e-12	COVID19_HGI_A2	IFNAR2	StringTie	eQTL
2.81559e-10	1.78242e-08	0.000611511	0.0377503	0.961638	TREG_NAIVE	21_33230000	3.97693e-09	21_33242905	2.437e-12	COVID19_HGI_A2	IFNAR2	StringTie	eQTL
5.4944e-10	2.23522e-08	0.00119332	0.047595	0.951212	TH17	21_33262573	2.9227e-09	21_33242905	2.437e-12	COVID19_HGI_A2	IFNAR2	StringTie	eQTL
1.02503e-08	1.7544e-08	0.0222623	0.0371628	0.940575	TREG_MEMORY	21_33247140	1.10591e-06	21_33242905	2.437e-12	COVID19_HGI_A2	IFNAR2	StringTie	eQTL
8.55585e-09	2.13192e-08	0.0185823	0.0453667	0.936051	TH2	21_33261740	8.5158e-07	21_33242905	2.437e-12	COVID19_HGI_A2	IFNAR2	StringTie	eQTL
3.81896e-08	2.31426e-08	0.0829432	0.0493952	0.867662	B_NAIVE	21_33262573	7.33354e-06	21_33242905	2.437e-12	COVID19_HGI_A2	IFNAR2	StringTie	eQTL
1.25966e-12	1.55942e-08	2.88783e-06	0.0347851	0.965212	NONCLASSICAL_MONOCYTES	12_112919388	2.11839e-15	12_112945172	2.104e-12	COVID19_HGI_A2	OAS1	kallisto	eQTL
6.73269e-12	5.47862e-08	1.5435e-05	0.124724	0.87526	MoDC_IFNb	12_112928886	2.25938e-11	12_112945172	2.104e-12	COVID19_HGI_A2	OAS1	kallisto	eQTL
5.43421e-09	3.58214e-08	0.0124581	0.0812156	0.906326	LCL	12_112945172	7.43947e-06	12_112945172	2.104e-12	COVID19_HGI_A2	OAS3	kallisto	eQTL
3.24976e-09	6.38912e-08	0.0074502	0.145626	0.846924	Mono_R848	12_112974001	8.48339e-09	12_112945172	2.104e-12	COVID19_HGI_A2	OAS3	kallisto	eQTL
3.03556e-24	7.14842e-08	6.95914e-18	0.163043	0.836956	MoDC_FLU	12_112938515	1.30223e-27	12_112945172	2.104e-12	COVID19_HGI_A2	OAS3	kallisto	eQTL
1.02565e-12	7.48652e-08	2.35134e-06	0.170802	0.829195	Mono_IAV	12_112923901	7.35405e-14	12_112945172	2.104e-12	COVID19_HGI_A2	OAS3	kallisto	eQTL
3.14435e-20	7.73538e-08	7.20855e-14	0.176513	0.823487	MoDC_IFNb	12_112938515	4.35797e-23	12_112945172	2.104e-12	COVID19_HGI_A2	OAS3	kallisto	eQTL
0.000230326	4.74871e-05	0.118553	0.0235849	0.857584	Mono_R848	19_10349293	3.08426e-06	19_10355447	3.738e-09	COVID19_HGI_A2	PDE4A	kallisto	eQTL
8.26806e-05	1.77684e-05	0.0425571	0.00819655	0.949146	LCL	19_10364976	4.85901e-05	19_10355447	3.738e-09	COVID19_HGI_A2	YIPF2	kallisto	eQTL
3.05475e-15	1.31506e-15	0.0377057	0.0152852	0.947009	MoDC_IFNb	19_4723658	1.43598e-05	19_4719431	6.115e-20	COVID19_HGI_A2	DPP9	kallisto	eQTL
5.09519e-15	3.60724e-15	0.0628914	0.0436317	0.893477	Mono_LPS	19_4715004	1.32559e-08	19_4719431	6.115e-20	COVID19_HGI_A2	DPP9	kallisto	eQTL
9.78283e-15	1.5136e-15	0.120752	0.0178214	0.861426	MoDC_FLU	19_4724722	3.31393e-05	19_4719431	6.115e-20	COVID19_HGI_A2	DPP9	kallisto	eQTL
8.64687e-16	2.45304e-15	0.0106731	0.0293186	0.960008	MoDC_FLU	19_4727737	2.23952e-07	19_4719431	6.115e-20	COVID19_HGI_A2	novelGene_DPP9_AS	kallisto	eQTL
9.92047e-15	2.6439e-15	0.122451	0.0317887	0.84576	MoDC_IFNb	19_4737677	1.48859e-05	19_4719431	6.115e-20	COVID19_HGI_A2	novelGene_DPP9_AS	kallisto	eQTL
3.15835e-15	1.27846e-15	0.0389844	0.0148342	0.946181	MoDC_IFNb	19_4723658	1.43598e-05	19_4719431	6.115e-20	COVID19_HGI_A2	DPP9	kallisto	eQTL
5.03416e-15	3.60402e-15	0.0621381	0.0435912	0.894271	Mono_LPS	19_4715004	1.32559e-08	19_4719431	6.115e-20	COVID19_HGI_A2	DPP9	kallisto	eQTL
9.92759e-15	1.44908e-15	0.122539	0.017026	0.860435	MoDC_FLU	19_4724722	3.31393e-05	19_4719431	6.115e-20	COVID19_HGI_A2	DPP9	kallisto	eQTL
8.90212e-16	2.43633e-15	0.0109881	0.0291125	0.959899	MoDC_FLU	19_4726894	2.23952e-07	19_4719431	6.115e-20	COVID19_HGI_A2	novelGene_DPP9_AS	kallisto	eQTL
1.01356e-14	2.62296e-15	0.125106	0.0315326	0.843361	MoDC_IFNb	19_4737677	1.48859e-05	19_4719431	6.115e-20	COVID19_HGI_A2	novelGene_DPP9_AS	kallisto	eQTL
1.26026e-11	2.70152e-08	2.73716e-05	0.0577323	0.94224	LCL	21_33246134	4.91602e-09	21_33242905	2.437e-12	COVID19_HGI_A2	AP000295.9	kallisto	eQTL
1.35526e-08	1.68723e-08	0.0294347	0.0357096	0.934856	NONCLASSICAL_MONOCYTES	21_33261740	1.1783e-06	21_33242905	2.437e-12	COVID19_HGI_A2	AP000295.9	kallisto	eQTL
4.59025e-08	2.18555e-08	0.0996946	0.0466137	0.853692	NK_CD16POS	21_33216930	8.05306e-06	21_33242905	2.437e-12	COVID19_HGI_A2	AP000295.9	kallisto	eQTL
6.55674e-08	2.0553e-08	0.142404	0.0438248	0.813771	TH17	21_33216930	3.84122e-05	21_33242905	2.437e-12	COVID19_HGI_A2	AP000295.9	kallisto	eQTL
2.61887e-10	1.13388e-08	0.000568793	0.0236511	0.97578	MoDC_IFNb	21_33230000	2.27967e-08	21_33242905	2.437e-12	COVID19_HGI_A2	IFNAR2	kallisto	eQTL
6.64623e-13	1.32438e-08	1.44348e-06	0.0277917	0.972207	TFH	21_33247140	3.87483e-13	21_33242905	2.437e-12	COVID19_HGI_A2	IFNAR2	kallisto	eQTL
1.74302e-15	1.3312e-08	3.78562e-09	0.0279399	0.97206	TREG_MEMORY	21_33247140	5.62088e-17	21_33242905	2.437e-12	COVID19_HGI_A2	IFNAR2	kallisto	eQTL
8.6928e-18	1.33797e-08	1.88797e-11	0.0280872	0.971913	TH1-17	21_33246008	4.42023e-20	21_33242905	2.437e-12	COVID19_HGI_A2	IFNAR2	kallisto	eQTL
2.62554e-12	1.38886e-08	5.70236e-06	0.0291936	0.970801	CD8_NAIVE	21_33261740	4.68598e-12	21_33242905	2.437e-12	COVID19_HGI_A2	IFNAR2	kallisto	eQTL
9.60336e-18	1.42185e-08	2.08573e-11	0.0299106	0.970089	TH2	21_33261740	2.94489e-20	21_33242905	2.437e-12	COVID19_HGI_A2	IFNAR2	kallisto	eQTL
3.67296e-15	1.47903e-08	7.97721e-09	0.0311539	0.968846	TH1	21_33246008	3.00112e-17	21_33242905	2.437e-12	COVID19_HGI_A2	IFNAR2	kallisto	eQTL
4.93419e-16	1.57138e-08	1.07164e-09	0.0331616	0.966838	TREG_NAIVE	21_33232252	1.12925e-17	21_33242905	2.437e-12	COVID19_HGI_A2	IFNAR2	kallisto	eQTL
1.63837e-10	1.64976e-08	0.000355833	0.0348659	0.964778	B_NAIVE	21_33247140	2.20197e-09	21_33242905	2.437e-12	COVID19_HGI_A2	IFNAR2	kallisto	eQTL
2.79299e-14	1.84722e-08	6.06603e-08	0.0391584	0.960841	CD4_NAIVE	21_33261740	5.09506e-16	21_33242905	2.437e-12	COVID19_HGI_A2	IFNAR2	kallisto	eQTL
1.68117e-10	2.4742e-08	0.000365129	0.0527896	0.946845	CLASSICAL_MONOCYTES	21_33262573	3.80612e-10	21_33242905	2.437e-12	COVID19_HGI_A2	IFNAR2	kallisto	eQTL
1.82355e-19	2.544e-08	3.96052e-13	0.0543068	0.945693	TH17	21_33261740	1.64472e-23	21_33242905	2.437e-12	COVID19_HGI_A2	IFNAR2	kallisto	eQTL
1.20696e-08	1.83942e-08	0.0262136	0.0390151	0.934771	NONCLASSICAL_MONOCYTES	21_33261740	1.05617e-06	21_33242905	2.437e-12	COVID19_HGI_A2	IFNAR2	kallisto	eQTL
6.29481e-08	2.10935e-08	0.136715	0.0449942	0.81829	NK_CD16POS	21_33245738	5.96472e-05	21_33242905	2.437e-12	COVID19_HGI_A2	IFNAR2	kallisto	eQTL
9.95696e-09	2.78492e-08	0.0216256	0.059567	0.918807	MoDC_IFNb	21_33253693	8.92263e-07	21_33242905	2.437e-12	COVID19_HGI_A2	IL10RB-DT	kallisto	eQTL
3.78053e-08	2.72671e-08	0.0821097	0.0583621	0.859528	MoDC_FLU	21_33216930	4.30522e-05	21_33242905	2.437e-12	COVID19_HGI_A2	IL10RB-DT	kallisto	eQTL
1.53043e-12	3.44274e-08	3.32396e-06	0.073847	0.92615	LCL	21_33262748	4.53368e-11	21_33242905	2.437e-12	COVID19_HGI_A2	IL10RB	kallisto	eQTL
1.30643e-20	6.89985e-20	0.0216722	0.113596	0.864732	LCL	3_46046844	5.75532e-06	3_46046500	1.998e-24	COVID19_HGI_A2	CXCR6	kallisto	eQTL
3.20116e-08	8.4908e-08	0.00826293	0.0209459	0.970791	Mono_IAV	11_35067136	1.01946e-07	11_35080191	2.93093e-11	PASS_Lupus	novelGene_1018	StringTie	eQTL
2.51887e-07	1.07543e-07	0.0650177	0.0268511	0.908131	Mono_NS	11_35053118	2.89166e-07	11_35080191	2.93093e-11	PASS_Lupus	novelGene_1018	StringTie	eQTL
3.07082e-07	2.50648e-08	0.0792648	0.00555461	0.91518	TH17	11_35080191	3.30498e-06	11_35080191	2.93093e-11	PASS_Lupus	novelGene_1019	StringTie	eQTL
3.95353e-07	5.59551e-08	0.10205	0.0135589	0.884391	Mono_R848	11_35071523	7.34964e-06	11_35080191	2.93093e-11	PASS_Lupus	novelGene_1019	StringTie	eQTL
6.16213e-07	2.80003e-08	0.159059	0.00639297	0.834548	Mono_Pam3CSK4	11_35080191	2.72083e-05	11_35080191	2.93093e-11	PASS_Lupus	novelGene_1024	StringTie	eQTL
5.92623e-07	3.24699e-08	0.152969	0.00754171	0.839488	TFH	11_35076646	5.63767e-06	11_35080191	2.93093e-11	PASS_Lupus	novelGene_PDHX_AS	StringTie	eQTL
3.53988e-07	2.29999e-07	0.0945834	0.0606096	0.844806	MoDC_FLU	11_618172	5.40962e-07	11_630124	3.49607e-11	PASS_Lupus	ANO9	StringTie	eQTL
2.38278e-14	2.91043e-08	6.36664e-09	0.00678328	0.993217	MoDC_IFNb	11_612843	1.23135e-15	11_630124	3.49607e-11	PASS_Lupus	IRF7	StringTie	eQTL
2.83268e-08	3.3471e-08	0.00756875	0.00795879	0.984472	MoDC_FLU	11_612355	4.70245e-07	11_630124	3.49607e-11	PASS_Lupus	IRF7	StringTie	eQTL
3.84453e-07	5.05022e-08	0.102724	0.0126092	0.884667	MoDC_FLU	11_566300	4.52291e-05	11_630124	3.49607e-11	PASS_Lupus	MIR210HG	StringTie	eQTL
1.43871e-08	4.86986e-08	0.00384414	0.0120278	0.984128	LCL	11_612355	1.06076e-06	11_630124	3.49607e-11	PASS_Lupus	PHRF1	StringTie	eQTL
1.56338e-07	9.70857e-08	0.0417725	0.0250075	0.93322	MoDC_FLU	11_619789	9.5111e-07	11_630124	3.49607e-11	PASS_Lupus	PHRF1	StringTie	eQTL
5.02521e-47	1.70877e-47	0.0197839	0.00575283	0.974463	Mono_NS	16_31288153	2.74514e-08	16_31301932	1.8414e-46	PASS_Lupus	ITGAM	StringTie	eQTL
6.00348e-47	1.68018e-47	0.0236353	0.00564403	0.970721	Mono_Pam3CSK4	16_31288153	5.21998e-08	16_31301932	1.8414e-46	PASS_Lupus	ITGAM	StringTie	eQTL
8.22525e-47	1.64107e-47	0.0323822	0.00549868	0.962119	Mono_LPS	16_31288153	2.80949e-08	16_31301932	1.8414e-46	PASS_Lupus	ITGAM	StringTie	eQTL
4.98496e-47	1.71259e-47	0.0196254	0.00576775	0.974607	Mono_NS	16_31288153	2.74514e-08	16_31301932	1.8414e-46	PASS_Lupus	ITGAM	StringTie	eQTL
5.80984e-47	1.68223e-47	0.0228729	0.00565135	0.971476	Mono_Pam3CSK4	16_31288153	5.21998e-08	16_31301932	1.8414e-46	PASS_Lupus	ITGAM	StringTie	eQTL
8.18504e-47	1.64875e-47	0.0322239	0.00552877	0.962247	Mono_LPS	16_31288153	2.80949e-08	16_31301932	1.8414e-46	PASS_Lupus	ITGAM	StringTie	eQTL
4.8626e-08	9.53301e-09	0.0995994	0.0186445	0.881756	MoDC_FLU	19_10314275	1.48864e-06	19_10364976	1.53821e-12	PASS_Lupus	ICAM3	StringTie	eQTL
5.72879e-08	1.83828e-08	0.117341	0.0368073	0.845851	LCL	19_10314275	3.66326e-06	19_10364976	1.53821e-12	PASS_Lupus	YIPF2	StringTie	eQTL
5.4019e-13	9.15603e-11	0.000142006	0.0230928	0.976765	LCL	22_21585900	1.60919e-08	22_21585900	8.32996e-14	PASS_Lupus	UBE2L3	StringTie	eQTL
1.64307e-11	1.01885e-10	0.00431934	0.0258138	0.969867	LCL	22_21585900	2.03861e-06	22_21585900	8.32996e-14	PASS_Lupus	UBE2L3_CCDC116	StringTie	eQTL
1.06303e-15	1.29138e-15	0.0338133	0.0401506	0.926036	Mono_Pam3CSK4	2_190601806	8.96813e-08	2_190656119	3.61981e-19	PASS_Lupus	NEMP2	StringTie	eQTL
2.06298e-08	9.43345e-07	0.000452296	0.0197024	0.979844	MoDC_IFNb	4_101804938	9.33481e-10	4_101816093	4.51778e-10	PASS_Lupus	BANK1	StringTie	eQTL
4.90838e-06	6.72899e-07	0.107613	0.0138744	0.878507	MoDC_FLU	4_101804938	1.10032e-05	4_101816093	4.51778e-10	PASS_Lupus	BANK1	StringTie	eQTL
5.6644e-08	7.13377e-09	0.0563736	0.00616226	0.937464	LCL	6_106148578	6.94591e-05	6_106140931	4.88082e-12	PASS_Lupus	CRYBG1	StringTie	eQTL
4.41019e-06	1.53455e-05	0.0086544	0.0291512	0.962175	MoDC_FLU	6_137825911	2.63937e-08	6_137806067	1.2791e-09	PASS_Lupus	LINC02528	StringTie	eQTL
4.73708e-06	2.3902e-05	0.00929587	0.0459597	0.944716	MoDC_FLU	6_137825911	2.63937e-08	6_137806067	1.2791e-09	PASS_Lupus	LINC02528	StringTie	eQTL
1.89505e-06	2.28547e-05	0.000181118	0.00118571	0.998608	LCL	6_35066077	1.44193e-08	6_35066077	3.29486e-08	PASS_Lupus	DEF6	StringTie	eQTL
0.0019115	5.84839e-05	0.18269	0.00477899	0.810561	LCL	6_35032886	0.000139604	6_35066077	3.29486e-08	PASS_Lupus	TAF11	StringTie	eQTL
3.95837e-12	0.000187356	1.2278e-09	0.0571711	0.942642	LCL	8_11155467	2.9112e-15	8_11123493	2.74451e-08	PASS_Lupus	BLK	StringTie	eQTL
8.70263e-09	5.67898e-05	2.69936e-06	0.0166316	0.983309	LCL	8_11216069	1.59637e-10	8_11123493	2.74451e-08	PASS_Lupus	FAM167A	StringTie	eQTL
2.84967e-06	0.000555735	0.000883906	0.17155	0.827008	LCL	8_11216069	3.12512e-09	8_11123493	2.74451e-08	PASS_Lupus	RP11-148O21.2	StringTie	eQTL
0.000105052	3.94063e-05	0.0325848	0.011267	0.956004	LCL	8_11127922	4.18666e-05	8_11123493	2.74451e-08	PASS_Lupus	XKR6	StringTie	eQTL
5.32659e-17	8.7876e-16	8.98736e-05	0.000483272	0.999427	TH1-17	8_11493510	4.02573e-11	8_11493510	5.19527e-18	PASS_Lupus	BLK	StringTie	eQTL
1.00694e-15	8.42503e-16	0.00169897	0.000423648	0.997877	CD8_NAIVE	8_11493510	7.64556e-09	8_11493510	5.19527e-18	PASS_Lupus	BLK	StringTie	eQTL
3.78776e-16	2.54159e-15	0.000639095	0.00329226	0.996069	TH2	8_11486464	8.67089e-10	8_11493510	5.19527e-18	PASS_Lupus	BLK	StringTie	eQTL
1.78877e-15	1.72553e-15	0.00301813	0.00191636	0.995066	TFH	8_11493510	1.46935e-08	8_11493510	5.19527e-18	PASS_Lupus	BLK	StringTie	eQTL
7.16889e-16	2.92162e-15	0.00120958	0.00393468	0.994856	TH17	8_11502048	1.19735e-09	8_11493510	5.19527e-18	PASS_Lupus	BLK	StringTie	eQTL
2.6002e-15	1.47507e-15	0.00438722	0.00149471	0.994118	TH1	8_11493510	4.73558e-08	8_11493510	5.19527e-18	PASS_Lupus	BLK	StringTie	eQTL
9.02992e-38	1.45664e-14	1.52358e-25	0.0236009	0.976399	LCL	8_11486464	2.65073e-33	8_11493510	5.19527e-18	PASS_Lupus	BLK	StringTie	eQTL
2.87162e-14	2.6769e-15	0.0484518	0.00356866	0.94798	TREG_MEMORY	8_11502048	1.30287e-06	8_11493510	5.19527e-18	PASS_Lupus	BLK	StringTie	eQTL
1.06967e-51	6.12781e-16	1.80481e-39	3.39574e-05	0.999966	LCL	8_11493510	3.47934e-47	8_11493510	5.19527e-18	PASS_Lupus	FAM167A	StringTie	eQTL
5.11025e-19	6.2149e-16	8.62234e-07	4.8667e-05	0.99995	B_NAIVE	8_11493510	4.91911e-14	8_11493510	5.19527e-18	PASS_Lupus	FAM167A	StringTie	eQTL
1.29392e-29	4.21145e-14	2.18318e-17	0.0701284	0.929872	LCL	8_11486464	5.5203e-25	8_11493510	5.19527e-18	PASS_Lupus	RP11-148O21.2	StringTie	eQTL
6.79765e-14	2.35432e-15	0.114694	0.00309014	0.882216	TH1-17	8_11493510	1.19482e-05	8_11493510	5.19527e-18	PASS_Lupus	novelGene_5602	StringTie	eQTL
3.47517e-07	7.28925e-08	0.089702	0.0179228	0.892375	Mono_IAV	11_35067136	7.24916e-06	11_35080191	2.93093e-11	PASS_Lupus	novelGene_1018	kallisto	eQTL
8.71822e-08	2.49027e-08	0.0225037	0.00545591	0.97204	TH17	11_35099194	2.38662e-07	11_35080191	2.93093e-11	PASS_Lupus	novelGene_1019	kallisto	eQTL
2.77312e-07	2.95831e-08	0.0715804	0.00671435	0.921705	CD4_N_STIM	11_35076646	1.24334e-06	11_35080191	2.93093e-11	PASS_Lupus	novelGene_1019	kallisto	eQTL
5.0918e-07	2.71894e-08	0.131431	0.0061558	0.862413	Mono_Pam3CSK4	11_35080191	1.6967e-05	11_35080191	2.93093e-11	PASS_Lupus	novelGene_1024	kallisto	eQTL
1.20563e-09	2.02766e-08	0.000311201	0.00423838	0.99545	TFH	11_35076646	3.18086e-11	11_35080191	2.93093e-11	PASS_Lupus	novelGene_PDHX_AS	kallisto	eQTL
1.9635e-07	1.57482e-07	0.0524637	0.0411719	0.906364	MoDC_FLU	11_618172	4.19849e-07	11_630124	3.49607e-11	PASS_Lupus	ANO9	kallisto	eQTL
2.60395e-14	2.80045e-08	6.9576e-09	0.00648911	0.993511	MoDC_IFNb	11_612843	1.44567e-15	11_630124	3.49607e-11	PASS_Lupus	IRF7	kallisto	eQTL
6.5167e-08	3.23844e-08	0.0174122	0.007678	0.97491	MoDC_FLU	11_612355	2.09971e-06	11_630124	3.49607e-11	PASS_Lupus	IRF7	kallisto	eQTL
4.3294e-07	7.83713e-08	0.115679	0.0200761	0.864245	MoDC_IFNb	11_656845	8.20553e-06	11_630124	3.49607e-11	PASS_Lupus	LRRC56	kallisto	eQTL
4.31121e-07	5.56937e-08	0.115193	0.0140102	0.870796	MoDC_FLU	11_566300	3.60961e-05	11_630124	3.49607e-11	PASS_Lupus	MIR210HG	kallisto	eQTL
1.3246e-08	5.31672e-08	0.00353926	0.0132227	0.983238	LCL	11_621795	7.29896e-07	11_630124	3.49607e-11	PASS_Lupus	PHRF1	kallisto	eQTL
2.20832e-07	1.13327e-07	0.059005	0.0293688	0.911626	MoDC_FLU	11_619789	9.41958e-07	11_630124	3.49607e-11	PASS_Lupus	PHRF1	kallisto	eQTL
4.16595e-47	1.64097e-47	0.0164011	0.00548225	0.978117	Mono_Pam3CSK4	16_31288153	2.54149e-08	16_31301932	1.8414e-46	PASS_Lupus	ITGAM	kallisto	eQTL
4.78071e-47	1.6131e-47	0.0188213	0.00537487	0.975804	Mono_LPS	16_31288153	6.51187e-09	16_31301932	1.8414e-46	PASS_Lupus	ITGAM	kallisto	eQTL
5.62888e-47	1.72025e-47	0.0221605	0.00580045	0.972039	Mono_NS	16_31288153	3.07249e-08	16_31301932	1.8414e-46	PASS_Lupus	ITGAM	kallisto	eQTL
4.05959e-47	1.64271e-47	0.0159823	0.0054887	0.978529	Mono_Pam3CSK4	16_31288153	2.54149e-08	16_31301932	1.8414e-46	PASS_Lupus	ITGAM	kallisto	eQTL
4.70609e-47	1.61774e-47	0.0185275	0.00539286	0.97608	Mono_LPS	16_31288153	6.51187e-09	16_31301932	1.8414e-46	PASS_Lupus	ITGAM	kallisto	eQTL
5.5474e-47	1.72378e-47	0.0218397	0.00581407	0.972346	Mono_NS	16_31288153	3.07249e-08	16_31301932	1.8414e-46	PASS_Lupus	ITGAM	kallisto	eQTL
5.22635e-08	1.14018e-08	0.10705	0.0224835	0.870467	MoDC_FLU	19_10316570	1.91488e-06	19_10364976	1.53821e-12	PASS_Lupus	ICAM3	kallisto	eQTL
1.49897e-08	7.3367e-10	0.0307029	0.000533994	0.968763	LCL	19_10364976	4.85901e-05	19_10364976	1.53821e-12	PASS_Lupus	YIPF2	kallisto	eQTL
3.78186e-21	1.28682e-10	9.94183e-13	0.0328609	0.967139	LCL	22_21568615	7.12591e-19	22_21585900	8.32996e-14	PASS_Lupus	UBE2L3	kallisto	eQTL
3.04519e-10	8.43541e-11	0.0800526	0.0212765	0.898671	TH17	22_21595122	1.36582e-06	22_21585900	8.32996e-14	PASS_Lupus	UBE2L3	kallisto	eQTL
3.60657e-10	7.84815e-11	0.0948103	0.0197459	0.885444	CD8_N_STIM	22_21622645	1.31225e-06	22_21585900	8.32996e-14	PASS_Lupus	UBE2L3	kallisto	eQTL
5.16345e-10	7.20376e-11	0.135738	0.0180912	0.846171	TH2	22_21622645	4.51395e-06	22_21585900	8.32996e-14	PASS_Lupus	UBE2L3	kallisto	eQTL
5.53323e-11	9.93192e-11	0.0145459	0.0251489	0.960305	LCL	22_21566614	1.05965e-05	22_21585900	8.32996e-14	PASS_Lupus	UBE2L3_CCDC116	kallisto	eQTL
5.64738e-17	1.20001e-16	0.00179634	0.00282166	0.995382	MoDC_FLU	2_190680421	1.18974e-07	2_190656119	3.61981e-19	PASS_Lupus	NAB1	kallisto	eQTL
4.59735e-15	2.39071e-16	0.146234	0.00675746	0.847008	Mono_Pam3CSK4	2_190653472	1.13381e-05	2_190656119	3.61981e-19	PASS_Lupus	NAB1	kallisto	eQTL
4.32981e-08	7.75503e-07	0.000949284	0.0160194	0.983031	MoDC_IFNb	4_101804938	6.15747e-09	4_101816093	4.51778e-10	PASS_Lupus	BANK1	kallisto	eQTL
3.42119e-06	7.46914e-07	0.0750075	0.0154661	0.909522	MoDC_FLU	4_101804938	4.85198e-06	4_101816093	4.51778e-10	PASS_Lupus	BANK1	kallisto	eQTL
8.36085e-08	5.98903e-09	0.0832094	0.0050487	0.911742	LCL	6_106140931	0.000185036	6_106140931	4.88082e-12	PASS_Lupus	CRYBG1	kallisto	eQTL
3.8418e-06	1.61381e-05	0.007539	0.0307071	0.961734	MoDC_FLU	6_137825911	2.0987e-08	6_137806067	1.2791e-09	PASS_Lupus	LINC02528	kallisto	eQTL
4.1539e-06	2.2992e-05	0.00815146	0.044171	0.94765	MoDC_FLU	6_137825911	2.0987e-08	6_137806067	1.2791e-09	PASS_Lupus	LINC02528	kallisto	eQTL
0.00190307	0.000118837	0.181885	0.0105522	0.805541	LCL	6_35163782	2.83708e-05	6_35066077	3.29486e-08	PASS_Lupus	DEF6	kallisto	eQTL
1.14376e-12	0.000189199	3.54769e-10	0.0577431	0.942068	LCL	8_11155467	7.50834e-16	8_11123493	2.74451e-08	PASS_Lupus	BLK	kallisto	eQTL
5.4885e-09	4.83087e-05	1.70241e-06	0.0139983	0.985952	LCL	8_11216069	1.17711e-10	8_11123493	2.74451e-08	PASS_Lupus	FAM167A	kallisto	eQTL
0.000183192	5.39397e-05	0.0568222	0.0158038	0.927137	LCL	8_11123493	5.17712e-05	8_11123493	2.74451e-08	PASS_Lupus	XKR6	kallisto	eQTL
0.000569617	7.82603e-05	0.139702	0.0183525	0.841298	CD8_N_STIM	8_11111565	2.37271e-06	8_11123493	2.74451e-08	PASS_Lupus	XKR6	kallisto	eQTL
2.66357e-08	0.000358018	8.26181e-06	0.11016	0.889474	LCL	8_11216069	5.96534e-11	8_11123493	2.74451e-08	PASS_Lupus	novelGene_5602	kallisto	eQTL
3.08369e-16	7.98941e-16	0.0005203	0.000348893	0.999131	CD8_NAIVE	8_11493510	1.12042e-09	8_11493510	5.19527e-18	PASS_Lupus	BLK	kallisto	eQTL
3.79917e-16	9.40382e-16	0.000641021	0.000587902	0.998771	TH1-17	8_11493510	1.28504e-09	8_11493510	5.19527e-18	PASS_Lupus	BLK	kallisto	eQTL
7.8422e-16	1.5e-15	0.00132319	0.00153375	0.997143	TH2	8_11493510	3.91268e-09	8_11493510	5.19527e-18	PASS_Lupus	BLK	kallisto	eQTL
4.0148e-15	1.24491e-15	0.00677402	0.00110837	0.992118	TREG_MEMORY	8_11493510	4.86293e-08	8_11493510	5.19527e-18	PASS_Lupus	BLK	kallisto	eQTL
2.14537e-15	3.27231e-15	0.00361981	0.0045294	0.991851	TH17	8_11502048	4.89543e-09	8_11493510	5.19527e-18	PASS_Lupus	BLK	kallisto	eQTL
4.92288e-15	1.64256e-15	0.00830619	0.00178151	0.989912	TFH	8_11493510	7.55364e-08	8_11493510	5.19527e-18	PASS_Lupus	BLK	kallisto	eQTL
4.86057e-15	1.88374e-15	0.00820106	0.00218876	0.98961	TH1	8_11493510	1.14911e-07	8_11493510	5.19527e-18	PASS_Lupus	BLK	kallisto	eQTL
2.2032e-39	1.6692e-14	3.71738e-27	0.027191	0.972809	LCL	8_11494403	5.38104e-35	8_11493510	5.19527e-18	PASS_Lupus	BLK	kallisto	eQTL
2.59611e-14	4.53729e-15	0.0438032	0.00670612	0.949491	CD4_NAIVE	8_11502129	2.38448e-07	8_11493510	5.19527e-18	PASS_Lupus	BLK	kallisto	eQTL
2.37348e-50	6.15183e-16	4.00468e-38	3.80139e-05	0.999962	LCL	8_11493510	9.2834e-46	8_11493510	5.19527e-18	PASS_Lupus	FAM167A	kallisto	eQTL
1.14222e-17	6.82859e-16	1.92723e-05	0.000152334	0.999828	B_NAIVE	8_11493510	4.23605e-12	8_11493510	5.19527e-18	PASS_Lupus	FAM167A	kallisto	eQTL
8.32772e-29	1.80397e-14	1.4051e-16	0.0294672	0.970533	LCL	8_11486464	1.24873e-23	8_11493510	5.19527e-18	PASS_Lupus	RP11-148O21.2	kallisto	eQTL
2.74446e-34	1.47586e-14	4.63063e-22	0.0239256	0.976074	LCL	8_11486464	7.7652e-30	8_11493510	5.19527e-18	PASS_Lupus	novelGene_5602	kallisto	eQTL
5.45069e-14	3.93123e-15	0.0919674	0.00573072	0.902302	TH17	8_11493510	1.08183e-05	8_11493510	5.19527e-18	PASS_Lupus	novelGene_5602	kallisto	eQTL
7.61852e-14	2.04355e-15	0.128544	0.00257912	0.868876	TH2	8_11493510	1.45874e-05	8_11493510	5.19527e-18	PASS_Lupus	novelGene_5602	kallisto	eQTL
0.000281612	0.000283422	0.0410182	0.0403638	0.918053	MoDC_IFNb	1_2595307	1.29671e-06	1_2620346	4.60304e-08	PASS_Rheumatoid_Arthritis	PRXL2B	StringTie	eQTL
0.00120058	0.000206931	0.143441	0.0238921	0.831259	TH2	1_2602113	1.12728e-05	1_2592284	8.89315e-08	PASS_Rheumatoid_Arthritis	RP3-395M20.9_TNFRSF14	StringTie	eQTL
3.13307e-06	0.000244715	0.000456348	0.0346794	0.964616	LCL	1_2590953	6.23879e-09	1_2620346	4.60304e-08	PASS_Rheumatoid_Arthritis	TNFRSF14_RP3-395M20.7	StringTie	eQTL
6.09173e-06	5.55619e-05	0.00321903	0.028392	0.968327	LCL	2_100221105	1.80842e-07	2_100208905	7.42579e-09	PASS_Rheumatoid_Arthritis	AFF3	StringTie	eQTL
2.71991e-13	8.30087e-11	6.32383e-06	0.000930904	0.999063	CD4T_Activated	2_203874196	2.83466e-12	2_203874196	1.57105e-13	PASS_Rheumatoid_Arthritis	CTLA4	StringTie	eQTL
8.68194e-10	7.52962e-10	0.0201857	0.0165432	0.963271	MoDC_FLU	2_203843923	1.56298e-06	2_203874196	1.57105e-13	PASS_Rheumatoid_Arthritis	CTLA4	StringTie	eQTL
2.76595e-05	2.21393e-06	0.139347	0.0103033	0.85032	TREG_MEMORY	5_103261019	9.80636e-06	5_103280006	1.03446e-09	PASS_Rheumatoid_Arthritis	MACIR	StringTie	eQTL
3.00162e-06	2.20322e-05	0.000811089	0.00495927	0.994205	LCL	6_167120802	3.52987e-07	6_167119305	7.55938e-09	PASS_Rheumatoid_Arthritis	CEP43	StringTie	eQTL
2.9342e-05	3.45987e-05	0.00775296	0.00815789	0.984025	TFH	6_167034693	1.3358e-07	6_167119305	7.55938e-09	PASS_Rheumatoid_Arthritis	RNASET2	StringTie	eQTL
0.000525977	0.000223544	0.138977	0.0582643	0.802009	TH1-17	6_167119202	5.37794e-07	6_167119305	7.55938e-09	PASS_Rheumatoid_Arthritis	RP11-517H2.8	StringTie	eQTL
1.92807e-07	1.35453e-05	0.00062803	0.0431649	0.956193	Mono_Pam3CSK4	7_128940626	5.50595e-12	7_128954129	8.51592e-10	PASS_Rheumatoid_Arthritis	IRF5	StringTie	eQTL
2.26297e-08	1.39593e-05	7.37117e-05	0.044514	0.955398	MoDC_IFNb	7_128940626	6.22128e-11	7_128954129	8.51592e-10	PASS_Rheumatoid_Arthritis	IRF5	StringTie	eQTL
2.70798e-07	1.46154e-05	0.000882071	0.0466541	0.952449	Mono_R848	7_128940626	1.63532e-11	7_128954129	8.51592e-10	PASS_Rheumatoid_Arthritis	IRF5	StringTie	eQTL
9.1559e-31	2.51656e-05	2.98235e-27	0.0810531	0.918922	LCL	7_128990259	8.82878e-35	7_128954129	8.51592e-10	PASS_Rheumatoid_Arthritis	IRF5	StringTie	eQTL
1.90755e-07	1.32975e-05	0.000888459	0.0609959	0.938102	Mono_Pam3CSK4	7_128940626	5.50595e-12	7_128954129	8.51592e-10	PASS_Rheumatoid_Arthritis	IRF5	StringTie	eQTL
2.23916e-08	1.3702e-05	0.00010429	0.062881	0.937001	MoDC_IFNb	7_128940626	6.22128e-11	7_128954129	8.51592e-10	PASS_Rheumatoid_Arthritis	IRF5	StringTie	eQTL
2.59497e-07	1.43013e-05	0.00120863	0.0656762	0.933101	Mono_R848	7_128940626	1.63532e-11	7_128954129	8.51592e-10	PASS_Rheumatoid_Arthritis	IRF5	StringTie	eQTL
8.693e-31	2.43159e-05	4.04884e-27	0.112366	0.88761	LCL	7_128990259	8.82878e-35	7_128954129	8.51592e-10	PASS_Rheumatoid_Arthritis	IRF5	StringTie	eQTL
2.56431e-41	4.56903e-43	0.190993	0.00259665	0.806411	Mono_Pam3CSK4	1_113907040	1.91512e-05	1_113907040	6.62133e-43	PASS_Rheumatoid_Arthritis	DCLRE1B	kallisto	eQTL
1.99214e-41	3.00197e-43	0.148377	0.00138566	0.850237	Mono_Pam3CSK4	1_113907040	9.74439e-06	1_113907040	6.62133e-43	PASS_Rheumatoid_Arthritis	PHTF1	kallisto	eQTL
2.58011e-41	4.24134e-43	0.19217	0.00235352	0.805477	Mono_Pam3CSK4	1_113907040	1.91512e-05	1_113907040	6.62133e-43	PASS_Rheumatoid_Arthritis	DCLRE1B	kallisto	eQTL
1.97369e-41	3.11827e-43	0.147003	0.001471	0.851526	Mono_Pam3CSK4	1_113907040	9.74439e-06	1_113907040	6.62133e-43	PASS_Rheumatoid_Arthritis	PHTF1	kallisto	eQTL
2.5805e-41	3.5255e-43	0.192199	0.00181985	0.805981	Mono_Pam3CSK4	1_113907040	1.91512e-05	1_113907040	6.62133e-43	PASS_Rheumatoid_Arthritis	DCLRE1B	kallisto	eQTL
1.97461e-41	3.17237e-43	0.147072	0.0015114	0.851417	Mono_Pam3CSK4	1_113907040	9.74439e-06	1_113907040	6.62133e-43	PASS_Rheumatoid_Arthritis	PHTF1	kallisto	eQTL
0.000183856	0.000264526	0.0267796	0.0375944	0.935178	MoDC_IFNb	1_2595307	8.08145e-07	1_2620346	4.60304e-08	PASS_Rheumatoid_Arthritis	PRXL2B	kallisto	eQTL
0.000159399	0.000206079	0.0190444	0.0236647	0.956925	NK_CD16POS	1_2601185	2.4639e-07	1_2592284	8.89315e-08	PASS_Rheumatoid_Arthritis	TNFRSF14	kallisto	eQTL
0.000436856	0.00037379	0.0636304	0.0535624	0.881997	LCL	1_2590953	2.01896e-06	1_2620346	4.60304e-08	PASS_Rheumatoid_Arthritis	TNFRSF14_RP3-395M20.7	kallisto	eQTL
4.58967e-40	0.00173185	1.35472e-38	0.0501704	0.948098	LCL	22_39351775	1.92102e-46	22_39343623	4.50036e-08	PASS_Rheumatoid_Arthritis	novelGene_SYNGR1_AS	kallisto	eQTL
0.000395021	0.00173311	0.0113934	0.0490499	0.937429	NK_CD16POS	22_39351775	2.22643e-09	22_39343623	4.50036e-08	PASS_Rheumatoid_Arthritis	novelGene_SYNGR1_AS	kallisto	eQTL
0.000140833	0.000205013	0.0744199	0.107516	0.817718	LCL	2_100244133	2.88182e-06	2_100208905	7.42579e-09	PASS_Rheumatoid_Arthritis	AFF3	kallisto	eQTL
2.29709e-09	8.05414e-10	0.0534077	0.0177972	0.928795	MoDC_FLU	2_203843923	8.9133e-06	2_203874196	1.57105e-13	PASS_Rheumatoid_Arthritis	CTLA4	kallisto	eQTL
2.23298e-05	2.41998e-06	0.112496	0.0113156	0.876163	TREG_MEMORY	5_103265053	7.79541e-06	5_103280006	1.03446e-09	PASS_Rheumatoid_Arthritis	MACIR	kallisto	eQTL
3.80283e-07	0.000106762	0.000102759	0.0278771	0.971913	LCL	6_167048074	8.7581e-09	6_167119305	7.55938e-09	PASS_Rheumatoid_Arthritis	CEP43	kallisto	eQTL
5.51466e-16	2.02103e-05	1.79629e-12	0.0648959	0.935084	MoDC_IFNb	7_128990259	1.13639e-21	7_128954129	8.51592e-10	PASS_Rheumatoid_Arthritis	IRF5	kallisto	eQTL
7.833e-06	4.12517e-05	0.0255144	0.133528	0.840908	Mono_R848	7_128990259	2.19779e-09	7_128954129	8.51592e-10	PASS_Rheumatoid_Arthritis	IRF5	kallisto	eQTL
5.52386e-16	1.96367e-05	2.57278e-12	0.09055	0.90943	MoDC_IFNb	7_128990259	1.13639e-21	7_128954129	8.51592e-10	PASS_Rheumatoid_Arthritis	IRF5	kallisto	eQTL
2.5748e-07	9.32855e-06	0.000239688	0.00769187	0.992059	MoDC_FLU	11_61008737	8.13524e-10	11_61064810	1.74417e-09	PASS_Multiple_sclerosis	novelGene_1062	StringTie	eQTL
1.226e-05	1.87867e-07	0.134111	0.00119038	0.864686	Mono_NS	12_6330843	6.40404e-05	12_6330843	1.84161e-10	PASS_Multiple_sclerosis	LPAR5	StringTie	eQTL
9.18511e-06	2.58254e-07	0.100475	0.00192743	0.897588	CD4_NAIVE	12_6330843	3.9992e-06	12_6330843	1.84161e-10	PASS_Multiple_sclerosis	TNFRSF1A	StringTie	eQTL
2.50502e-06	2.70673e-05	9.44912e-05	2.1145e-05	0.999855	Mono_Pam3CSK4	14_68787474	1.46534e-10	14_68787474	3.79791e-08	PASS_Multiple_sclerosis	ZFP36L1	StringTie	eQTL
0.00509841	6.98617e-05	0.192316	0.00183455	0.800681	Mono_LPS	14_68787474	4.59553e-05	14_68787474	3.79791e-08	PASS_Multiple_sclerosis	ZFP36L1	StringTie	eQTL
1.51379e-05	3.85833e-07	0.118032	0.00212856	0.879824	CD4_N_STIM	14_88021345	1.25997e-06	14_88021345	3.45168e-10	PASS_Multiple_sclerosis	GPR65	StringTie	eQTL
1.51866e-09	1.46282e-10	0.159537	0.0145412	0.825922	Mono_IAV	16_11144926	2.20843e-06	16_11083944	6.28514e-14	PASS_Multiple_sclerosis	CLEC16A	StringTie	eQTL
4.05541e-12	9.01377e-11	0.000426025	0.00847798	0.991096	LCL	16_11096031	1.64293e-07	16_11083944	6.28514e-14	PASS_Multiple_sclerosis	DEXI	StringTie	eQTL
1.31764e-10	2.16569e-10	0.013842	0.0217864	0.964372	Mono_Pam3CSK4	16_11017490	2.70524e-08	16_11083944	6.28514e-14	PASS_Multiple_sclerosis	DEXI	StringTie	eQTL
5.83177e-10	2.4689e-10	0.0612634	0.0250223	0.913714	CD4_N_STIM	16_11105821	9.85234e-08	16_11083944	6.28514e-14	PASS_Multiple_sclerosis	DEXI	StringTie	eQTL
1.17208e-09	1.04412e-10	0.123129	0.0101018	0.866769	CD8_NAIVE	16_11105821	7.75485e-06	16_11083944	6.28514e-14	PASS_Multiple_sclerosis	DEXI	StringTie	eQTL
6.48116e-05	0.000327799	0.00251669	0.0117434	0.985347	LCL	19_18144549	2.21257e-07	19_18193890	4.32597e-08	PASS_Multiple_sclerosis	MAST3	StringTie	eQTL
1.34243e-05	5.40082e-05	0.000521279	0.00109887	0.998312	MoDC_FLU	19_18193890	2.48037e-08	19_18193890	4.32597e-08	PASS_Multiple_sclerosis	MPV17L2	StringTie	eQTL
0.000429704	6.81121e-05	0.0166858	0.0016637	0.981153	LCL	19_18193890	1.55853e-05	19_18193890	4.32597e-08	PASS_Multiple_sclerosis	MPV17L2	StringTie	eQTL
0.00321438	7.1296e-05	0.124817	0.00189849	0.869999	Mono_NS	19_18193890	2.53135e-05	19_18193890	4.32597e-08	PASS_Multiple_sclerosis	MPV17L2	StringTie	eQTL
5.96883e-13	8.75551e-10	6.81739e-07	2.4387e-08	0.999999	LCL	19_6668961	5.56514e-11	19_6668961	2.12538e-12	PASS_Multiple_sclerosis	TNFSF14	StringTie	eQTL
7.5181e-08	1.14685e-09	0.0858691	0.000396157	0.913735	Mono_R848	19_6668961	2.25287e-05	19_6668961	2.12538e-12	PASS_Multiple_sclerosis	TNFSF14	StringTie	eQTL
8.38605e-08	1.23532e-09	0.0957825	0.000507229	0.90371	Mono_IAV	19_6668961	1.86057e-05	19_6668961	2.12538e-12	PASS_Multiple_sclerosis	TNFSF14	StringTie	eQTL
2.26157e-05	3.80274e-07	0.149391	0.00166302	0.848923	CD4_NAIVE	1_100941963	1.02633e-05	1_100941963	3.75225e-10	PASS_Multiple_sclerosis	RP11-421L21.3	StringTie	eQTL
0.000207215	5.45613e-06	0.166803	0.00356264	0.829421	LCL	1_116539188	3.16621e-05	1_116558335	2.00996e-09	PASS_Multiple_sclerosis	CD58	StringTie	eQTL
5.70985e-10	1.17661e-11	0.061149	0.000321552	0.938529	LCL	1_2792599	0.000124132	1_2792599	3.10178e-14	PASS_Multiple_sclerosis	PANK4	StringTie	eQTL
1.71158e-09	2.67236e-11	0.1833	0.00204729	0.814653	MoDC_IFNb	1_2792599	0.000196777	1_2792599	3.10178e-14	PASS_Multiple_sclerosis	PRXL2B	StringTie	eQTL
3.81167e-10	2.82158e-11	0.0408207	0.00206463	0.957115	LCL	1_2833356	5.79932e-05	1_2792599	3.10178e-14	PASS_Multiple_sclerosis	TNFRSF14-AS1	StringTie	eQTL
1.25351e-09	4.59546e-11	0.134244	0.00405976	0.861696	MoDC_IFNb	1_2829318	7.32117e-05	1_2792599	3.10178e-14	PASS_Multiple_sclerosis	TNFRSF14-AS1	StringTie	eQTL
4.40618e-10	8.65897e-11	0.0471876	0.00832875	0.944484	LCL	1_2796762	1.74058e-05	1_2792599	3.10178e-14	PASS_Multiple_sclerosis	TNFRSF14	StringTie	eQTL
3.36522e-06	1.45983e-06	0.0105283	0.00358127	0.985886	MoDC_IFNb	3_119403973	2.1345e-08	3_119501087	1.08078e-09	PASS_Multiple_sclerosis	CD80	StringTie	eQTL
6.87058e-06	1.53955e-06	0.021495	0.0038419	0.974655	MoDC_FLU	3_119501087	3.24837e-07	3_119501087	1.08078e-09	PASS_Multiple_sclerosis	CD80	StringTie	eQTL
3.31219e-19	4.55343e-05	1.99058e-17	0.00173833	0.998216	LCL	3_121879041	3.65751e-23	3_121941817	3.7127e-08	PASS_Multiple_sclerosis	EAF2	StringTie	eQTL
7.86252e-25	4.59641e-05	4.72527e-23	0.00176419	0.99819	LCL	3_121879041	1.94987e-29	3_121941817	3.7127e-08	PASS_Multiple_sclerosis	IQCB1	StringTie	eQTL
0.000454464	0.00052759	0.0273127	0.0307665	0.940939	Mono_LPS	3_121846142	1.53007e-08	3_121941817	3.7127e-08	PASS_Multiple_sclerosis	IQCB1	StringTie	eQTL
2.41178e-13	1.43654e-08	1.679e-08	7.06501e-08	1	LCL	3_28029953	3.39157e-12	3_28029953	2.93093e-11	PASS_Multiple_sclerosis	EOMES	StringTie	eQTL
1.73768e-09	1.43835e-08	0.000120971	1.45201e-06	0.999878	LCL	3_28029953	8.22722e-08	3_28029953	2.93093e-11	PASS_Multiple_sclerosis	LINC02084	StringTie	eQTL
1.59395e-05	2.0214e-07	0.174361	0.00138696	0.824236	Mono_NS	12_6330843	0.000113535	12_6330843	1.84161e-10	PASS_Multiple_sclerosis	LPAR5	kallisto	eQTL
2.73046e-07	2.68878e-05	1.02995e-05	1.42807e-05	0.999948	Mono_Pam3CSK4	14_68787474	5.75254e-12	14_68787474	3.79791e-08	PASS_Multiple_sclerosis	ZFP36L1	kallisto	eQTL
0.000403286	3.17901e-05	0.0152123	0.000215008	0.984138	Mono_LPS	14_68787474	2.95686e-07	14_68787474	3.79791e-08	PASS_Multiple_sclerosis	ZFP36L1	kallisto	eQTL
2.51775e-05	4.34127e-07	0.196312	0.00258386	0.801078	CD4_N_STIM	14_88021345	5.41777e-06	14_88021345	3.45168e-10	PASS_Multiple_sclerosis	GPR65	kallisto	eQTL
1.0557e-11	1.29981e-10	0.00110902	0.0126684	0.986223	LCL	16_11096031	2.20471e-07	16_11083944	6.28514e-14	PASS_Multiple_sclerosis	DEXI	kallisto	eQTL
1.19643e-10	2.78062e-10	0.0125686	0.0282516	0.95918	CD4_N_STIM	16_11105821	2.88654e-09	16_11083944	6.28514e-14	PASS_Multiple_sclerosis	DEXI	kallisto	eQTL
3.87511e-10	1.86928e-10	0.0407085	0.0186964	0.940595	Mono_Pam3CSK4	16_11017490	2.38099e-07	16_11083944	6.28514e-14	PASS_Multiple_sclerosis	DEXI	kallisto	eQTL
4.10326e-10	1.72659e-10	0.0431053	0.0171984	0.939696	CD8_NAIVE	16_11105821	2.28112e-07	16_11083944	6.28514e-14	PASS_Multiple_sclerosis	DEXI	kallisto	eQTL
1.52218e-05	0.00486944	0.000591078	0.188278	0.806246	LCL	19_18133880	4.89375e-10	19_18193890	4.32597e-08	PASS_Multiple_sclerosis	IL12RB1	kallisto	eQTL
6.66796e-05	0.00152089	0.00258923	0.0581198	0.937703	LCL	19_18113919	3.75808e-08	19_18193890	4.32597e-08	PASS_Multiple_sclerosis	MAST3	kallisto	eQTL
0.00325154	0.00159677	0.126258	0.0611956	0.807698	CLASSICAL_MONOCYTES	19_18177259	9.7748e-08	19_18193890	4.32597e-08	PASS_Multiple_sclerosis	MAST3	kallisto	eQTL
1.60757e-07	4.45436e-05	6.24234e-06	0.00073045	0.999219	MoDC_FLU	19_18193890	4.89984e-11	19_18193890	4.32597e-08	PASS_Multiple_sclerosis	MPV17L2	kallisto	eQTL
0.000337759	6.34127e-05	0.0131155	0.00147737	0.985006	LCL	19_18193890	1.15089e-05	19_18193890	4.32597e-08	PASS_Multiple_sclerosis	MPV17L2	kallisto	eQTL
0.00395128	6.23915e-05	0.153432	0.00158174	0.840973	Mono_NS	19_18193890	4.1112e-05	19_18193890	4.32597e-08	PASS_Multiple_sclerosis	MPV17L2	kallisto	eQTL
1.98246e-14	3.07439e-05	7.69805e-13	0.000194035	0.999775	MoDC_IFNb	19_18193890	4.09728e-20	19_18193890	4.32597e-08	PASS_Multiple_sclerosis	novelGene_IFI30_AS	kallisto	eQTL
1.48952e-12	3.08818e-05	5.78393e-11	0.000199398	0.99977	MoDC_FLU	19_18193890	1.3865e-17	19_18193890	4.32597e-08	PASS_Multiple_sclerosis	novelGene_IFI30_AS	kallisto	eQTL
2.87539e-14	3.09214e-05	1.11654e-12	0.000200939	0.999768	LCL	19_18193890	1.37218e-17	19_18193890	4.32597e-08	PASS_Multiple_sclerosis	novelGene_IFI30_AS	kallisto	eQTL
0.000632898	8.54775e-05	0.024576	0.00234681	0.972359	MoDC_unstim	19_18215412	7.87981e-08	19_18193890	4.32597e-08	PASS_Multiple_sclerosis	novelGene_IFI30_AS	kallisto	eQTL
9.15966e-11	8.80579e-10	0.000104618	5.87669e-06	0.99989	LCL	19_6668961	2.57031e-08	19_6668961	2.12538e-12	PASS_Multiple_sclerosis	TNFSF14	kallisto	eQTL
4.66995e-08	1.08808e-09	0.0533385	0.000296405	0.946365	Mono_IAV	19_6668961	6.62882e-06	19_6668961	2.12538e-12	PASS_Multiple_sclerosis	TNFSF14	kallisto	eQTL
6.11506e-08	1.09402e-09	0.069844	0.00031972	0.929836	Mono_R848	19_6668961	1.50139e-05	19_6668961	2.12538e-12	PASS_Multiple_sclerosis	TNFSF14	kallisto	eQTL
0.000205334	6.36701e-06	0.165289	0.0042951	0.830204	LCL	1_116539188	2.34567e-05	1_116558335	2.00996e-09	PASS_Multiple_sclerosis	CD58	kallisto	eQTL
2.80005e-11	9.60246e-12	0.00299869	3.13958e-05	0.99697	LCL	1_2792599	2.44287e-06	1_2792599	3.10178e-14	PASS_Multiple_sclerosis	PANK4	kallisto	eQTL
6.43773e-10	1.21542e-11	0.0689442	0.000370961	0.930685	MoDC_IFNb	1_2792599	3.43608e-05	1_2792599	3.10178e-14	PASS_Multiple_sclerosis	PRXL2B	kallisto	eQTL
1.02522e-10	1.55414e-11	0.0109795	0.000676043	0.988344	LCL	1_2792599	1.24222e-05	1_2792599	3.10178e-14	PASS_Multiple_sclerosis	TNFRSF14-AS1	kallisto	eQTL
2.58454e-10	2.30737e-11	0.0276789	0.00150023	0.970821	MoDC_IFNb	1_2792599	7.40541e-06	1_2792599	3.10178e-14	PASS_Multiple_sclerosis	TNFRSF14-AS1	kallisto	eQTL
2.37637e-10	1.4505e-10	0.0254494	0.014574	0.959977	MoDC_FLU	1_2811239	8.86243e-07	1_2792599	3.10178e-14	PASS_Multiple_sclerosis	TNFRSF14	kallisto	eQTL
0.000282841	1.06341e-05	0.119641	0.00362177	0.876443	MoDC_FLU	3_102029794	2.21541e-05	3_102029794	1.00431e-08	PASS_Multiple_sclerosis	NXPE3	kallisto	eQTL
0.00043851	1.12457e-05	0.185489	0.00394683	0.810114	MoDC_IFNb	3_102029794	4.35429e-05	3_102029794	1.00431e-08	PASS_Multiple_sclerosis	NXPE3	kallisto	eQTL
5.99272e-19	4.55335e-05	3.60154e-17	0.00173828	0.998216	LCL	3_121879041	7.16535e-23	3_121941817	3.7127e-08	PASS_Multiple_sclerosis	EAF2	kallisto	eQTL
1.98589e-24	4.68661e-05	1.19349e-22	0.00181845	0.998135	LCL	3_121879041	5.67281e-29	3_121941817	3.7127e-08	PASS_Multiple_sclerosis	IQCB1	kallisto	eQTL
0.000649578	0.000597582	0.0390388	0.0349892	0.924725	Mono_LPS	3_121846142	1.93487e-08	3_121941817	3.7127e-08	PASS_Multiple_sclerosis	IQCB1	kallisto	eQTL
0.00254157	5.9858e-05	0.152745	0.00275549	0.841898	Mono_R848	3_121879041	1.17412e-05	3_121941817	3.7127e-08	PASS_Multiple_sclerosis	IQCB1	kallisto	eQTL
0.000808717	4.24271e-05	0.0486028	0.00160086	0.948945	LCL	3_121879041	3.67733e-05	3_121941817	3.7127e-08	PASS_Multiple_sclerosis	SLC15A2_EAF2	kallisto	eQTL
1.28617e-14	1.43654e-08	8.95387e-10	6.87198e-08	1	LCL	3_28029953	1.30688e-13	3_28029953	2.93093e-11	PASS_Multiple_sclerosis	EOMES	kallisto	eQTL
2.9054e-10	1.43676e-08	2.02265e-05	2.4547e-07	0.99998	LCL	3_28029953	1.04882e-08	3_28029953	2.93093e-11	PASS_Multiple_sclerosis	LINC02084	kallisto	eQTL
0.0657803	0.00353646	0.0203172	0.0001821	0.910184	NONCLASSICAL_MONOCYTES	11_118876060	2.12742e-06	11_118876060	6.15482e-06	PASS_Primary_biliary_cirrhosis	BCL9L	StringTie	eQTL
4.86555e-21	1.37618e-06	1.25083e-17	0.00254042	0.997458	LCL	11_64347665	1.26436e-22	11_64347665	1.68067e-09	PASS_Primary_biliary_cirrhosis	AP003774.1	StringTie	eQTL
4.6777e-08	3.99498e-06	0.000120254	0.00927969	0.990596	LCL	11_64340263	2.2912e-08	11_64347665	1.68067e-09	PASS_Primary_biliary_cirrhosis	CCDC88B	StringTie	eQTL
0.000110908	1.98092e-06	0.135539	0.00155807	0.86279	Mono_NS	12_6330843	6.40404e-05	12_6330843	1.83248e-09	PASS_Primary_biliary_cirrhosis	LPAR5	StringTie	eQTL
6.86991e-05	2.80659e-06	0.0839563	0.00251644	0.913456	CD4_NAIVE	12_6330843	3.9992e-06	12_6330843	1.83248e-09	PASS_Primary_biliary_cirrhosis	TNFRSF1A	StringTie	eQTL
4.9549e-11	2.01254e-09	0.00248775	0.100148	0.897364	LCL	16_11065828	4.18074e-08	16_11073746	1.05362e-13	PASS_Primary_biliary_cirrhosis	DEXI	StringTie	eQTL
1.81416e-09	3.22694e-09	0.0035351	0.00529691	0.991168	B_NAIVE	16_11267345	1.13845e-08	16_11260640	2.93086e-12	PASS_Primary_biliary_cirrhosis	RMI2	StringTie	eQTL
9.74428e-08	2.54732e-07	0.0130956	0.0332805	0.953624	TREG_NAIVE	17_39905943	1.97604e-08	17_39887090	3.81732e-11	PASS_Primary_biliary_cirrhosis	GSDMA	StringTie	eQTL
8.39155e-07	1.94482e-07	0.112776	0.025275	0.861948	CD8_NAIVE	17_39756124	1.76721e-06	17_39887090	3.81732e-11	PASS_Primary_biliary_cirrhosis	GSDMA	StringTie	eQTL
1.21447e-06	2.59876e-07	0.163216	0.0341228	0.80266	TREG_MEMORY	17_39756124	8.67154e-07	17_39887090	3.81732e-11	PASS_Primary_biliary_cirrhosis	GSDMA	StringTie	eQTL
4.47561e-17	2.59717e-08	6.0149e-12	0.00249291	0.997507	B_NAIVE	17_39895095	8.13237e-23	17_39887090	3.81732e-11	PASS_Primary_biliary_cirrhosis	GSDMB	StringTie	eQTL
1.33447e-20	1.81267e-08	4.0798e-15	0.00454633	0.995454	LCL	17_39887090	2.72885e-20	17_39820216	2.57552e-11	PASS_Primary_biliary_cirrhosis	GSDMB	StringTie	eQTL
2.78033e-11	4.33248e-08	3.73656e-06	0.00482737	0.995169	TH17	17_39895095	1.0324e-13	17_39887090	3.81732e-11	PASS_Primary_biliary_cirrhosis	GSDMB	StringTie	eQTL
4.8714e-12	4.58676e-08	6.54681e-07	0.00516945	0.99483	NK_CD16POS	17_39913696	7.47199e-15	17_39887090	3.81732e-11	PASS_Primary_biliary_cirrhosis	GSDMB	StringTie	eQTL
2.24058e-10	4.86483e-08	3.01118e-05	0.00554355	0.994426	TH1	17_39917793	1.00915e-11	17_39887090	3.81732e-11	PASS_Primary_biliary_cirrhosis	GSDMB	StringTie	eQTL
1.5602e-09	6.34167e-08	0.000209679	0.00753048	0.99226	CD8_N_STIM	17_39913696	1.16622e-10	17_39887090	3.81732e-11	PASS_Primary_biliary_cirrhosis	GSDMB	StringTie	eQTL
1.63025e-09	7.06345e-08	0.000219094	0.00850148	0.991279	TREG_MEMORY	17_39900944	1.40321e-10	17_39887090	3.81732e-11	PASS_Primary_biliary_cirrhosis	GSDMB	StringTie	eQTL
1.71884e-08	1.263e-07	0.00231	0.0159921	0.981698	TH1-17	17_39918265	2.56178e-09	17_39887090	3.81732e-11	PASS_Primary_biliary_cirrhosis	GSDMB	StringTie	eQTL
1.82289e-08	1.3782e-07	0.00244983	0.0175421	0.980008	CD4_N_STIM	17_39911790	3.20918e-09	17_39887090	3.81732e-11	PASS_Primary_biliary_cirrhosis	GSDMB	StringTie	eQTL
7.43324e-10	1.77096e-07	9.98974e-05	0.0228234	0.977077	TH2	17_39911790	1.0163e-12	17_39887090	3.81732e-11	PASS_Primary_biliary_cirrhosis	GSDMB	StringTie	eQTL
4.26658e-10	1.97681e-07	5.73397e-05	0.0255925	0.97435	CD8_NAIVE	17_39913696	2.29439e-13	17_39887090	3.81732e-11	PASS_Primary_biliary_cirrhosis	GSDMB	StringTie	eQTL
5.11077e-09	2.03743e-07	0.00068685	0.0264086	0.972904	CD4_NAIVE	17_39911790	7.04096e-11	17_39887090	3.81732e-11	PASS_Primary_biliary_cirrhosis	GSDMB	StringTie	eQTL
1.18212e-07	1.66136e-07	0.0158868	0.0213647	0.962748	TREG_NAIVE	17_39911790	2.15827e-08	17_39887090	3.81732e-11	PASS_Primary_biliary_cirrhosis	GSDMB	StringTie	eQTL
3.49597e-10	3.44685e-07	4.69834e-05	0.0453686	0.954584	TFH	17_39911790	3.03196e-14	17_39887090	3.81732e-11	PASS_Primary_biliary_cirrhosis	GSDMB	StringTie	eQTL
6.06549e-07	7.69641e-08	0.0815158	0.00943437	0.909049	NK_CD16POS	17_39884510	7.75803e-06	17_39887090	3.81732e-11	PASS_Primary_biliary_cirrhosis	IKZF3	StringTie	eQTL
6.16793e-07	1.09154e-07	0.0828925	0.0137662	0.903341	TREG_NAIVE	17_39756124	4.98379e-06	17_39887090	3.81732e-11	PASS_Primary_biliary_cirrhosis	IKZF3	StringTie	eQTL
7.65631e-07	4.73296e-08	0.102895	0.00546912	0.891635	TREG_MEMORY	17_39887090	1.80999e-05	17_39887090	3.81732e-11	PASS_Primary_biliary_cirrhosis	IKZF3	StringTie	eQTL
3.45282e-17	3.04594e-08	4.64034e-12	0.00309662	0.996903	B_NAIVE	17_39911790	3.53742e-23	17_39887090	3.81732e-11	PASS_Primary_biliary_cirrhosis	ORMDL3	StringTie	eQTL
1.95943e-11	3.16576e-08	2.63334e-06	0.00325782	0.99674	TH1	17_39917793	1.65932e-13	17_39887090	3.81732e-11	PASS_Primary_biliary_cirrhosis	ORMDL3	StringTie	eQTL
8.86031e-12	3.50096e-08	1.19076e-06	0.00370875	0.99629	NK_CD16POS	17_39900944	3.34432e-14	17_39887090	3.81732e-11	PASS_Primary_biliary_cirrhosis	ORMDL3	StringTie	eQTL
2.52492e-12	3.67955e-08	3.39331e-07	0.003949	0.996051	TH17	17_39895095	2.35806e-15	17_39887090	3.81732e-11	PASS_Primary_biliary_cirrhosis	ORMDL3	StringTie	eQTL
5.01083e-09	3.67497e-08	0.000673419	0.00394351	0.995383	TREG_MEMORY	17_39887090	2.21142e-09	17_39887090	3.81732e-11	PASS_Primary_biliary_cirrhosis	ORMDL3	StringTie	eQTL
4.75985e-43	2.40704e-08	1.45521e-37	0.0063653	0.993635	LCL	17_39895095	3.36036e-45	17_39820216	2.57552e-11	PASS_Primary_biliary_cirrhosis	ORMDL3	StringTie	eQTL
4.21043e-09	5.41394e-08	0.000565851	0.00628279	0.993151	CD8_N_STIM	17_39900944	5.065e-10	17_39887090	3.81732e-11	PASS_Primary_biliary_cirrhosis	ORMDL3	StringTie	eQTL
2.76398e-09	6.01879e-08	0.000371459	0.00709628	0.992532	CD4_N_STIM	17_39905964	4.46774e-10	17_39887090	3.81732e-11	PASS_Primary_biliary_cirrhosis	ORMDL3	StringTie	eQTL
2.36991e-10	7.88152e-08	3.18499e-05	0.00960182	0.990366	TH2	17_39905964	3.76787e-12	17_39887090	3.81732e-11	PASS_Primary_biliary_cirrhosis	ORMDL3	StringTie	eQTL
6.62953e-09	1.22701e-07	0.00089096	0.0155065	0.983602	TH1-17	17_39918265	2.89434e-10	17_39887090	3.81732e-11	PASS_Primary_biliary_cirrhosis	ORMDL3	StringTie	eQTL
2.55838e-09	1.28961e-07	0.000343828	0.0163482	0.983308	CD4_NAIVE	17_39918265	6.50802e-11	17_39887090	3.81732e-11	PASS_Primary_biliary_cirrhosis	ORMDL3	StringTie	eQTL
3.80001e-10	1.35876e-07	5.10694e-05	0.0172781	0.982671	TFH	17_39911790	1.50155e-12	17_39887090	3.81732e-11	PASS_Primary_biliary_cirrhosis	ORMDL3	StringTie	eQTL
7.93025e-08	1.80028e-07	0.0106577	0.0232283	0.966114	TREG_NAIVE	17_39911790	2.93649e-08	17_39887090	3.81732e-11	PASS_Primary_biliary_cirrhosis	ORMDL3	StringTie	eQTL
8.93615e-08	1.86918e-07	0.0120095	0.0241566	0.963834	CD8_NAIVE	17_39913696	1.19049e-08	17_39887090	3.81732e-11	PASS_Primary_biliary_cirrhosis	ORMDL3	StringTie	eQTL
2.84754e-09	5.5581e-08	0.000870566	0.0160094	0.98312	LCL	17_39884510	1.32262e-07	17_39820216	2.57552e-11	PASS_Primary_biliary_cirrhosis	ZPBP2	StringTie	eQTL
4.22633e-06	7.99356e-07	0.10058	0.0181422	0.881273	MoDC_FLU	19_10314275	1.48864e-06	19_10364976	1.04703e-10	PASS_Primary_biliary_cirrhosis	ICAM3	StringTie	eQTL
4.91471e-06	1.51929e-06	0.116963	0.035309	0.847722	LCL	19_10314275	3.66326e-06	19_10364976	1.04703e-10	PASS_Primary_biliary_cirrhosis	YIPF2	StringTie	eQTL
1.17863e-13	8.94527e-09	1.23718e-07	0.00839806	0.991602	MoDC_IFNb	1_197735587	2.6281e-15	1_197735587	1.01049e-11	PASS_Primary_biliary_cirrhosis	DENND1B	StringTie	eQTL
6.50973e-17	1.12818e-08	6.83312e-11	0.0108531	0.989147	MoDC_FLU	1_197735587	8.93298e-20	1_197735587	1.01049e-11	PASS_Primary_biliary_cirrhosis	DENND1B	StringTie	eQTL
4.64278e-09	8.52274e-07	0.000586789	0.106824	0.892588	Mono_Pam3CSK4	22_39279765	8.85694e-12	22_39351775	2.23171e-11	PASS_Primary_biliary_cirrhosis	PDGFB	StringTie	eQTL
7.76106e-10	9.89919e-07	9.809e-05	0.124238	0.875663	Mono_NS	22_39279765	3.2913e-13	22_39351775	2.23171e-11	PASS_Primary_biliary_cirrhosis	PDGFB	StringTie	eQTL
7.67565e-09	1.23914e-06	0.000970106	0.155768	0.84326	Mono_LPS	22_39274846	1.60865e-11	22_39351775	2.23171e-11	PASS_Primary_biliary_cirrhosis	PDGFB	StringTie	eQTL
2.27599e-07	1.17988e-06	0.0287656	0.148298	0.822934	Mono_IAV	22_39274846	2.47853e-09	22_39351775	2.23171e-11	PASS_Primary_biliary_cirrhosis	PDGFB	StringTie	eQTL
4.96269e-10	1.84599e-11	0.189991	0.00626343	0.803746	NK_CD16POS	2_190583523	2.55368e-05	2_190679236	2.3294e-14	PASS_Primary_biliary_cirrhosis	RP11-647K16.1_NEMP2	StringTie	eQTL
4.02614e-12	2.2375e-12	0.00937255	0.00422234	0.986405	MoDC_IFNb	3_119403973	2.1345e-08	3_119501087	4.26107e-15	PASS_Primary_biliary_cirrhosis	CD80	StringTie	eQTL
9.04905e-12	3.53263e-12	0.0210655	0.00725201	0.971682	MoDC_FLU	3_119535538	1.252e-07	3_119501087	4.26107e-15	PASS_Primary_biliary_cirrhosis	CD80	StringTie	eQTL
1.47251e-28	2.0086e-21	7.64762e-10	0.0094413	0.990559	LCL	3_160002484	2.2155e-14	3_160028076	1.43435e-23	PASS_Primary_biliary_cirrhosis	IL12A	StringTie	eQTL
1.47429e-28	2.00861e-21	7.65689e-10	0.00944138	0.990559	LCL	3_160002484	2.2155e-14	3_160028076	1.43435e-23	PASS_Primary_biliary_cirrhosis	IL12A	StringTie	eQTL
1.43052e-28	2.00826e-21	7.42956e-10	0.00943953	0.99056	LCL	3_160002484	2.2155e-14	3_160028076	1.43435e-23	PASS_Primary_biliary_cirrhosis	IL12A	StringTie	eQTL
3.17891e-28	4.83689e-22	6.57222e-10	1.00715e-09	1	LCL	3_160028076	5.01828e-14	3_160028076	1.43435e-23	PASS_Primary_biliary_cirrhosis	IL12A	StringTie	eQTL
1.53204e-08	4.21658e-07	0.00020675	0.0046952	0.995098	LCL	3_160610780	6.74499e-08	3_160623108	7.27449e-10	PASS_Primary_biliary_cirrhosis	SMC4	StringTie	eQTL
2.82919e-05	8.61836e-05	0.00589134	0.0169693	0.977025	CLASSICAL_MONOCYTES	3_16916875	3.05573e-08	3_16913767	3.99664e-08	PASS_Primary_biliary_cirrhosis	PLCL2	StringTie	eQTL
1.32349e-05	0.00023014	0.00275781	0.0470051	0.949994	Mono_IAV	3_16883152	2.58367e-10	3_16913767	3.99664e-08	PASS_Primary_biliary_cirrhosis	PLCL2	StringTie	eQTL
0.000624016	5.42841e-05	0.129941	0.0104449	0.858935	CD4_N_STIM	3_16913767	7.20461e-06	3_16913767	3.99664e-08	PASS_Primary_biliary_cirrhosis	PLCL2	StringTie	eQTL
7.17916e-07	3.61732e-06	0.0190489	0.0950946	0.885852	Mono_NS	4_102646191	1.00054e-08	4_102630446	8.20036e-10	PASS_Primary_biliary_cirrhosis	CISD2	StringTie	eQTL
2.45513e-06	3.04266e-06	0.0651433	0.0798775	0.854974	Mono_LPS	4_102696866	7.98495e-08	4_102630446	8.20036e-10	PASS_Primary_biliary_cirrhosis	CISD2	StringTie	eQTL
6.16493e-10	6.00519e-07	1.53336e-05	0.0139503	0.986034	CD4_NAIVE	4_102635704	2.61835e-13	4_102630446	8.20036e-10	PASS_Primary_biliary_cirrhosis	MANBA	StringTie	eQTL
4.01811e-07	5.88562e-07	0.00999397	0.0136626	0.976342	CD4_N_STIM	4_102630446	8.88117e-08	4_102630446	8.20036e-10	PASS_Primary_biliary_cirrhosis	MANBA	StringTie	eQTL
3.93372e-07	9.61029e-07	0.00978408	0.0229357	0.967279	CD8_N_STIM	4_102657480	1.74372e-08	4_102630446	8.20036e-10	PASS_Primary_biliary_cirrhosis	MANBA	StringTie	eQTL
7.6895e-08	1.5516e-06	0.00191256	0.0376315	0.960454	TH1	4_102706811	2.08056e-10	4_102630446	8.20036e-10	PASS_Primary_biliary_cirrhosis	MANBA	StringTie	eQTL
9.70619e-09	2.97931e-06	0.000241416	0.0731758	0.92658	CD8_NAIVE	4_102686478	1.51241e-12	4_102630446	8.20036e-10	PASS_Primary_biliary_cirrhosis	MANBA	StringTie	eQTL
4.03907e-08	4.73494e-06	0.00100461	0.116887	0.882104	TFH	4_102685515	1.43793e-11	4_102630446	8.20036e-10	PASS_Primary_biliary_cirrhosis	MANBA	StringTie	eQTL
5.93693e-07	5.33484e-07	0.0147665	0.0122961	0.972936	CD4_NAIVE	4_102630446	1.60816e-07	4_102630446	8.20036e-10	PASS_Primary_biliary_cirrhosis	NFKB1	StringTie	eQTL
1.43428e-07	5.54279e-07	0.00356739	0.0128026	0.983629	TFH	4_102634835	6.7584e-09	4_102630446	8.20036e-10	PASS_Primary_biliary_cirrhosis	novelGene_NFKB1_AS	StringTie	eQTL
2.32429e-07	4.28757e-06	0.000597525	0.0100331	0.989365	NK_CD16POS	11_64335476	3.53189e-10	11_64347665	1.68067e-09	PASS_Primary_biliary_cirrhosis	AP003774.1	kallisto	eQTL
5.86391e-08	5.06885e-06	0.000150749	0.0120431	0.987801	TH1	11_64284975	3.65446e-11	11_64347665	1.68067e-09	PASS_Primary_biliary_cirrhosis	AP003774.1	kallisto	eQTL
1.36391e-06	5.38111e-06	0.00350631	0.0128501	0.983637	TH1-17	11_64335476	5.03059e-09	11_64347665	1.68067e-09	PASS_Primary_biliary_cirrhosis	AP003774.1	kallisto	eQTL
5.11436e-07	1.01841e-05	0.00131479	0.0252077	0.973467	B_NAIVE	11_64341646	1.19327e-10	11_64347665	1.68067e-09	PASS_Primary_biliary_cirrhosis	AP003774.1	kallisto	eQTL
6.90884e-27	1.38602e-05	1.77612e-23	0.0346665	0.96532	LCL	11_64335476	3.46834e-30	11_64347665	1.68067e-09	PASS_Primary_biliary_cirrhosis	AP003774.1	kallisto	eQTL
1.67507e-05	6.38642e-06	0.0430624	0.0154767	0.941438	CD4_NAIVE	11_64338457	7.29972e-07	11_64347665	1.68067e-09	PASS_Primary_biliary_cirrhosis	AP003774.1	kallisto	eQTL
2.49943e-05	4.56184e-06	0.0642551	0.0108026	0.924913	TH2	11_64335476	1.30431e-06	11_64347665	1.68067e-09	PASS_Primary_biliary_cirrhosis	AP003774.1	kallisto	eQTL
2.3373e-05	7.89591e-06	0.060087	0.0193782	0.920504	CD8_NAIVE	11_64338457	6.372e-07	11_64347665	1.68067e-09	PASS_Primary_biliary_cirrhosis	AP003774.1	kallisto	eQTL
3.23061e-05	5.59679e-06	0.0830522	0.0134848	0.903425	TREG_MEMORY	11_64341646	7.37407e-06	11_64347665	1.68067e-09	PASS_Primary_biliary_cirrhosis	AP003774.1	kallisto	eQTL
1.5516e-08	1.50925e-05	3.98884e-05	0.0378376	0.962107	LCL	11_64340263	5.5954e-10	11_64347665	1.68067e-09	PASS_Primary_biliary_cirrhosis	CCDC88B	kallisto	eQTL
1.06697e-05	4.06954e-05	0.0274297	0.103751	0.868768	MoDC_FLU	11_64278557	5.51799e-08	11_64347665	1.68067e-09	PASS_Primary_biliary_cirrhosis	CCDC88B	kallisto	eQTL
3.37838e-05	1.31596e-05	0.0868512	0.0329504	0.880152	TFH	11_64311234	9.3555e-08	11_64347665	1.68067e-09	PASS_Primary_biliary_cirrhosis	VEGFB	kallisto	eQTL
0.000143939	2.11377e-06	0.175906	0.00176103	0.822187	Mono_NS	12_6330843	0.000113535	12_6330843	1.83248e-09	PASS_Primary_biliary_cirrhosis	LPAR5	kallisto	eQTL
3.46493e-11	9.00983e-10	0.00173966	0.0442824	0.953978	LCL	16_11065828	6.5949e-08	16_11073746	1.05362e-13	PASS_Primary_biliary_cirrhosis	DEXI	kallisto	eQTL
1.09419e-09	4.25007e-10	0.0549367	0.020414	0.924649	CD8_NAIVE	16_11065028	5.58305e-07	16_11073746	1.05362e-13	PASS_Primary_biliary_cirrhosis	DEXI	kallisto	eQTL
1.12803e-10	1.19376e-10	0.0404181	0.0418558	0.917726	CD8_NAIVE	16_11100914	2.07119e-07	16_11093926	2.38424e-14	PASS_Primary_biliary_cirrhosis	DEXI	kallisto	eQTL
9.23179e-12	3.91678e-10	0.00330783	0.139484	0.857208	LCL	16_11065828	6.5949e-08	16_11093926	2.38424e-14	PASS_Primary_biliary_cirrhosis	DEXI	kallisto	eQTL
1.89796e-08	1.44196e-08	0.0369839	0.0271625	0.935854	B_NAIVE	16_11268872	3.46705e-08	16_11260640	2.93086e-12	PASS_Primary_biliary_cirrhosis	RMI2	kallisto	eQTL
8.31671e-08	2.21945e-07	0.0111771	0.0288678	0.959955	TREG_NAIVE	17_39884510	1.96261e-08	17_39887090	3.81732e-11	PASS_Primary_biliary_cirrhosis	GSDMA	kallisto	eQTL
1.06211e-06	1.34621e-07	0.142741	0.0172521	0.840006	CD8_NAIVE	17_39884510	7.31953e-06	17_39887090	3.81732e-11	PASS_Primary_biliary_cirrhosis	GSDMA	kallisto	eQTL
4.01439e-17	3.47209e-08	5.39505e-12	0.0036699	0.99633	B_NAIVE	17_39917793	5.52714e-23	17_39887090	3.81732e-11	PASS_Primary_biliary_cirrhosis	GSDMB	kallisto	eQTL
7.48333e-17	1.90225e-08	2.28784e-11	0.00482047	0.99518	LCL	17_39887090	6.06008e-16	17_39820216	2.57552e-11	PASS_Primary_biliary_cirrhosis	GSDMB	kallisto	eQTL
1.96792e-10	5.89333e-08	2.64474e-05	0.00692716	0.993046	TH1	17_39911790	4.30569e-12	17_39887090	3.81732e-11	PASS_Primary_biliary_cirrhosis	GSDMB	kallisto	eQTL
2.91952e-11	6.69131e-08	3.92363e-06	0.00800065	0.991995	NK_CD16POS	17_39917793	4.09598e-14	17_39887090	3.81732e-11	PASS_Primary_biliary_cirrhosis	GSDMB	kallisto	eQTL
3.94427e-10	8.83254e-08	5.30082e-05	0.0108812	0.989066	TREG_MEMORY	17_39911790	3.39376e-12	17_39887090	3.81732e-11	PASS_Primary_biliary_cirrhosis	GSDMB	kallisto	eQTL
2.90302e-09	1.06702e-07	0.000390145	0.0133537	0.986256	TH1-17	17_39884510	1.45183e-10	17_39887090	3.81732e-11	PASS_Primary_biliary_cirrhosis	GSDMB	kallisto	eQTL
1.2288e-08	1.08414e-07	0.00165141	0.0135853	0.984763	TREG_NAIVE	17_39911790	1.43065e-09	17_39887090	3.81732e-11	PASS_Primary_biliary_cirrhosis	GSDMB	kallisto	eQTL
1.15615e-11	1.4065e-07	1.55378e-06	0.0179202	0.982078	TH17	17_39911790	1.42833e-15	17_39887090	3.81732e-11	PASS_Primary_biliary_cirrhosis	GSDMB	kallisto	eQTL
4.95403e-08	1.11189e-07	0.00665785	0.0139636	0.979378	CD4_N_STIM	17_39913696	2.56114e-08	17_39887090	3.81732e-11	PASS_Primary_biliary_cirrhosis	GSDMB	kallisto	eQTL
5.89949e-09	1.77794e-07	0.000792849	0.022918	0.976289	TH2	17_39911790	3.56635e-11	17_39887090	3.81732e-11	PASS_Primary_biliary_cirrhosis	GSDMB	kallisto	eQTL
4.36689e-09	1.96914e-07	0.000586879	0.0254899	0.973923	CD4_NAIVE	17_39911790	2.73994e-11	17_39887090	3.81732e-11	PASS_Primary_biliary_cirrhosis	GSDMB	kallisto	eQTL
3.85606e-10	2.35724e-07	5.18226e-05	0.0307103	0.969238	CD8_NAIVE	17_39913696	1.17329e-13	17_39887090	3.81732e-11	PASS_Primary_biliary_cirrhosis	GSDMB	kallisto	eQTL
5.81905e-11	2.38066e-07	7.82037e-06	0.0310254	0.968967	TFH	17_39911790	1.84978e-15	17_39887090	3.81732e-11	PASS_Primary_biliary_cirrhosis	GSDMB	kallisto	eQTL
7.92619e-11	2.75509e-07	1.06522e-05	0.0360625	0.963927	CD8_N_STIM	17_39918265	2.52521e-14	17_39887090	3.81732e-11	PASS_Primary_biliary_cirrhosis	GSDMB	kallisto	eQTL
6.09169e-08	6.05805e-08	0.00818679	0.00715692	0.984656	B_NAIVE	17_39911790	6.76564e-08	17_39887090	3.81732e-11	PASS_Primary_biliary_cirrhosis	GSDMB_ORMDL3	kallisto	eQTL
7.74395e-07	1.50168e-07	0.104073	0.0193048	0.876621	CD8_NAIVE	17_39911790	1.89213e-06	17_39887090	3.81732e-11	PASS_Primary_biliary_cirrhosis	GSDMB_ORMDL3	kallisto	eQTL
4.34812e-07	9.30319e-08	0.0584355	0.0115728	0.929991	NK_CD16POS	17_39911790	2.97829e-06	17_39887090	3.81732e-11	PASS_Primary_biliary_cirrhosis	IKZF3	kallisto	eQTL
1.11511e-06	4.65735e-08	0.149863	0.00541442	0.844721	TREG_MEMORY	17_39887090	3.995e-05	17_39887090	3.81732e-11	PASS_Primary_biliary_cirrhosis	IKZF3	kallisto	eQTL
1.46788e-20	2.51668e-08	1.97272e-15	0.00238462	0.997615	B_NAIVE	17_39895095	2.02515e-27	17_39887090	3.81732e-11	PASS_Primary_biliary_cirrhosis	ORMDL3	kallisto	eQTL
2.87172e-14	3.1124e-08	3.85938e-09	0.00318603	0.996814	NK_CD16POS	17_39900944	4.98196e-18	17_39887090	3.81732e-11	PASS_Primary_biliary_cirrhosis	ORMDL3	kallisto	eQTL
7.40345e-12	3.61343e-08	9.9497e-07	0.00386005	0.996139	TH1	17_39917793	1.35714e-14	17_39887090	3.81732e-11	PASS_Primary_biliary_cirrhosis	ORMDL3	kallisto	eQTL
1.46082e-09	3.7127e-08	0.000196324	0.00399379	0.99581	TREG_MEMORY	17_39887090	3.33179e-10	17_39887090	3.81732e-11	PASS_Primary_biliary_cirrhosis	ORMDL3	kallisto	eQTL
2.40333e-45	2.3774e-08	7.34759e-40	0.0062746	0.993725	LCL	17_39895095	1.14317e-47	17_39820216	2.57552e-11	PASS_Primary_biliary_cirrhosis	ORMDL3	kallisto	eQTL
1.8099e-09	5.50818e-08	0.000243238	0.00640925	0.993347	CD8_N_STIM	17_39900944	2.68503e-10	17_39887090	3.81732e-11	PASS_Primary_biliary_cirrhosis	ORMDL3	kallisto	eQTL
9.98136e-12	6.60444e-08	1.34142e-06	0.00788377	0.992115	TH17	17_39917793	1.00091e-14	17_39887090	3.81732e-11	PASS_Primary_biliary_cirrhosis	ORMDL3	kallisto	eQTL
4.23442e-10	7.20554e-08	5.69075e-05	0.00869247	0.991251	TH1-17	17_39917793	8.29202e-12	17_39887090	3.81732e-11	PASS_Primary_biliary_cirrhosis	ORMDL3	kallisto	eQTL
6.26867e-10	9.69292e-08	8.42464e-05	0.0120387	0.987877	TFH	17_39911790	5.04033e-12	17_39887090	3.81732e-11	PASS_Primary_biliary_cirrhosis	ORMDL3	kallisto	eQTL
7.88869e-10	1.23492e-07	0.000106018	0.0156121	0.984282	CD4_N_STIM	17_39911790	4.23883e-12	17_39887090	3.81732e-11	PASS_Primary_biliary_cirrhosis	ORMDL3	kallisto	eQTL
2.68198e-11	1.74547e-07	3.60439e-06	0.0224803	0.977516	TH2	17_39911790	4.81548e-15	17_39887090	3.81732e-11	PASS_Primary_biliary_cirrhosis	ORMDL3	kallisto	eQTL
4.75755e-09	1.77864e-07	0.00063938	0.0229272	0.976433	CD4_NAIVE	17_39913696	1.17818e-10	17_39887090	3.81732e-11	PASS_Primary_biliary_cirrhosis	ORMDL3	kallisto	eQTL
4.55536e-08	1.95008e-07	0.00612207	0.025239	0.968639	TREG_NAIVE	17_39913696	1.06251e-08	17_39887090	3.81732e-11	PASS_Primary_biliary_cirrhosis	ORMDL3	kallisto	eQTL
4.6232e-08	2.01767e-07	0.00621325	0.0261483	0.967638	CD8_NAIVE	17_39913696	2.38554e-09	17_39887090	3.81732e-11	PASS_Primary_biliary_cirrhosis	ORMDL3	kallisto	eQTL
4.52226e-06	9.51852e-07	0.107623	0.021782	0.87059	MoDC_FLU	19_10316570	1.91488e-06	19_10364976	1.04703e-10	PASS_Primary_biliary_cirrhosis	ICAM3	kallisto	eQTL
1.28503e-06	5.85693e-08	0.0305819	0.00042487	0.968992	LCL	19_10364976	4.85901e-05	19_10364976	1.04703e-10	PASS_Primary_biliary_cirrhosis	YIPF2	kallisto	eQTL
1.768e-12	8.42988e-09	1.85583e-06	0.00785652	0.992142	MoDC_FLU	1_197735587	1.81603e-13	1_197735587	1.01049e-11	PASS_Primary_biliary_cirrhosis	DENND1B	kallisto	eQTL
4.36207e-10	3.05088e-08	0.000457877	0.0310559	0.968486	MoDC_IFNb	1_197705214	5.24503e-10	1_197735587	1.01049e-11	PASS_Primary_biliary_cirrhosis	DENND1B	kallisto	eQTL
1.15977e-09	7.84525e-07	0.00014658	0.0982525	0.9016	Mono_NS	22_39279765	8.89277e-13	22_39351775	2.23171e-11	PASS_Primary_biliary_cirrhosis	PDGFB	kallisto	eQTL
5.03509e-09	7.81411e-07	0.000636372	0.097859	0.901504	Mono_Pam3CSK4	22_39279765	1.19602e-11	22_39351775	2.23171e-11	PASS_Primary_biliary_cirrhosis	PDGFB	kallisto	eQTL
1.79063e-07	1.01939e-06	0.0226313	0.127989	0.849379	Mono_IAV	22_39274846	2.66698e-09	22_39351775	2.23171e-11	PASS_Primary_biliary_cirrhosis	PDGFB	kallisto	eQTL
5.65754e-09	1.29436e-06	0.000715042	0.162755	0.836529	Mono_LPS	22_39274846	9.19688e-12	22_39351775	2.23171e-11	PASS_Primary_biliary_cirrhosis	PDGFB	kallisto	eQTL
2.13809e-45	8.1945e-09	2.70228e-40	3.57171e-05	0.999964	LCL	22_39351775	1.92102e-46	22_39351775	2.23171e-11	PASS_Primary_biliary_cirrhosis	novelGene_SYNGR1_AS	kallisto	eQTL
2.01596e-09	8.32306e-09	0.000254791	5.22371e-05	0.999693	NK_CD16POS	22_39351775	2.22643e-09	22_39351775	2.23171e-11	PASS_Primary_biliary_cirrhosis	novelGene_SYNGR1_AS	kallisto	eQTL
7.60333e-29	1.79646e-21	3.94887e-10	0.00833843	0.991662	LCL	3_160002484	1.40789e-14	3_160028076	1.43435e-23	PASS_Primary_biliary_cirrhosis	IL12A	kallisto	eQTL
7.60834e-29	1.79647e-21	3.95147e-10	0.0083385	0.991662	LCL	3_160002484	1.40789e-14	3_160028076	1.43435e-23	PASS_Primary_biliary_cirrhosis	IL12A	kallisto	eQTL
7.39675e-29	1.79595e-21	3.84158e-10	0.00833578	0.991664	LCL	3_160002484	1.40789e-14	3_160028076	1.43435e-23	PASS_Primary_biliary_cirrhosis	IL12A	kallisto	eQTL
1.63172e-28	4.83689e-22	3.37348e-10	9.87268e-10	1	LCL	3_160028076	2.34473e-14	3_160028076	1.43435e-23	PASS_Primary_biliary_cirrhosis	IL12A	kallisto	eQTL
2.78464e-09	4.34631e-07	3.75789e-05	0.00487028	0.995092	LCL	3_160610780	8.73941e-09	3_160623108	7.27449e-10	PASS_Primary_biliary_cirrhosis	SMC4	kallisto	eQTL
1.58181e-05	0.000144409	0.00329386	0.0291035	0.967442	CLASSICAL_MONOCYTES	3_16869827	4.32113e-10	3_16913767	3.99664e-08	PASS_Primary_biliary_cirrhosis	PLCL2	kallisto	eQTL
4.07602e-05	0.000238218	0.00849334	0.0486958	0.942532	Mono_IAV	3_16883152	1.67673e-09	3_16913767	3.99664e-08	PASS_Primary_biliary_cirrhosis	PLCL2	kallisto	eQTL
0.000629199	5.85825e-05	0.131021	0.0113419	0.856949	CD4_N_STIM	3_16929289	7.05184e-06	3_16913767	3.99664e-08	PASS_Primary_biliary_cirrhosis	PLCL2	kallisto	eQTL
1.01595e-06	3.08175e-06	0.0269567	0.0808776	0.892162	Mono_NS	4_102646191	2.88482e-08	4_102630446	8.20036e-10	PASS_Primary_biliary_cirrhosis	CISD2	kallisto	eQTL
1.49549e-10	5.30415e-07	3.71963e-06	0.0122049	0.987791	CD4_NAIVE	4_102630446	3.25451e-14	4_102630446	8.20036e-10	PASS_Primary_biliary_cirrhosis	MANBA	kallisto	eQTL
5.8325e-10	5.92017e-07	1.45068e-05	0.0137386	0.986246	CD8_NAIVE	4_102690688	5.41512e-13	4_102630446	8.20036e-10	PASS_Primary_biliary_cirrhosis	MANBA	kallisto	eQTL
2.72916e-08	8.93936e-07	0.000678807	0.0212562	0.978064	TH1	4_102706811	1.18677e-10	4_102630446	8.20036e-10	PASS_Primary_biliary_cirrhosis	MANBA	kallisto	eQTL
5.20543e-07	4.92886e-07	0.0129471	0.0112835	0.975768	CD4_N_STIM	4_102630446	1.32506e-07	4_102630446	8.20036e-10	PASS_Primary_biliary_cirrhosis	MANBA	kallisto	eQTL
2.24183e-07	8.15101e-07	0.00557596	0.0192983	0.975125	CD8_N_STIM	4_102657480	1.67746e-08	4_102630446	8.20036e-10	PASS_Primary_biliary_cirrhosis	MANBA	kallisto	eQTL
4.60577e-08	1.1429e-06	0.00114556	0.0274552	0.971398	TH2	4_102696866	3.30503e-11	4_102630446	8.20036e-10	PASS_Primary_biliary_cirrhosis	MANBA	kallisto	eQTL
3.79278e-09	4.30874e-06	9.43353e-05	0.106275	0.893627	TFH	4_102646191	1.19543e-13	4_102630446	8.20036e-10	PASS_Primary_biliary_cirrhosis	MANBA	kallisto	eQTL
5.01122e-08	4.35112e-06	0.00124641	0.107331	0.891418	TH17	4_102685515	6.31335e-12	4_102630446	8.20036e-10	PASS_Primary_biliary_cirrhosis	MANBA	kallisto	eQTL
4.48624e-06	2.11786e-06	0.111583	0.0518395	0.836571	NK_CD16POS	4_102714026	1.30487e-07	4_102630446	8.20036e-10	PASS_Primary_biliary_cirrhosis	MANBA	kallisto	eQTL
7.18779e-07	5.10009e-07	0.0178777	0.0117147	0.970406	CD4_NAIVE	4_102630446	2.36495e-07	4_102630446	8.20036e-10	PASS_Primary_biliary_cirrhosis	NFKB1	kallisto	eQTL
2.27104e-06	6.95826e-07	0.0564859	0.0163797	0.927131	TFH	4_102630446	2.91481e-06	4_102630446	8.20036e-10	PASS_Primary_biliary_cirrhosis	NFKB1	kallisto	eQTL
6.03397e-17	1.66716e-06	1.006e-12	0.0268221	0.973176	LCL	10_35259171	9.63732e-18	10_35185493	1.084e-09	PASS_Crohns_Disease	CREM	StringTie	eQTL
1.04729e-15	4.9938e-16	0.0461563	0.0210759	0.932768	Mono_NS	10_62681444	8.33859e-07	10_62685804	3.42e-19	PASS_Crohns_Disease	ADO	StringTie	eQTL
3.77468e-15	7.13446e-16	0.166358	0.03064	0.803002	MoDC_FLU	10_62743589	2.90946e-05	10_62685804	3.42e-19	PASS_Crohns_Disease	ADO	StringTie	eQTL
1.07639e-15	6.59371e-16	0.0474386	0.0281354	0.924426	Mono_NS	10_62756546	3.13556e-07	10_62685804	3.42e-19	PASS_Crohns_Disease	ADO	StringTie	eQTL
2.28049e-05	0.00140602	0.00189583	0.116005	0.88067	Mono_Pam3CSK4	14_68793871	2.37051e-11	14_68743482	4.339e-08	PASS_Crohns_Disease	ZFP36L1	StringTie	eQTL
1.02895e-07	3.86528e-06	0.0010343	0.0378926	0.961069	LCL	16_28538187	1.20582e-08	16_28528527	9.298e-10	PASS_Crohns_Disease	APOBR	StringTie	eQTL
1.03188e-05	2.47064e-06	0.100377	0.0231569	0.876454	TREG_MEMORY	16_28538187	2.58245e-07	16_28528527	9.298e-10	PASS_Crohns_Disease	APOBR	StringTie	eQTL
2.48063e-14	1.85154e-06	2.49352e-10	0.0176293	0.982369	LCL	16_28479196	1.29237e-15	16_28528527	9.298e-10	PASS_Crohns_Disease	EIF3C	StringTie	eQTL
7.38979e-07	1.29913e-06	0.00742819	0.0120784	0.980491	MoDC_IFNb	16_28473820	4.2048e-07	16_28528527	9.298e-10	PASS_Crohns_Disease	EIF3C	StringTie	eQTL
3.36682e-06	1.76107e-06	0.0338432	0.0167528	0.949399	MoDC_FLU	16_28602644	2.39902e-06	16_28528527	9.298e-10	PASS_Crohns_Disease	EIF3C	StringTie	eQTL
7.6613e-06	2.83137e-06	0.0770111	0.0275654	0.895413	LCL	16_28539346	6.90561e-05	16_28528527	9.298e-10	PASS_Crohns_Disease	NFATC2IP	StringTie	eQTL
7.15011e-06	1.35218e-06	0.0718727	0.0126766	0.915442	MoDC_FLU	16_28473820	2.79849e-05	16_28528527	9.298e-10	PASS_Crohns_Disease	NPIPB7_CLN3	StringTie	eQTL
1.49898e-05	1.78062e-06	0.150677	0.0170665	0.83224	Mono_IAV	16_28620700	1.27279e-05	16_28528527	9.298e-10	PASS_Crohns_Disease	RP11-435I10.4	StringTie	eQTL
4.1402e-07	1.56692e-06	0.00402741	0.0142606	0.98171	NONCLASSICAL_MONOCYTES	16_28554837	6.06048e-09	16_28528527	9.298e-10	PASS_Crohns_Disease	SGF29	StringTie	eQTL
2.33821e-07	2.18571e-06	0.00235036	0.020994	0.976653	Mono_NS	16_28551705	4.60803e-09	16_28528527	9.298e-10	PASS_Crohns_Disease	SGF29	StringTie	eQTL
6.72169e-07	3.44063e-06	0.00653857	0.032508	0.960949	CLASSICAL_MONOCYTES	16_28551705	2.11262e-09	16_28528527	9.298e-10	PASS_Crohns_Disease	SGF29	StringTie	eQTL
5.16978e-08	3.92698e-06	0.000519665	0.0385129	0.960963	LCL	16_28620700	3.3268e-08	16_28528527	9.298e-10	PASS_Crohns_Disease	SPNS1	StringTie	eQTL
3.02617e-15	9.47271e-07	3.0419e-11	0.00853047	0.991469	MoDC_IFNb	16_28554837	2.91244e-19	16_28528527	9.298e-10	PASS_Crohns_Disease	SULT1A2	StringTie	eQTL
8.59685e-10	1.73736e-06	8.64153e-06	0.0164804	0.983509	Mono_R848	16_28602644	9.0393e-14	16_28528527	9.298e-10	PASS_Crohns_Disease	SULT1A2	StringTie	eQTL
2.57666e-21	1.95836e-06	2.59005e-17	0.0187041	0.981294	MoDC_FLU	16_28492860	1.56969e-27	16_28528527	9.298e-10	PASS_Crohns_Disease	SULT1A2	StringTie	eQTL
1.39348e-10	2.40455e-06	1.40072e-06	0.0231937	0.976803	Mono_NS	16_28620700	8.01322e-16	16_28528527	9.298e-10	PASS_Crohns_Disease	SULT1A2	StringTie	eQTL
9.17622e-11	2.66677e-06	9.22391e-07	0.0258322	0.974164	Mono_Pam3CSK4	16_28602644	6.99589e-16	16_28528527	9.298e-10	PASS_Crohns_Disease	SULT1A2	StringTie	eQTL
3.3782e-08	2.66454e-06	0.000339575	0.02581	0.973848	Mono_IAV	16_28602644	1.78206e-11	16_28528527	9.298e-10	PASS_Crohns_Disease	SULT1A2	StringTie	eQTL
6.45551e-08	3.18247e-06	0.000648905	0.0310217	0.968326	Mono_LPS	16_28620700	9.01268e-12	16_28528527	9.298e-10	PASS_Crohns_Disease	SULT1A2	StringTie	eQTL
1.40944e-12	8.99358e-07	1.41677e-08	0.00804837	0.991951	Mono_NS	16_28554837	3.33032e-18	16_28528527	9.298e-10	PASS_Crohns_Disease	TUFM	StringTie	eQTL
2.32785e-14	9.50254e-07	2.33995e-10	0.00856048	0.991439	Mono_Pam3CSK4	16_28487970	5.37297e-21	16_28528527	9.298e-10	PASS_Crohns_Disease	TUFM	StringTie	eQTL
3.71096e-14	9.51585e-07	3.73025e-10	0.00857387	0.991425	Mono_R848	16_28487970	1.22857e-20	16_28528527	9.298e-10	PASS_Crohns_Disease	TUFM	StringTie	eQTL
1.19795e-10	9.66637e-07	1.20417e-06	0.00872533	0.991272	Mono_LPS	16_28554837	5.366e-15	16_28528527	9.298e-10	PASS_Crohns_Disease	TUFM	StringTie	eQTL
3.74891e-11	9.68227e-07	3.7684e-07	0.00874133	0.991257	Mono_IAV	16_28554837	7.99518e-16	16_28528527	9.298e-10	PASS_Crohns_Disease	TUFM	StringTie	eQTL
2.50728e-08	1.33046e-06	0.000243897	0.0119543	0.9878	NONCLASSICAL_MONOCYTES	16_28521750	5.68658e-11	16_28528527	9.298e-10	PASS_Crohns_Disease	TUFM	StringTie	eQTL
2.37211e-09	1.86187e-06	2.38444e-05	0.0177332	0.982241	MoDC_FLU	16_28473820	5.42897e-11	16_28528527	9.298e-10	PASS_Crohns_Disease	TUFM	StringTie	eQTL
1.24598e-06	1.63718e-06	0.0121204	0.0149529	0.972924	B_NAIVE	16_28554837	2.76934e-08	16_28528527	9.298e-10	PASS_Crohns_Disease	TUFM	StringTie	eQTL
2.05307e-06	1.55495e-06	0.0199714	0.01416	0.965865	CD4_NAIVE	16_28473820	1.62901e-07	16_28528527	9.298e-10	PASS_Crohns_Disease	TUFM	StringTie	eQTL
1.89286e-09	4.57876e-06	1.9027e-05	0.0450706	0.954906	MoDC_IFNb	16_28576068	8.64455e-12	16_28528527	9.298e-10	PASS_Crohns_Disease	TUFM	StringTie	eQTL
3.29765e-06	2.42325e-06	0.0320781	0.0226271	0.945289	CLASSICAL_MONOCYTES	16_28539346	2.65202e-07	16_28528527	9.298e-10	PASS_Crohns_Disease	TUFM	StringTie	eQTL
1.79749e-05	1.29991e-06	0.174852	0.0118317	0.813297	TFH	16_28492860	7.73659e-06	16_28528527	9.298e-10	PASS_Crohns_Disease	TUFM	StringTie	eQTL
1.77066e-05	1.60696e-06	0.172242	0.0148189	0.81292	TREG_MEMORY	16_28551705	6.0053e-06	16_28528527	9.298e-10	PASS_Crohns_Disease	TUFM	StringTie	eQTL
1.17535e-63	5.91434e-63	0.00596108	0.029031	0.965008	Mono_Pam3CSK4	16_50699463	7.32153e-09	16_50722970	3.245e-61	PASS_Crohns_Disease	SNX20	StringTie	eQTL
8.45774e-63	2.75928e-63	0.0428955	0.0130503	0.944054	Mono_IAV	16_50699463	2.25582e-07	16_50722970	3.245e-61	PASS_Crohns_Disease	SNX20	StringTie	eQTL
1.24743e-62	9.98016e-64	0.0632662	0.00412907	0.932605	Mono_NS	16_50722970	1.19886e-05	16_50722970	3.245e-61	PASS_Crohns_Disease	SNX20	StringTie	eQTL
1.52818e-62	4.86064e-63	0.0775053	0.0237532	0.898742	Mono_R848	16_50699463	4.75556e-07	16_50722970	3.245e-61	PASS_Crohns_Disease	SNX20	StringTie	eQTL
1.07315e-63	6.04451e-63	0.00544271	0.0296913	0.964866	Mono_Pam3CSK4	16_50699463	7.32153e-09	16_50722970	3.245e-61	PASS_Crohns_Disease	SNX20	StringTie	eQTL
8.05036e-63	2.7995e-63	0.0408293	0.0132524	0.945918	Mono_IAV	16_50699463	2.25582e-07	16_50722970	3.245e-61	PASS_Crohns_Disease	SNX20	StringTie	eQTL
1.17257e-62	1.03406e-63	0.0594696	0.00430824	0.936222	Mono_NS	16_50722970	1.19886e-05	16_50722970	3.245e-61	PASS_Crohns_Disease	SNX20	StringTie	eQTL
1.54236e-62	5.76236e-63	0.0782244	0.0283318	0.893444	Mono_R848	16_50699463	4.75556e-07	16_50722970	3.245e-61	PASS_Crohns_Disease	SNX20	StringTie	eQTL
1.04804e-63	6.0769e-63	0.00531539	0.0298556	0.964829	Mono_Pam3CSK4	16_50699463	7.32153e-09	16_50722970	3.245e-61	PASS_Crohns_Disease	SNX20	StringTie	eQTL
7.99285e-63	2.80945e-63	0.0405377	0.0133026	0.94616	Mono_IAV	16_50699463	2.25582e-07	16_50722970	3.245e-61	PASS_Crohns_Disease	SNX20	StringTie	eQTL
1.16885e-62	1.04226e-63	0.0592809	0.00434969	0.936369	Mono_NS	16_50722970	1.19886e-05	16_50722970	3.245e-61	PASS_Crohns_Disease	SNX20	StringTie	eQTL
1.52821e-62	5.80649e-63	0.0775069	0.0285551	0.893938	Mono_R848	16_50699463	4.75556e-07	16_50722970	3.245e-61	PASS_Crohns_Disease	SNX20	StringTie	eQTL
1.03778e-63	6.08999e-63	0.00526336	0.029922	0.964815	Mono_Pam3CSK4	16_50699463	7.32153e-09	16_50722970	3.245e-61	PASS_Crohns_Disease	SNX20	StringTie	eQTL
7.93569e-63	2.81504e-63	0.0402478	0.0133307	0.946422	Mono_IAV	16_50699463	2.25582e-07	16_50722970	3.245e-61	PASS_Crohns_Disease	SNX20	StringTie	eQTL
1.16182e-62	1.04409e-63	0.0589243	0.00435863	0.936717	Mono_NS	16_50722970	1.19886e-05	16_50722970	3.245e-61	PASS_Crohns_Disease	SNX20	StringTie	eQTL
1.51918e-62	5.82021e-63	0.0770487	0.0286242	0.894327	Mono_R848	16_50699463	4.75556e-07	16_50722970	3.245e-61	PASS_Crohns_Disease	SNX20	StringTie	eQTL
1.03714e-06	7.74594e-06	0.00161337	0.0110622	0.987316	TH1-17	17_39909987	2.27524e-09	17_39884510	2.43e-09	PASS_Crohns_Disease	GSDMB	StringTie	eQTL
2.29919e-08	9.10992e-06	3.57659e-05	0.0131845	0.986771	TH2	17_39911790	1.0163e-12	17_39884510	2.43e-09	PASS_Crohns_Disease	GSDMB	StringTie	eQTL
1.58268e-07	9.03195e-06	0.000246199	0.0130633	0.986681	TREG_MEMORY	17_39900944	1.40321e-10	17_39884510	2.43e-09	PASS_Crohns_Disease	GSDMB	StringTie	eQTL
1.01253e-06	9.57347e-06	0.00157508	0.0139079	0.984506	CD4_N_STIM	17_39911790	3.20918e-09	17_39884510	2.43e-09	PASS_Crohns_Disease	GSDMB	StringTie	eQTL
3.85522e-08	1.29884e-05	5.99713e-05	0.0192238	0.980703	TH1	17_39895095	1.14548e-11	17_39884510	2.43e-09	PASS_Crohns_Disease	GSDMB	StringTie	eQTL
3.50112e-07	1.65107e-05	0.000544629	0.0247091	0.974729	CD4_NAIVE	17_39911790	7.04096e-11	17_39884510	2.43e-09	PASS_Crohns_Disease	GSDMB	StringTie	eQTL
6.94143e-06	1.07658e-05	0.010798	0.0157737	0.973411	TREG_NAIVE	17_39911790	2.15827e-08	17_39884510	2.43e-09	PASS_Crohns_Disease	GSDMB	StringTie	eQTL
1.42419e-09	1.92462e-05	2.21546e-06	0.0289681	0.97101	NK_CD16POS	17_39913696	7.47199e-15	17_39884510	2.43e-09	PASS_Crohns_Disease	GSDMB	StringTie	eQTL
1.28355e-08	2.05522e-05	1.99667e-05	0.0310017	0.968958	TFH	17_39911790	3.03196e-14	17_39884510	2.43e-09	PASS_Crohns_Disease	GSDMB	StringTie	eQTL
4.45389e-07	2.08868e-05	0.000692842	0.0315234	0.967762	CD8_N_STIM	17_39913696	1.16622e-10	17_39884510	2.43e-09	PASS_Crohns_Disease	GSDMB	StringTie	eQTL
7.9403e-18	1.80436e-05	1.74196e-14	0.0386231	0.961359	LCL	17_39872381	2.72885e-20	17_39884510	2.43e-09	PASS_Crohns_Disease	GSDMB	StringTie	eQTL
6.26538e-08	3.67086e-05	9.74635e-05	0.0561597	0.943706	CD8_NAIVE	17_39913696	2.29439e-13	17_39884510	2.43e-09	PASS_Crohns_Disease	GSDMB	StringTie	eQTL
2.20789e-14	5.97169e-05	3.43457e-11	0.0919869	0.907953	B_NAIVE	17_39895095	8.13237e-23	17_39884510	2.43e-09	PASS_Crohns_Disease	GSDMB	StringTie	eQTL
3.86379e-05	4.4251e-06	0.0847647	0.00880149	0.906391	Mono_IAV	17_39900944	1.42862e-05	17_39884510	2.43e-09	PASS_Crohns_Disease	GSDMB	StringTie	eQTL
2.52187e-08	6.68182e-05	3.92299e-05	0.103045	0.896849	TH17	17_39895095	1.0324e-13	17_39884510	2.43e-09	PASS_Crohns_Disease	GSDMB	StringTie	eQTL
4.28923e-05	7.6527e-06	0.0667227	0.0109822	0.922245	TREG_NAIVE	17_39900944	6.03525e-06	17_39884510	2.43e-09	PASS_Crohns_Disease	IKZF3	StringTie	eQTL
5.10123e-05	8.08492e-06	0.0793541	0.0116679	0.908919	NK_CD16POS	17_39946763	3.8464e-06	17_39884510	2.43e-09	PASS_Crohns_Disease	IKZF3	StringTie	eQTL
0.000118468	8.37425e-06	0.184287	0.0122235	0.803363	TREG_MEMORY	17_39887090	1.80999e-05	17_39884510	2.43e-09	PASS_Crohns_Disease	IKZF3	StringTie	eQTL
1.30543e-08	7.1065e-06	2.03072e-05	0.0100649	0.989908	TFH	17_39911790	1.50155e-12	17_39884510	2.43e-09	PASS_Crohns_Disease	ORMDL3	StringTie	eQTL
1.36339e-08	7.43753e-06	2.12087e-05	0.0105803	0.989391	TH2	17_39905964	3.76787e-12	17_39884510	2.43e-09	PASS_Crohns_Disease	ORMDL3	StringTie	eQTL
3.01182e-07	9.22157e-06	0.000468515	0.0133588	0.986163	CD4_N_STIM	17_39905964	4.46774e-10	17_39884510	2.43e-09	PASS_Crohns_Disease	ORMDL3	StringTie	eQTL
3.32109e-06	7.96941e-06	0.00516624	0.0114137	0.983409	TREG_NAIVE	17_39911790	2.93649e-08	17_39884510	2.43e-09	PASS_Crohns_Disease	ORMDL3	StringTie	eQTL
1.21277e-06	1.05168e-05	0.00188657	0.015377	0.982725	TREG_MEMORY	17_39887090	2.21142e-09	17_39884510	2.43e-09	PASS_Crohns_Disease	ORMDL3	StringTie	eQTL
2.26759e-07	1.23396e-05	0.000352743	0.0182139	0.981421	CD4_NAIVE	17_39909987	7.39514e-11	17_39884510	2.43e-09	PASS_Crohns_Disease	ORMDL3	StringTie	eQTL
7.6413e-07	1.40778e-05	0.00118867	0.0209214	0.977875	CD8_N_STIM	17_39900944	5.065e-10	17_39884510	2.43e-09	PASS_Crohns_Disease	ORMDL3	StringTie	eQTL
4.83836e-06	1.12192e-05	0.00752649	0.0164765	0.975981	CD8_NAIVE	17_39929469	8.11666e-09	17_39884510	2.43e-09	PASS_Crohns_Disease	ORMDL3	StringTie	eQTL
6.4742e-09	1.70283e-05	1.00712e-05	0.0255146	0.974458	TH1	17_39887090	2.21772e-13	17_39884510	2.43e-09	PASS_Crohns_Disease	ORMDL3	StringTie	eQTL
2.56124e-09	1.73843e-05	3.98423e-06	0.0260689	0.97391	NK_CD16POS	17_39900944	3.34432e-14	17_39884510	2.43e-09	PASS_Crohns_Disease	ORMDL3	StringTie	eQTL
1.40395e-06	1.76841e-05	0.00218396	0.0265379	0.971259	TH1-17	17_39913696	5.96795e-10	17_39884510	2.43e-09	PASS_Crohns_Disease	ORMDL3	StringTie	eQTL
2.15271e-09	5.50858e-05	3.34873e-06	0.0847756	0.915166	TH17	17_39895095	2.35806e-15	17_39884510	2.43e-09	PASS_Crohns_Disease	ORMDL3	StringTie	eQTL
1.617e-14	6.5993e-05	2.51539e-11	0.10176	0.898174	B_NAIVE	17_39911790	3.53742e-23	17_39884510	2.43e-09	PASS_Crohns_Disease	ORMDL3	StringTie	eQTL
5.73893e-40	6.94448e-05	1.25902e-36	0.151501	0.848429	LCL	17_39895095	3.36036e-45	17_39884510	2.43e-09	PASS_Crohns_Disease	ORMDL3	StringTie	eQTL
1.43976e-07	3.24818e-06	0.000315857	0.00613238	0.993548	LCL	17_39884510	1.32262e-07	17_39884510	2.43e-09	PASS_Crohns_Disease	ZPBP2	StringTie	eQTL
0.000254776	3.98496e-05	0.0612342	0.00864784	0.929823	MoDC_FLU	17_42373080	2.17169e-05	17_42362183	2.923e-08	PASS_Crohns_Disease	STAT3	StringTie	eQTL
0.000172696	7.35825e-05	0.0300531	0.0118472	0.957853	LCL	19_10426592	1.12107e-05	19_10402235	1.661e-08	PASS_Crohns_Disease	KEAP1	StringTie	eQTL
9.25196e-07	0.00021047	0.000161005	0.0356625	0.963965	LCL	19_10401724	4.43588e-09	19_10402235	1.661e-08	PASS_Crohns_Disease	PDE4A	StringTie	eQTL
0.000530193	0.000163824	0.0922655	0.0276296	0.879411	LCL	19_10314275	3.66326e-06	19_10402235	1.661e-08	PASS_Crohns_Disease	YIPF2	StringTie	eQTL
5.23489e-05	3.96e-05	0.0251187	0.0180446	0.956745	LCL	1_155352351	2.48704e-06	1_155290559	3.624e-08	PASS_Crohns_Disease	ADAM15	StringTie	eQTL
0.000100198	6.13535e-05	0.048078	0.0285161	0.923244	TREG_MEMORY	1_155304078	4.59953e-07	1_155290559	3.624e-08	PASS_Crohns_Disease	GBA	StringTie	eQTL
0.000141342	5.7655e-05	0.0678206	0.0267595	0.905221	TH1-17	1_155248655	4.53029e-07	1_155290559	3.624e-08	PASS_Crohns_Disease	GBA	StringTie	eQTL
0.00015128	0.000206807	0.0725889	0.0984042	0.828649	TH17	1_155192276	4.429e-08	1_155290559	3.624e-08	PASS_Crohns_Disease	GBA	StringTie	eQTL
0.000116505	7.42079e-05	0.0559026	0.0346981	0.909209	TH17	1_155248655	2.36634e-07	1_155290559	3.624e-08	PASS_Crohns_Disease	GBAP1	StringTie	eQTL
0.000180017	0.000195948	0.0863779	0.0932022	0.820044	TH2	1_155192276	5.5102e-08	1_155290559	3.624e-08	PASS_Crohns_Disease	GBAP1	StringTie	eQTL
0.000342449	4.59493e-05	0.164318	0.0212339	0.814059	MoDC_FLU	1_155254300	5.15333e-05	1_155290559	3.624e-08	PASS_Crohns_Disease	SCAMP3	StringTie	eQTL
3.84788e-07	4.66659e-05	0.000184634	0.0214135	0.978355	MoDC_IFNb	1_155313038	5.6054e-10	1_155290559	3.624e-08	PASS_Crohns_Disease	YY1AP1	StringTie	eQTL
7.47601e-07	6.65839e-05	0.000358724	0.0309805	0.968593	LCL	1_155265702	3.55053e-08	1_155290559	3.624e-08	PASS_Crohns_Disease	YY1AP1	StringTie	eQTL
6.49923e-08	7.76903e-05	3.11854e-05	0.0363148	0.963576	MoDC_FLU	1_155304078	4.47527e-12	1_155290559	3.624e-08	PASS_Crohns_Disease	YY1AP1	StringTie	eQTL
4.71647e-07	7.05657e-08	0.0657569	0.00891292	0.92533	MoDC_IFNb	20_63706054	7.71381e-06	20_63718234	7.284e-11	PASS_Crohns_Disease	ARFRP1	StringTie	eQTL
1.11642e-06	1.52611e-07	0.155651	0.020453	0.823895	LCL	20_63702868	0.000120117	20_63718234	7.284e-11	PASS_Crohns_Disease	ARFRP1	StringTie	eQTL
4.38846e-08	2.22203e-07	0.00611839	0.0300156	0.963866	NONCLASSICAL_MONOCYTES	20_63678486	7.22038e-11	20_63718234	7.284e-11	PASS_Crohns_Disease	RTEL1	StringTie	eQTL
2.10494e-11	5.61566e-08	2.93471e-06	0.00683618	0.993161	CD4_NAIVE	20_63731211	2.89988e-14	20_63718234	7.284e-11	PASS_Crohns_Disease	novelGene_LIME1_AS	StringTie	eQTL
2.2343e-10	6.11232e-08	3.11506e-05	0.00752934	0.992439	TFH	20_63712493	4.48886e-12	20_63718234	7.284e-11	PASS_Crohns_Disease	novelGene_LIME1_AS	StringTie	eQTL
4.54144e-09	6.03261e-08	0.000633167	0.0074187	0.991948	TH17	20_63731211	1.59581e-10	20_63718234	7.284e-11	PASS_Crohns_Disease	novelGene_LIME1_AS	StringTie	eQTL
1.54037e-08	6.16188e-08	0.00214759	0.00760063	0.990252	CD8_NAIVE	20_63731211	9.37008e-10	20_63718234	7.284e-11	PASS_Crohns_Disease	novelGene_LIME1_AS	StringTie	eQTL
4.92201e-08	7.66858e-08	0.00686225	0.00970808	0.98343	TREG_NAIVE	20_63731211	5.88237e-09	20_63718234	7.284e-11	PASS_Crohns_Disease	novelGene_LIME1_AS	StringTie	eQTL
7.38642e-08	6.47251e-08	0.0102981	0.0080423	0.981659	TH2	20_63731211	1.96097e-08	20_63718234	7.284e-11	PASS_Crohns_Disease	novelGene_LIME1_AS	StringTie	eQTL
4.66345e-13	7.79986e-07	6.50178e-08	0.107853	0.892146	LCL	20_63730385	4.19155e-14	20_63718234	7.284e-11	PASS_Crohns_Disease	novelGene_LIME1_AS	StringTie	eQTL
1.79871e-09	1.6479e-10	0.140991	0.0120701	0.846939	B_NAIVE	21_44188654	5.03375e-06	21_44193942	1.439e-13	PASS_Crohns_Disease	AP001057.1	StringTie	eQTL
7.97525e-10	1.29421e-10	0.0625138	0.0092164	0.92827	Mono_Pam3CSK4	21_44195858	5.02608e-06	21_44193942	1.439e-13	PASS_Crohns_Disease	PFKL	StringTie	eQTL
2.02894e-09	1.24519e-10	0.159038	0.00892834	0.832034	Mono_LPS	21_44192067	3.69909e-05	21_44193942	1.439e-13	PASS_Crohns_Disease	PFKL	StringTie	eQTL
1.33614e-08	2.2494e-06	0.000148293	0.0239893	0.97586	LCL	22_21585900	1.60919e-08	22_21585900	1.217e-09	PASS_Crohns_Disease	UBE2L3	StringTie	eQTL
3.82721e-07	2.35637e-06	0.00424765	0.0251817	0.970568	LCL	22_21585900	2.03861e-06	22_21585900	1.217e-09	PASS_Crohns_Disease	UBE2L3_CCDC116	StringTie	eQTL
6.88139e-07	6.71818e-06	0.00555345	0.0532761	0.941163	MoDC_FLU	22_39312352	2.93922e-09	22_39263768	3.651e-10	PASS_Crohns_Disease	PDGFB	StringTie	eQTL
1.93307e-07	6.01529e-07	0.013475	0.0409856	0.945539	TH17	2_102440074	5.65209e-09	2_102454108	1.477e-10	PASS_Crohns_Disease	IL18R1	StringTie	eQTL
5.01335e-07	3.55711e-07	0.0349469	0.0238546	0.941198	TH1-17	2_102361077	1.02054e-07	2_102454108	1.477e-10	PASS_Crohns_Disease	IL18R1	StringTie	eQTL
8.32193e-08	1.64031e-06	0.00580165	0.113474	0.880723	MoDC_FLU	2_102394777	1.17245e-07	2_102454108	1.477e-10	PASS_Crohns_Disease	IL18RAP	StringTie	eQTL
0.000219135	2.04695e-05	0.175783	0.0156116	0.808366	LCL	2_230251075	9.00333e-05	2_230252159	1.116e-08	PASS_Crohns_Disease	CAB39	StringTie	eQTL
2.84254e-19	2.74336e-05	2.2802e-16	0.0210274	0.978945	LCL	2_230242220	2.36693e-24	2_230252159	1.116e-08	PASS_Crohns_Disease	SP140	StringTie	eQTL
4.64583e-37	1.21658e-37	0.0563795	0.0138341	0.929786	TH1-17	2_233282094	5.56067e-06	2_233275771	3.876e-38	PASS_Crohns_Disease	ATG16L1	StringTie	eQTL
6.70985e-37	1.53701e-37	0.0814274	0.0177515	0.900821	TH2	2_233295467	1.62151e-05	2_233275771	3.876e-38	PASS_Crohns_Disease	ATG16L1	StringTie	eQTL
5.62512e-11	1.54601e-10	0.00699	0.0182366	0.974773	LCL	3_49684099	4.42139e-06	3_49629531	1.094e-13	PASS_Crohns_Disease	APEH	StringTie	eQTL
7.22871e-10	1.66241e-10	0.0898269	0.0197674	0.890406	TH17	3_49532767	6.7199e-06	3_49629531	1.094e-13	PASS_Crohns_Disease	DAG1	StringTie	eQTL
2.06443e-10	1.74436e-10	0.0256534	0.0207225	0.953624	MoDC_IFNb	3_49532767	2.84181e-06	3_49629531	1.094e-13	PASS_Crohns_Disease	GPX1	StringTie	eQTL
5.30962e-11	3.42649e-10	0.00659795	0.0416272	0.951775	MoDC_FLU	3_49533449	9.41931e-08	3_49629531	1.094e-13	PASS_Crohns_Disease	GPX1	StringTie	eQTL
4.81693e-17	3.83161e-18	0.107467	0.00766356	0.884869	Mono_R848	5_132448701	2.49497e-05	5_132435113	1.36e-20	PASS_Crohns_Disease	LINC02863	StringTie	eQTL
4.90144e-17	1.44343e-17	0.0607479	0.0169674	0.922285	NK_CD16POS	5_132371737	1.82528e-07	5_132448701	2.635e-20	PASS_Crohns_Disease	MIR3936HG	StringTie	eQTL
1.2118e-19	1.43895e-17	0.000150189	0.0168512	0.982999	NK_CD16POS	5_132350453	4.0351e-12	5_132448701	2.635e-20	PASS_Crohns_Disease	SLC22A5	StringTie	eQTL
2.2422e-19	1.43061e-17	0.000277895	0.0167478	0.982974	CD8_N_STIM	5_132350453	7.73559e-12	5_132448701	2.635e-20	PASS_Crohns_Disease	SLC22A5	StringTie	eQTL
4.05484e-19	1.43847e-17	0.000502553	0.0168456	0.982652	CD4_N_STIM	5_132316836	1.42734e-11	5_132448701	2.635e-20	PASS_Crohns_Disease	SLC22A5	StringTie	eQTL
1.64719e-18	1.427e-17	0.00204151	0.0167048	0.981254	TH1-17	5_132316836	3.14418e-10	5_132448701	2.635e-20	PASS_Crohns_Disease	SLC22A5	StringTie	eQTL
5.5033e-18	1.85006e-17	0.00682073	0.0219583	0.971221	CLASSICAL_MONOCYTES	5_132350453	2.02754e-09	5_132448701	2.635e-20	PASS_Crohns_Disease	SLC22A5	StringTie	eQTL
1.74168e-17	1.59553e-17	0.0215862	0.0188152	0.959599	NONCLASSICAL_MONOCYTES	5_132316836	2.00121e-08	5_132448701	2.635e-20	PASS_Crohns_Disease	SLC22A5	StringTie	eQTL
2.02758e-17	1.60845e-17	0.0251296	0.0189791	0.955891	TREG_MEMORY	5_132316836	5.14022e-08	5_132448701	2.635e-20	PASS_Crohns_Disease	SLC22A5	StringTie	eQTL
3.30111e-17	1.91131e-17	0.0409136	0.0227523	0.936334	TH17	5_132350453	1.18976e-07	5_132448701	2.635e-20	PASS_Crohns_Disease	SLC22A5	StringTie	eQTL
1.4418e-17	2.40328e-17	0.0321669	0.0527026	0.915131	Mono_Pam3CSK4	5_132371737	4.36564e-08	5_132435113	1.36e-20	PASS_Crohns_Disease	SLC22A5	StringTie	eQTL
3.11528e-17	1.02365e-17	0.0695028	0.0219293	0.908568	Mono_IAV	5_132350453	2.34247e-06	5_132435113	1.36e-20	PASS_Crohns_Disease	SLC22A5	StringTie	eQTL
8.10046e-17	1.47352e-17	0.100396	0.0173804	0.882223	TH2	5_132316836	7.51384e-07	5_132448701	2.635e-20	PASS_Crohns_Disease	SLC22A5	StringTie	eQTL
8.57045e-17	1.50123e-17	0.106221	0.01773	0.876049	CD8_NAIVE	5_132316836	7.93845e-07	5_132448701	2.635e-20	PASS_Crohns_Disease	SLC22A5	StringTie	eQTL
1.01649e-16	1.45556e-17	0.125982	0.0171832	0.856835	CD4_NAIVE	5_132350453	8.40907e-07	5_132448701	2.635e-20	PASS_Crohns_Disease	SLC22A5	StringTie	eQTL
2.92653e-17	5.14064e-17	0.0652917	0.113868	0.82084	Mono_NS	5_132371737	2.54099e-08	5_132435113	1.36e-20	PASS_Crohns_Disease	SLC22A5	StringTie	eQTL
1.38352e-16	1.78626e-17	0.171471	0.0213315	0.807197	B_NAIVE	5_132391341	1.60253e-06	5_132448701	2.635e-20	PASS_Crohns_Disease	SLC22A5	StringTie	eQTL
4.76495e-17	3.6317e-18	0.106307	0.00721591	0.886477	Mono_R848	5_132448701	2.49497e-05	5_132435113	1.36e-20	PASS_Crohns_Disease	LINC02863	StringTie	eQTL
5.033e-17	1.22907e-17	0.062378	0.0143095	0.923312	NK_CD16POS	5_132350453	1.82528e-07	5_132448701	2.635e-20	PASS_Crohns_Disease	MIR3936HG	StringTie	eQTL
5.48227e-18	7.21475e-17	0.012231	0.160135	0.827634	MoDC_FLU	5_132381358	1.91725e-08	5_132435113	1.36e-20	PASS_Crohns_Disease	P4HA2	StringTie	eQTL
1.18054e-19	1.2103e-17	0.000146315	0.0140143	0.985839	NK_CD16POS	5_132340627	4.0351e-12	5_132448701	2.635e-20	PASS_Crohns_Disease	SLC22A5	StringTie	eQTL
2.29898e-19	1.19952e-17	0.000284932	0.0138808	0.985834	CD8_N_STIM	5_132340627	7.73559e-12	5_132448701	2.635e-20	PASS_Crohns_Disease	SLC22A5	StringTie	eQTL
4.32695e-19	1.20861e-17	0.000536275	0.0139938	0.98547	CD4_N_STIM	5_132340627	1.42734e-11	5_132448701	2.635e-20	PASS_Crohns_Disease	SLC22A5	StringTie	eQTL
1.77634e-18	1.19705e-17	0.00220156	0.0138521	0.983946	TH1-17	5_132340627	3.14418e-10	5_132448701	2.635e-20	PASS_Crohns_Disease	SLC22A5	StringTie	eQTL
6.14968e-18	1.63678e-17	0.0076218	0.0193129	0.973065	CLASSICAL_MONOCYTES	5_132340627	2.02754e-09	5_132448701	2.635e-20	PASS_Crohns_Disease	SLC22A5	StringTie	eQTL
1.86924e-17	1.36861e-17	0.023167	0.0160014	0.960832	NONCLASSICAL_MONOCYTES	5_132340627	2.00121e-08	5_132448701	2.635e-20	PASS_Crohns_Disease	SLC22A5	StringTie	eQTL
1.98865e-17	1.40029e-17	0.0246469	0.0163959	0.958957	TREG_MEMORY	5_132340627	5.14022e-08	5_132448701	2.635e-20	PASS_Crohns_Disease	SLC22A5	StringTie	eQTL
3.8082e-17	1.70158e-17	0.0471981	0.0201564	0.932645	TH17	5_132340627	1.18976e-07	5_132448701	2.635e-20	PASS_Crohns_Disease	SLC22A5	StringTie	eQTL
1.51819e-17	2.1179e-17	0.0338712	0.0463309	0.919798	Mono_Pam3CSK4	5_132371737	4.36564e-08	5_132435113	1.36e-20	PASS_Crohns_Disease	SLC22A5	StringTie	eQTL
3.2855e-17	8.16178e-18	0.0733002	0.0172997	0.9094	Mono_IAV	5_132350453	2.34247e-06	5_132435113	1.36e-20	PASS_Crohns_Disease	SLC22A5	StringTie	eQTL
8.82314e-17	1.2472e-17	0.109352	0.0145815	0.876066	TH2	5_132340627	7.51384e-07	5_132448701	2.635e-20	PASS_Crohns_Disease	SLC22A5	StringTie	eQTL
9.20046e-17	1.27002e-17	0.114029	0.0148693	0.871102	CD8_NAIVE	5_132340627	7.93845e-07	5_132448701	2.635e-20	PASS_Crohns_Disease	SLC22A5	StringTie	eQTL
1.024e-16	1.22239e-17	0.126913	0.0142912	0.858796	CD4_NAIVE	5_132340627	8.40907e-07	5_132448701	2.635e-20	PASS_Crohns_Disease	SLC22A5	StringTie	eQTL
3.08549e-17	4.52994e-17	0.0688378	0.100233	0.830929	Mono_NS	5_132371737	2.54099e-08	5_132435113	1.36e-20	PASS_Crohns_Disease	SLC22A5	StringTie	eQTL
1.38339e-16	1.41768e-17	0.171454	0.0167587	0.811787	B_NAIVE	5_132391341	1.60253e-06	5_132448701	2.635e-20	PASS_Crohns_Disease	SLC22A5	StringTie	eQTL
5.24926e-17	3.7232e-18	0.0952001	0.00585341	0.898946	Mono_R848	5_132448701	2.49497e-05	5_132435113	1.36e-20	PASS_Crohns_Disease	LINC02863	StringTie	eQTL
9.878e-18	8.2425e-17	0.0179147	0.148652	0.833433	MoDC_FLU	5_132381358	1.91725e-08	5_132435113	1.36e-20	PASS_Crohns_Disease	P4HA2	StringTie	eQTL
3.19465e-17	3.02872e-17	0.0579379	0.0540406	0.888021	Mono_Pam3CSK4	5_132371737	4.36564e-08	5_132435113	1.36e-20	PASS_Crohns_Disease	SLC22A5	StringTie	eQTL
8.01174e-17	1.09081e-17	0.1453	0.0189471	0.835753	Mono_IAV	5_132381358	2.36519e-06	5_132435113	1.36e-20	PASS_Crohns_Disease	SLC22A5	StringTie	eQTL
1.5934e-16	6.29574e-17	0.13097	0.0509301	0.8181	TREG_MEMORY	5_132371737	5.14022e-08	5_132448701	2.635e-20	PASS_Crohns_Disease	SLC22A5	StringTie	eQTL
1.68282e-16	6.25887e-17	0.13832	0.050634	0.811046	NONCLASSICAL_MONOCYTES	5_132371737	2.00121e-08	5_132448701	2.635e-20	PASS_Crohns_Disease	SLC22A5	StringTie	eQTL
5.60695e-15	5.74727e-15	0.0102056	0.00948072	0.980314	TH1-17	5_150843825	6.66109e-10	5_150866162	1.622e-17	PASS_Crohns_Disease	IRGM	StringTie	eQTL
9.48131e-15	5.32832e-15	0.0172576	0.00872445	0.974018	TH1	5_150843825	1.86318e-09	5_150866162	1.622e-17	PASS_Crohns_Disease	IRGM	StringTie	eQTL
9.39965e-21	7.59968e-18	4.31308e-05	0.0339055	0.966051	LCL	5_40517623	2.12721e-09	5_40607808	9.385e-21	PASS_Crohns_Disease	PTGER4	StringTie	eQTL
2.28834e-18	4.84103e-18	0.000531477	0.000125006	0.999344	LCL	5_40622847	2.90894e-07	5_40622847	5.103e-20	PASS_Crohns_Disease	PTGER4	StringTie	eQTL
5.57352e-06	2.55221e-06	0.0315471	0.013491	0.954954	LCL	5_40810324	4.97961e-06	5_40842014	1.436e-09	PASS_Crohns_Disease	PTGER4	StringTie	eQTL
2.63934e-08	1.59604e-08	0.0416823	0.0242716	0.934046	Mono_IAV	5_96937594	2.11047e-06	5_96998854	9.37e-12	PASS_Crohns_Disease	CTD-2260A17.2	StringTie	eQTL
3.43684e-08	8.72519e-08	0.0431049	0.108583	0.848312	CD8_N_STIM	5_96908934	1.65016e-08	5_96998854	9.37e-12	PASS_Crohns_Disease	CTD-2260A17.2	StringTie	eQTL
2.74218e-09	2.83166e-08	0.00433064	0.0437676	0.951902	LCL	5_96954020	1.08925e-09	5_96998854	9.37e-12	PASS_Crohns_Disease	ERAP1	StringTie	eQTL
2.34119e-11	1.07644e-08	2.93632e-05	0.0125133	0.987457	TFH	5_96998854	3.80549e-13	5_96998854	9.37e-12	PASS_Crohns_Disease	ERAP2	StringTie	eQTL
1.76253e-11	1.63704e-08	2.7835e-05	0.0248782	0.975094	CD4T_Activated	5_96937594	3.50033e-12	5_96998854	9.37e-12	PASS_Crohns_Disease	ERAP2	StringTie	eQTL
2.91017e-69	1.66332e-08	4.59594e-63	0.0252935	0.974706	LCL	5_96937594	2.60336e-71	5_96998854	9.37e-12	PASS_Crohns_Disease	ERAP2	StringTie	eQTL
9.6814e-33	1.73774e-08	1.52895e-26	0.0264701	0.97353	MoDC_IFNb	5_96937594	2.69036e-38	5_96998854	9.37e-12	PASS_Crohns_Disease	ERAP2	StringTie	eQTL
3.35803e-09	2.16385e-08	0.00421165	0.0261694	0.969619	CD8_N_STIM	5_97036461	7.15811e-10	5_96998854	9.37e-12	PASS_Crohns_Disease	ERAP2	StringTie	eQTL
2.97314e-12	2.63017e-08	3.72891e-06	0.0320196	0.967977	TH1-17	5_96937594	1.31104e-14	5_96998854	9.37e-12	PASS_Crohns_Disease	ERAP2	StringTie	eQTL
1.65745e-11	2.70953e-08	2.07877e-05	0.033016	0.966963	TH2	5_96937594	2.02188e-13	5_96998854	9.37e-12	PASS_Crohns_Disease	ERAP2	StringTie	eQTL
7.61908e-09	1.58205e-08	0.0120326	0.0240209	0.963947	MoDC_unstim	5_96937594	9.38829e-09	5_96998854	9.37e-12	PASS_Crohns_Disease	ERAP2	StringTie	eQTL
2.2949e-12	2.96236e-08	2.87826e-06	0.0361901	0.963807	CLASSICAL_MONOCYTES	5_96937594	1.11726e-14	5_96998854	9.37e-12	PASS_Crohns_Disease	ERAP2	StringTie	eQTL
1.09597e-10	3.45972e-08	0.000137457	0.0424344	0.957428	TH17	5_96938519	1.80316e-12	5_96998854	9.37e-12	PASS_Crohns_Disease	ERAP2	StringTie	eQTL
5.47428e-10	5.38549e-08	0.000686585	0.0666122	0.932701	CD8_NAIVE	5_96908934	4.16486e-11	5_96998854	9.37e-12	PASS_Crohns_Disease	ERAP2	StringTie	eQTL
1.85899e-13	6.24424e-08	2.33154e-07	0.0773927	0.922607	NK_CD16POS	5_96908934	4.77788e-17	5_96998854	9.37e-12	PASS_Crohns_Disease	ERAP2	StringTie	eQTL
7.27043e-08	1.19438e-08	0.114819	0.0179953	0.867185	Mono_LPS	5_97038046	1.06017e-05	5_96998854	9.37e-12	PASS_Crohns_Disease	ERAP2	StringTie	eQTL
7.6059e-13	1.21298e-07	9.53932e-07	0.151284	0.848715	TREG_MEMORY	5_96908934	1.79874e-16	5_96998854	9.37e-12	PASS_Crohns_Disease	ERAP2	StringTie	eQTL
9.34934e-08	9.89458e-09	0.147651	0.0147886	0.83756	Mono_Pam3CSK4	5_97027703	3.84535e-05	5_96998854	9.37e-12	PASS_Crohns_Disease	ERAP2	StringTie	eQTL
6.59165e-11	1.37406e-07	8.26725e-05	0.171506	0.828411	CD4_NAIVE	5_96908934	2.09815e-13	5_96998854	9.37e-12	PASS_Crohns_Disease	ERAP2	StringTie	eQTL
2.75647e-09	9.28562e-09	0.0043532	0.0136825	0.981964	Mono_Pam3CSK4	5_96908845	4.53571e-08	5_96998854	9.37e-12	PASS_Crohns_Disease	LNPEP	StringTie	eQTL
3.45974e-11	4.59054e-09	0.000141723	0.0178225	0.982036	Mono_Pam3CSK4	6_166957622	2.1891e-10	6_166997520	7.572e-12	PASS_Crohns_Disease	RNASET2	StringTie	eQTL
3.66377e-18	5.10757e-09	1.50081e-11	0.0199423	0.980058	CD8_N_STIM	6_166972135	2.9321e-23	6_166997520	7.572e-12	PASS_Crohns_Disease	RNASET2	StringTie	eQTL
4.23614e-12	5.19512e-09	1.73527e-05	0.0203014	0.979681	TH2	6_166957622	5.60416e-13	6_166997520	7.572e-12	PASS_Crohns_Disease	RNASET2	StringTie	eQTL
2.25588e-10	5.12151e-09	0.000924088	0.0200004	0.979075	NK_CD16POS	6_166990699	1.63412e-10	6_166997520	7.572e-12	PASS_Crohns_Disease	RNASET2	StringTie	eQTL
7.76203e-14	5.36397e-09	3.1796e-07	0.0209937	0.979006	TH1-17	6_166990699	5.06107e-16	6_166997520	7.572e-12	PASS_Crohns_Disease	RNASET2	StringTie	eQTL
6.51886e-13	5.40447e-09	2.67036e-06	0.0211598	0.978838	MoDC_IFNb	6_166969587	5.4381e-13	6_166997520	7.572e-12	PASS_Crohns_Disease	RNASET2	StringTie	eQTL
3.94393e-10	5.03466e-09	0.00161558	0.019645	0.978739	CD4T_Activated	6_166957622	4.87741e-09	6_166997520	7.572e-12	PASS_Crohns_Disease	RNASET2	StringTie	eQTL
3.68356e-11	5.40095e-09	0.000150892	0.0211455	0.978704	MoDC_FLU	6_166969587	3.4328e-10	6_166997520	7.572e-12	PASS_Crohns_Disease	RNASET2	StringTie	eQTL
2.15481e-13	5.46523e-09	8.82685e-07	0.0214089	0.97859	TH1	6_166970484	1.03908e-14	6_166997520	7.572e-12	PASS_Crohns_Disease	RNASET2	StringTie	eQTL
1.71252e-12	5.52385e-09	7.01508e-06	0.0216493	0.978344	TH17	6_166977724	5.57396e-14	6_166997520	7.572e-12	PASS_Crohns_Disease	RNASET2	StringTie	eQTL
5.62635e-11	5.48868e-09	0.000230475	0.0215053	0.978264	TREG_NAIVE	6_166977724	2.62308e-11	6_166997520	7.572e-12	PASS_Crohns_Disease	RNASET2	StringTie	eQTL
6.1767e-13	5.54967e-09	2.5302e-06	0.0217552	0.978242	LCL	6_166969587	6.90473e-11	6_166997520	7.572e-12	PASS_Crohns_Disease	RNASET2	StringTie	eQTL
2.02796e-15	5.71856e-09	8.30724e-09	0.0224477	0.977552	CD8_NAIVE	6_166977724	1.36691e-18	6_166997520	7.572e-12	PASS_Crohns_Disease	RNASET2	StringTie	eQTL
7.01499e-17	5.75464e-09	2.87358e-10	0.0225956	0.977404	CD4_N_STIM	6_166977724	2.68122e-20	6_166997520	7.572e-12	PASS_Crohns_Disease	RNASET2	StringTie	eQTL
3.95878e-19	5.75964e-09	1.62165e-12	0.0226161	0.977384	CD4_NAIVE	6_166970484	1.70694e-23	6_166997520	7.572e-12	PASS_Crohns_Disease	RNASET2	StringTie	eQTL
9.67915e-10	6.14423e-09	0.00396492	0.0241971	0.971838	TFH	6_166970484	2.94623e-09	6_166997520	7.572e-12	PASS_Crohns_Disease	RNASET2	StringTie	eQTL
1.95643e-09	5.51121e-09	0.00801424	0.0216055	0.97038	CLASSICAL_MONOCYTES	6_166972135	6.13552e-09	6_166997520	7.572e-12	PASS_Crohns_Disease	RNASET2	StringTie	eQTL
4.28671e-09	5.2769e-09	0.0175599	0.0206543	0.961786	Mono_LPS	6_166969587	1.91563e-07	6_166997520	7.572e-12	PASS_Crohns_Disease	RNASET2	StringTie	eQTL
5.99667e-09	5.83776e-09	0.0245645	0.0229611	0.952474	Mono_NS	6_166969587	9.38922e-08	6_166997520	7.572e-12	PASS_Crohns_Disease	RNASET2	StringTie	eQTL
9.55255e-09	6.55529e-09	0.0391307	0.0259179	0.934951	Mono_IAV	6_166969587	2.46979e-07	6_166997520	7.572e-12	PASS_Crohns_Disease	RNASET2	StringTie	eQTL
9.67039e-09	6.76536e-09	0.0396134	0.0267798	0.933607	MoDC_IFNb	6_167021198	9.49732e-06	6_166997520	7.572e-12	PASS_Crohns_Disease	RP11-514O12.4	StringTie	eQTL
3.70194e-08	1.11341e-08	0.151645	0.0448059	0.803549	LCL	6_166946901	9.31227e-06	6_166997520	7.572e-12	PASS_Crohns_Disease	RP11-514O12.4	StringTie	eQTL
6.59163e-12	4.69816e-12	0.0232506	0.0156106	0.961139	Mono_R848	9_114790969	1.02879e-07	9_114790605	2.462e-15	PASS_Crohns_Disease	TNFSF15	StringTie	eQTL
5.78799e-12	5.02643e-12	0.0203965	0.01675	0.962853	Mono_R848	9_114790969	1.02879e-07	9_114790605	2.462e-15	PASS_Crohns_Disease	TNFSF15	StringTie	eQTL
1.67575e-16	7.71122e-17	0.124813	0.0566161	0.81857	Mono_R848	9_136423417	8.7618e-08	9_136372044	4.37e-20	PASS_Crohns_Disease	ENTR1	StringTie	eQTL
6.82901e-17	4.29608e-17	0.0508638	0.0310799	0.918056	MoDC_IFNb	9_136406095	1.70051e-06	9_136372044	4.37e-20	PASS_Crohns_Disease	NACC2	StringTie	eQTL
4.84828e-17	1.20265e-16	0.0361109	0.0887003	0.875189	MoDC_FLU	9_136360445	2.57149e-07	9_136372044	4.37e-20	PASS_Crohns_Disease	SEC16A	StringTie	eQTL
1.16582e-14	1.60792e-06	1.94369e-10	0.0258336	0.974165	LCL	10_35259171	6.35893e-15	10_35185493	1.084e-09	PASS_Crohns_Disease	CREM	kallisto	eQTL
1.55557e-15	8.30938e-16	0.0685569	0.0357254	0.895718	Mono_NS	10_62743036	7.95406e-07	10_62685804	3.42e-19	PASS_Crohns_Disease	ADO	kallisto	eQTL
1.58553e-15	1.12779e-15	0.0698775	0.0488227	0.8813	Mono_NS	10_62756546	2.23355e-07	10_62685804	3.42e-19	PASS_Crohns_Disease	ADO	kallisto	eQTL
3.35091e-09	2.95398e-10	0.137757	0.011293	0.85095	TREG_NAIVE	11_76588150	1.73795e-06	11_76590331	1.686e-13	PASS_Crohns_Disease	AP001189.4	kallisto	eQTL
3.71789e-06	0.00181663	0.000309078	0.150174	0.847697	Mono_Pam3CSK4	14_68793871	1.20044e-12	14_68743482	4.339e-08	PASS_Crohns_Disease	ZFP36L1	kallisto	eQTL
4.41472e-08	2.56251e-06	0.000443767	0.0247835	0.97477	LCL	16_28538187	1.47423e-08	16_28528527	9.298e-10	PASS_Crohns_Disease	APOBR	kallisto	eQTL
7.84603e-06	2.1094e-06	0.078868	0.0203028	0.900819	LCL	16_28602644	4.07571e-05	16_28528527	9.298e-10	PASS_Crohns_Disease	CLN3	kallisto	eQTL
5.17766e-13	2.28478e-06	5.20457e-09	0.0219885	0.978009	LCL	16_28479196	3.26112e-14	16_28528527	9.298e-10	PASS_Crohns_Disease	EIF3C	kallisto	eQTL
1.74745e-05	1.97776e-06	0.175653	0.0190751	0.805253	Mono_LPS	16_28497126	7.60793e-06	16_28528527	9.298e-10	PASS_Crohns_Disease	EIF3C	kallisto	eQTL
1.46056e-06	2.82202e-06	0.0146815	0.027409	0.957905	LCL	16_28539346	6.23377e-06	16_28528527	9.298e-10	PASS_Crohns_Disease	NFATC2IP	kallisto	eQTL
1.82629e-06	1.8071e-06	0.0183578	0.0172005	0.964438	LCL	16_28497126	8.45266e-06	16_28528527	9.298e-10	PASS_Crohns_Disease	RRN3P2	kallisto	eQTL
6.58891e-07	2.0536e-06	0.00640941	0.0190019	0.974586	NONCLASSICAL_MONOCYTES	16_28521750	2.18854e-08	16_28528527	9.298e-10	PASS_Crohns_Disease	SGF29	kallisto	eQTL
3.13024e-07	2.33474e-06	0.00314651	0.0224944	0.974356	Mono_NS	16_28554837	6.48547e-09	16_28528527	9.298e-10	PASS_Crohns_Disease	SGF29	kallisto	eQTL
3.40214e-06	4.97595e-06	0.0330946	0.0474845	0.919412	CLASSICAL_MONOCYTES	16_28551705	1.14539e-08	16_28528527	9.298e-10	PASS_Crohns_Disease	SGF29	kallisto	eQTL
1.85797e-05	1.76307e-06	0.180736	0.0163475	0.802896	TREG_MEMORY	16_28551705	7.24501e-06	16_28528527	9.298e-10	PASS_Crohns_Disease	SGF29	kallisto	eQTL
1.13064e-11	2.41636e-06	1.13651e-07	0.0233124	0.976685	LCL	16_28548042	4.01484e-12	16_28528527	9.298e-10	PASS_Crohns_Disease	SPNS1	kallisto	eQTL
2.6508e-07	9.54132e-06	0.00266458	0.0950067	0.902319	MoDC_IFNb	16_28576068	3.55433e-09	16_28528527	9.298e-10	PASS_Crohns_Disease	SPNS1	kallisto	eQTL
4.01935e-08	2.48734e-06	0.000390985	0.0232194	0.976387	CLASSICAL_MONOCYTES	16_28539346	5.39412e-11	16_28528527	9.298e-10	PASS_Crohns_Disease	SULT1A1_SULT1A2	kallisto	eQTL
5.35175e-06	2.168e-06	0.0520595	0.0201616	0.927771	NONCLASSICAL_MONOCYTES	16_28492860	7.04229e-07	16_28528527	9.298e-10	PASS_Crohns_Disease	SULT1A1_SULT1A2	kallisto	eQTL
2.30743e-10	1.20688e-06	2.24457e-06	0.0107507	0.989246	CLASSICAL_MONOCYTES	16_28521750	5.27488e-15	16_28528527	9.298e-10	PASS_Crohns_Disease	SULT1A2	kallisto	eQTL
3.249e-17	1.39385e-06	3.26589e-13	0.013024	0.986975	MoDC_IFNb	16_28605344	5.27479e-23	16_28528527	9.298e-10	PASS_Crohns_Disease	SULT1A2	kallisto	eQTL
6.65913e-10	1.71556e-06	6.69374e-06	0.0162611	0.983731	Mono_R848	16_28554837	5.86987e-14	16_28528527	9.298e-10	PASS_Crohns_Disease	SULT1A2	kallisto	eQTL
7.12755e-07	1.52869e-06	0.00693338	0.0138912	0.979173	NONCLASSICAL_MONOCYTES	16_28492860	2.83237e-08	16_28528527	9.298e-10	PASS_Crohns_Disease	SULT1A2	kallisto	eQTL
5.93102e-12	2.20626e-06	5.96184e-08	0.0211984	0.978799	Mono_LPS	16_28620700	1.12268e-18	16_28528527	9.298e-10	PASS_Crohns_Disease	SULT1A2	kallisto	eQTL
8.22156e-17	2.21441e-06	8.26429e-13	0.0212804	0.978717	Mono_NS	16_28602644	6.63564e-26	16_28528527	9.298e-10	PASS_Crohns_Disease	SULT1A2	kallisto	eQTL
5.65607e-12	2.27193e-06	5.68546e-08	0.0218593	0.978138	Mono_Pam3CSK4	16_28602644	9.85583e-18	16_28528527	9.298e-10	PASS_Crohns_Disease	SULT1A2	kallisto	eQTL
5.29342e-15	2.47944e-06	5.32093e-11	0.0239472	0.97605	MoDC_FLU	16_28605344	1.98553e-19	16_28528527	9.298e-10	PASS_Crohns_Disease	SULT1A2	kallisto	eQTL
3.16073e-11	2.62288e-06	3.17716e-07	0.0253905	0.974607	Mono_IAV	16_28602644	1.19757e-16	16_28528527	9.298e-10	PASS_Crohns_Disease	SULT1A2	kallisto	eQTL
7.29868e-06	2.47539e-06	0.073366	0.0239799	0.902644	MoDC_unstim	16_28605344	6.64415e-09	16_28528527	9.298e-10	PASS_Crohns_Disease	SULT1A2	kallisto	eQTL
1.01742e-05	2.79307e-06	0.0989702	0.0262951	0.874722	TFH	16_28542787	3.7686e-06	16_28528527	9.298e-10	PASS_Crohns_Disease	SULT1A2	kallisto	eQTL
5.1808e-11	8.52293e-07	5.03967e-07	0.00729804	0.992701	NONCLASSICAL_MONOCYTES	16_28554837	4.89601e-16	16_28528527	9.298e-10	PASS_Crohns_Disease	TUFM	kallisto	eQTL
1.87485e-14	8.83775e-07	1.88459e-10	0.00789157	0.992108	Mono_NS	16_28554837	2.16683e-21	16_28528527	9.298e-10	PASS_Crohns_Disease	TUFM	kallisto	eQTL
2.92429e-16	9.34176e-07	2.93948e-12	0.0083987	0.9916	Mono_Pam3CSK4	16_28487970	7.41263e-24	16_28528527	9.298e-10	PASS_Crohns_Disease	TUFM	kallisto	eQTL
1.57136e-11	9.45822e-07	1.57953e-07	0.00851589	0.991483	Mono_LPS	16_28554837	1.04718e-16	16_28528527	9.298e-10	PASS_Crohns_Disease	TUFM	kallisto	eQTL
7.90624e-14	9.46967e-07	7.94732e-10	0.00852741	0.991472	Mono_R848	16_28487970	5.16666e-20	16_28528527	9.298e-10	PASS_Crohns_Disease	TUFM	kallisto	eQTL
1.12674e-10	1.06469e-06	1.13259e-06	0.00971198	0.990286	Mono_IAV	16_28554837	5.46354e-15	16_28528527	9.298e-10	PASS_Crohns_Disease	TUFM	kallisto	eQTL
9.05774e-09	1.24735e-06	8.81098e-05	0.0111449	0.988766	CD4_NAIVE	16_28492860	1.76455e-12	16_28528527	9.298e-10	PASS_Crohns_Disease	TUFM	kallisto	eQTL
1.07554e-07	1.24871e-06	0.00104624	0.0111592	0.987793	TH17	16_28554837	3.94685e-10	16_28528527	9.298e-10	PASS_Crohns_Disease	TUFM	kallisto	eQTL
4.93976e-08	1.3464e-06	0.000480518	0.0121098	0.987408	TFH	16_28521750	1.63817e-10	16_28528527	9.298e-10	PASS_Crohns_Disease	TUFM	kallisto	eQTL
1.19859e-09	1.69502e-06	1.16594e-05	0.0155039	0.984483	CLASSICAL_MONOCYTES	16_28554837	1.14958e-13	16_28528527	9.298e-10	PASS_Crohns_Disease	TUFM	kallisto	eQTL
6.9762e-07	1.11709e-06	0.00678615	0.00988328	0.983329	CD8_NAIVE	16_28554837	1.85154e-08	16_28528527	9.298e-10	PASS_Crohns_Disease	TUFM	kallisto	eQTL
1.87567e-09	1.90912e-06	1.88542e-05	0.0182087	0.981771	MoDC_FLU	16_28473820	3.03152e-11	16_28528527	9.298e-10	PASS_Crohns_Disease	TUFM	kallisto	eQTL
8.51807e-07	1.14193e-06	0.00828602	0.0101266	0.981585	TREG_NAIVE	16_28492860	2.87058e-08	16_28528527	9.298e-10	PASS_Crohns_Disease	TUFM	kallisto	eQTL
5.1875e-08	1.94631e-06	0.000504618	0.0179513	0.981542	B_NAIVE	16_28539346	9.8844e-11	16_28528527	9.298e-10	PASS_Crohns_Disease	TUFM	kallisto	eQTL
1.65553e-07	2.33829e-06	0.00161043	0.0217693	0.976618	TH2	16_28539346	6.81383e-10	16_28528527	9.298e-10	PASS_Crohns_Disease	TUFM	kallisto	eQTL
9.88587e-07	1.85025e-06	0.00961655	0.017025	0.973356	TREG_MEMORY	16_28620700	1.9569e-09	16_28528527	9.298e-10	PASS_Crohns_Disease	TUFM	kallisto	eQTL
1.29015e-06	1.73695e-06	0.0125501	0.0159248	0.971522	NK_CD16POS	16_28554837	5.64966e-08	16_28528527	9.298e-10	PASS_Crohns_Disease	TUFM	kallisto	eQTL
6.0988e-10	3.87983e-06	6.13049e-06	0.038038	0.961952	MoDC_IFNb	16_28576068	1.83625e-12	16_28528527	9.298e-10	PASS_Crohns_Disease	TUFM	kallisto	eQTL
2.74883e-06	1.47016e-06	0.0267395	0.0133412	0.959915	TH1	16_28492860	6.40136e-08	16_28528527	9.298e-10	PASS_Crohns_Disease	TUFM	kallisto	eQTL
4.31597e-06	2.10237e-06	0.0419839	0.0195124	0.938497	TH1-17	16_28554837	5.43014e-07	16_28528527	9.298e-10	PASS_Crohns_Disease	TUFM	kallisto	eQTL
7.91131e-64	2.72246e-63	0.00401241	0.0128244	0.983163	Mono_IAV	16_50699463	3.24261e-09	16_50722970	3.245e-61	PASS_Crohns_Disease	SNX20	kallisto	eQTL
1.36086e-63	2.66113e-63	0.00690193	0.012516	0.980582	Mono_Pam3CSK4	16_50710713	4.27803e-08	16_50722970	3.245e-61	PASS_Crohns_Disease	SNX20	kallisto	eQTL
1.05182e-62	1.68979e-63	0.0533456	0.00763115	0.939023	Mono_NS	16_50699463	1.92992e-06	16_50722970	3.245e-61	PASS_Crohns_Disease	SNX20	kallisto	eQTL
7.1445e-64	2.76142e-63	0.00362351	0.0130218	0.983355	Mono_IAV	16_50699463	3.24261e-09	16_50722970	3.245e-61	PASS_Crohns_Disease	SNX20	kallisto	eQTL
1.26457e-63	2.70769e-63	0.00641358	0.0127519	0.980835	Mono_Pam3CSK4	16_50710713	4.27803e-08	16_50722970	3.245e-61	PASS_Crohns_Disease	SNX20	kallisto	eQTL
9.90837e-63	1.77871e-63	0.0502527	0.00807949	0.941668	Mono_NS	16_50699463	1.92992e-06	16_50722970	3.245e-61	PASS_Crohns_Disease	SNX20	kallisto	eQTL
7.05832e-64	2.76643e-63	0.00357979	0.0130473	0.983373	Mono_IAV	16_50699463	3.24261e-09	16_50722970	3.245e-61	PASS_Crohns_Disease	SNX20	kallisto	eQTL
1.23405e-63	2.71649e-63	0.00625876	0.0127964	0.980945	Mono_Pam3CSK4	16_50710713	4.27803e-08	16_50722970	3.245e-61	PASS_Crohns_Disease	SNX20	kallisto	eQTL
9.83943e-63	1.78972e-63	0.049903	0.00813505	0.941962	Mono_NS	16_50699463	1.92992e-06	16_50722970	3.245e-61	PASS_Crohns_Disease	SNX20	kallisto	eQTL
6.98196e-64	2.77066e-63	0.00354107	0.0130687	0.98339	Mono_IAV	16_50699463	3.24261e-09	16_50722970	3.245e-61	PASS_Crohns_Disease	SNX20	kallisto	eQTL
1.22228e-63	2.71961e-63	0.00619911	0.0128122	0.980989	Mono_Pam3CSK4	16_50710713	4.27803e-08	16_50722970	3.245e-61	PASS_Crohns_Disease	SNX20	kallisto	eQTL
9.77544e-63	1.79254e-63	0.0495785	0.00814901	0.942273	Mono_NS	16_50699463	1.92992e-06	16_50722970	3.245e-61	PASS_Crohns_Disease	SNX20	kallisto	eQTL
8.09357e-05	1.65166e-05	0.125903	0.0248439	0.849156	CD4_NAIVE	17_39946763	1.54702e-07	17_39884510	2.43e-09	PASS_Crohns_Disease	GSDMA	kallisto	eQTL
1.14119e-07	6.13107e-06	0.000177522	0.00854615	0.99127	TH1-17	17_39884510	1.45183e-10	17_39884510	2.43e-09	PASS_Crohns_Disease	GSDMB	kallisto	eQTL
2.48515e-08	8.24968e-06	3.86587e-05	0.011845	0.988108	TREG_MEMORY	17_39911790	3.39376e-12	17_39884510	2.43e-09	PASS_Crohns_Disease	GSDMB	kallisto	eQTL
2.744e-08	1.24224e-05	4.26853e-05	0.0183426	0.981602	TH1	17_39911790	4.30569e-12	17_39884510	2.43e-09	PASS_Crohns_Disease	GSDMB	kallisto	eQTL
2.89857e-07	1.27339e-05	0.000450899	0.018828	0.980708	TH2	17_39911790	3.56635e-11	17_39884510	2.43e-09	PASS_Crohns_Disease	GSDMB	kallisto	eQTL
1.14443e-06	1.2088e-05	0.00178027	0.0178236	0.980383	TREG_NAIVE	17_39911790	1.43065e-09	17_39884510	2.43e-09	PASS_Crohns_Disease	GSDMB	kallisto	eQTL
4.2154e-06	1.09421e-05	0.00655742	0.0160441	0.977383	CD4_N_STIM	17_39913696	2.56114e-08	17_39884510	2.43e-09	PASS_Crohns_Disease	GSDMB	kallisto	eQTL
3.19371e-07	1.92804e-05	0.00049681	0.0290219	0.970462	CD4_NAIVE	17_39911790	2.73994e-11	17_39884510	2.43e-09	PASS_Crohns_Disease	GSDMB	kallisto	eQTL
6.33706e-14	2.06211e-05	1.39024e-10	0.0442833	0.955696	LCL	17_39872381	6.06008e-16	17_39884510	2.43e-09	PASS_Crohns_Disease	GSDMB	kallisto	eQTL
1.74728e-08	3.69533e-05	2.71805e-05	0.0565407	0.943395	NK_CD16POS	17_39913696	1.11282e-13	17_39884510	2.43e-09	PASS_Crohns_Disease	GSDMB	kallisto	eQTL
3.98886e-08	3.69996e-05	6.20502e-05	0.0566128	0.943288	CD8_NAIVE	17_39913696	1.17329e-13	17_39884510	2.43e-09	PASS_Crohns_Disease	GSDMB	kallisto	eQTL
1.98197e-09	4.95274e-05	3.08313e-06	0.0761204	0.923827	TH17	17_39911790	1.42833e-15	17_39884510	2.43e-09	PASS_Crohns_Disease	GSDMB	kallisto	eQTL
6.42298e-09	5.43339e-05	9.99151e-06	0.0836048	0.916331	TFH	17_39911790	1.84978e-15	17_39884510	2.43e-09	PASS_Crohns_Disease	GSDMB	kallisto	eQTL
2.53507e-14	8.82379e-05	3.94353e-11	0.136398	0.863513	B_NAIVE	17_39895095	7.68299e-23	17_39884510	2.43e-09	PASS_Crohns_Disease	GSDMB	kallisto	eQTL
5.94821e-08	0.000120133	9.25296e-05	0.186064	0.813723	CD8_N_STIM	17_39909987	1.20932e-13	17_39884510	2.43e-09	PASS_Crohns_Disease	GSDMB	kallisto	eQTL
1.16863e-05	1.43634e-05	0.018179	0.0213831	0.960412	B_NAIVE	17_39911790	6.76564e-08	17_39884510	2.43e-09	PASS_Crohns_Disease	GSDMB_ORMDL3	kallisto	eQTL
8.16968e-05	1.53695e-05	0.127086	0.0230589	0.849758	CD8_NAIVE	17_39929538	1.24213e-07	17_39884510	2.43e-09	PASS_Crohns_Disease	GSDMB_ORMDL3	kallisto	eQTL
9.93008e-05	5.98333e-06	0.154471	0.00847065	0.836953	TH17	17_39905964	3.62741e-05	17_39884510	2.43e-09	PASS_Crohns_Disease	IGFBP4	kallisto	eQTL
3.10133e-05	9.07038e-06	0.0482438	0.0131712	0.938545	NK_CD16POS	17_39946763	5.24079e-07	17_39884510	2.43e-09	PASS_Crohns_Disease	IKZF3	kallisto	eQTL
0.000116983	7.93972e-06	0.181978	0.0115446	0.806353	TREG_NAIVE	17_39900944	5.43908e-05	17_39884510	2.43e-09	PASS_Crohns_Disease	IKZF3	kallisto	eQTL
1.47285e-06	6.93562e-06	0.00229114	0.00980106	0.987899	TREG_NAIVE	17_39913696	1.06251e-08	17_39884510	2.43e-09	PASS_Crohns_Disease	ORMDL3	kallisto	eQTL
6.98489e-10	9.12813e-06	1.08656e-06	0.0132128	0.986777	TH2	17_39911790	4.81548e-15	17_39884510	2.43e-09	PASS_Crohns_Disease	ORMDL3	kallisto	eQTL
1.78035e-07	9.06271e-06	0.000276949	0.0131112	0.986603	CD4_NAIVE	17_39913696	1.17818e-10	17_39884510	2.43e-09	PASS_Crohns_Disease	ORMDL3	kallisto	eQTL
4.24075e-08	1.08881e-05	6.59686e-05	0.0159534	0.98397	CD4_N_STIM	17_39911790	4.23883e-12	17_39884510	2.43e-09	PASS_Crohns_Disease	ORMDL3	kallisto	eQTL
5.89038e-08	1.17335e-05	9.163e-05	0.0172698	0.982627	TFH	17_39911790	5.04033e-12	17_39884510	2.43e-09	PASS_Crohns_Disease	ORMDL3	kallisto	eQTL
3.89756e-07	1.23374e-05	0.0006063	0.0182107	0.98117	TREG_MEMORY	17_39887090	3.33179e-10	17_39884510	2.43e-09	PASS_Crohns_Disease	ORMDL3	kallisto	eQTL
3.12157e-07	1.29935e-05	0.000485587	0.0192323	0.980269	CD8_N_STIM	17_39900944	2.68503e-10	17_39884510	2.43e-09	PASS_Crohns_Disease	ORMDL3	kallisto	eQTL
2.69283e-06	1.30995e-05	0.00418893	0.019401	0.976394	CD8_NAIVE	17_39913696	2.38554e-09	17_39884510	2.43e-09	PASS_Crohns_Disease	ORMDL3	kallisto	eQTL
9.37789e-08	1.67019e-05	0.000145881	0.0250065	0.974831	TH1-17	17_39913696	9.30115e-12	17_39884510	2.43e-09	PASS_Crohns_Disease	ORMDL3	kallisto	eQTL
7.57293e-12	2.05133e-05	1.17804e-08	0.0309412	0.969038	NK_CD16POS	17_39900944	4.98196e-18	17_39884510	2.43e-09	PASS_Crohns_Disease	ORMDL3	kallisto	eQTL
2.86562e-09	2.10121e-05	4.45773e-06	0.0317179	0.968257	TH1	17_39895095	5.21435e-14	17_39884510	2.43e-09	PASS_Crohns_Disease	ORMDL3	kallisto	eQTL
3.81385e-09	3.26711e-05	5.93277e-06	0.0498727	0.950089	TH17	17_39909987	2.34499e-14	17_39884510	2.43e-09	PASS_Crohns_Disease	ORMDL3	kallisto	eQTL
7.87176e-18	8.04851e-05	1.22452e-14	0.124326	0.875593	B_NAIVE	17_39895095	2.02515e-27	17_39884510	2.43e-09	PASS_Crohns_Disease	ORMDL3	kallisto	eQTL
2.66547e-42	6.99149e-05	5.84758e-39	0.152534	0.847396	LCL	17_39895095	1.14317e-47	17_39884510	2.43e-09	PASS_Crohns_Disease	ORMDL3	kallisto	eQTL
8.30446e-05	3.7915e-05	0.0199594	0.00814093	0.971779	MoDC_FLU	17_42373080	3.60602e-06	17_42362183	2.923e-08	PASS_Crohns_Disease	STAT3	kallisto	eQTL
0.000273222	9.77352e-05	0.0475468	0.0160721	0.93601	LCL	19_10426592	2.21101e-05	19_10402235	1.661e-08	PASS_Crohns_Disease	KEAP1	kallisto	eQTL
2.94203e-06	0.000154975	0.00051198	0.0259959	0.973334	LCL	19_10401724	2.91752e-08	19_10402235	1.661e-08	PASS_Crohns_Disease	PDE4A	kallisto	eQTL
0.000189681	3.97328e-05	0.0910153	0.0181745	0.890581	LCL	1_155352351	1.67266e-05	1_155290559	3.624e-08	PASS_Crohns_Disease	ADAM15	kallisto	eQTL
0.000135341	4.18607e-05	0.0649411	0.0191704	0.915711	MoDC_IFNb	1_155290305	1.59987e-05	1_155290559	3.624e-08	PASS_Crohns_Disease	FDPS	kallisto	eQTL
0.000310865	4.74199e-05	0.149163	0.021925	0.828554	CD4_N_STIM	1_155279907	3.3173e-06	1_155290559	3.624e-08	PASS_Crohns_Disease	GBAP1	kallisto	eQTL
6.358e-05	4.50928e-05	0.0305077	0.0206883	0.948695	MoDC_FLU	1_155304078	2.45029e-06	1_155290559	3.624e-08	PASS_Crohns_Disease	RP11-29H23.8	kallisto	eQTL
0.000118031	5.24798e-05	0.0566353	0.0242626	0.918932	MoDC_FLU	1_155254300	8.25e-06	1_155290559	3.624e-08	PASS_Crohns_Disease	SCAMP3	kallisto	eQTL
2.25078e-08	8.69978e-05	1.08e-05	0.0407853	0.959117	MoDC_IFNb	1_155304078	4.40356e-13	1_155290559	3.624e-08	PASS_Crohns_Disease	YY1AP1	kallisto	eQTL
1.02225e-07	0.00019508	4.90507e-05	0.0926987	0.907057	MoDC_FLU	1_155304078	1.36161e-12	1_155290559	3.624e-08	PASS_Crohns_Disease	YY1AP1	kallisto	eQTL
5.2035e-07	7.44161e-08	0.0725471	0.00945709	0.917995	MoDC_IFNb	20_63706054	7.61148e-06	20_63718234	7.284e-11	PASS_Crohns_Disease	ARFRP1	kallisto	eQTL
9.44599e-07	8.11904e-08	0.131696	0.0104617	0.857842	NONCLASSICAL_MONOCYTES	20_63706054	1.5608e-05	20_63718234	7.284e-11	PASS_Crohns_Disease	ARFRP1	kallisto	eQTL
1.27783e-06	1.02707e-07	0.178155	0.0135111	0.808332	LCL	20_63742354	0.000160288	20_63718234	7.284e-11	PASS_Crohns_Disease	ARFRP1	kallisto	eQTL
7.23198e-07	2.47287e-07	0.100828	0.0336111	0.86556	TREG_NAIVE	20_63768288	5.16545e-08	20_63718234	7.284e-11	PASS_Crohns_Disease	LIME1	kallisto	eQTL
1.10339e-06	8.76117e-08	0.153834	0.01138	0.834784	TH2	20_63731211	1.1834e-05	20_63718234	7.284e-11	PASS_Crohns_Disease	LIME1	kallisto	eQTL
2.05969e-10	6.35837e-07	2.87161e-05	0.087736	0.912235	NONCLASSICAL_MONOCYTES	20_63678486	1.95182e-16	20_63718234	7.284e-11	PASS_Crohns_Disease	RTEL1	kallisto	eQTL
4.50499e-12	5.22322e-08	6.28085e-07	0.00628849	0.993711	TH1-17	20_63731211	4.11462e-15	20_63718234	7.284e-11	PASS_Crohns_Disease	novelGene_LIME1_AS	kallisto	eQTL
1.5774e-12	5.26526e-08	2.19921e-07	0.00634716	0.993653	TFH	20_63731211	9.08975e-16	20_63718234	7.284e-11	PASS_Crohns_Disease	novelGene_LIME1_AS	kallisto	eQTL
5.98884e-11	5.44736e-08	8.34963e-06	0.00660131	0.99339	CD8_NAIVE	20_63731211	4.63923e-14	20_63718234	7.284e-11	PASS_Crohns_Disease	novelGene_LIME1_AS	kallisto	eQTL
1.00778e-11	5.4542e-08	1.40504e-06	0.00661084	0.993388	TH17	20_63731211	4.81603e-15	20_63718234	7.284e-11	PASS_Crohns_Disease	novelGene_LIME1_AS	kallisto	eQTL
5.18368e-12	5.49481e-08	7.22708e-07	0.00666752	0.993332	CD4_NAIVE	20_63731211	9.42574e-16	20_63718234	7.284e-11	PASS_Crohns_Disease	novelGene_LIME1_AS	kallisto	eQTL
1.61181e-10	5.74356e-08	2.24718e-05	0.0070147	0.992963	TH2	20_63731211	2.88747e-13	20_63718234	7.284e-11	PASS_Crohns_Disease	novelGene_LIME1_AS	kallisto	eQTL
3.84437e-09	5.54921e-08	0.000535981	0.00674397	0.99272	TH1	20_63731211	3.16287e-10	20_63718234	7.284e-11	PASS_Crohns_Disease	novelGene_LIME1_AS	kallisto	eQTL
1.15322e-09	5.96733e-08	0.000160782	0.00732713	0.992512	TREG_NAIVE	20_63731211	8.51465e-12	20_63718234	7.284e-11	PASS_Crohns_Disease	novelGene_LIME1_AS	kallisto	eQTL
1.91251e-09	8.65346e-08	0.000266641	0.011076	0.988657	TREG_MEMORY	20_63742354	1.31083e-11	20_63718234	7.284e-11	PASS_Crohns_Disease	novelGene_LIME1_AS	kallisto	eQTL
6.0747e-17	7.85903e-07	8.46934e-12	0.108679	0.89132	LCL	20_63738542	8.60983e-19	20_63718234	7.284e-11	PASS_Crohns_Disease	novelGene_LIME1_AS	kallisto	eQTL
1.22294e-06	7.06616e-08	0.170502	0.00903116	0.820466	NK_CD16POS	20_63706054	1.5836e-05	20_63718234	7.284e-11	PASS_Crohns_Disease	novelGene_LIME1_AS	kallisto	eQTL
1.00372e-09	2.09688e-10	0.078676	0.0155305	0.905793	LCL	21_44188654	8.66736e-05	21_44193942	1.439e-13	PASS_Crohns_Disease	LINC01678	kallisto	eQTL
1.26544e-09	4.5321e-10	0.0991912	0.0346586	0.86615	Mono_LPS	21_44213343	3.17355e-07	21_44193942	1.439e-13	PASS_Crohns_Disease	LINC01678	kallisto	eQTL
3.67276e-10	1.16772e-10	0.0287889	0.00819011	0.963021	Mono_Pam3CSK4	21_44195858	1.33149e-06	21_44193942	1.439e-13	PASS_Crohns_Disease	PFKL	kallisto	eQTL
1.32866e-09	1.21048e-10	0.104147	0.00860107	0.887252	Mono_LPS	21_44192067	1.29073e-05	21_44193942	1.439e-13	PASS_Crohns_Disease	PFKL	kallisto	eQTL
2.36991e-09	1.12022e-10	0.185765	0.00797454	0.80626	Mono_NS	21_44192067	4.4514e-05	21_44193942	1.439e-13	PASS_Crohns_Disease	PFKL	kallisto	eQTL
8.16423e-17	2.70786e-06	9.06113e-13	0.0290825	0.970915	LCL	22_21568615	7.12591e-19	22_21585900	1.217e-09	PASS_Crohns_Disease	UBE2L3	kallisto	eQTL
7.50252e-06	2.03083e-06	0.0832672	0.0216443	0.895079	TH17	22_21595122	1.36582e-06	22_21585900	1.217e-09	PASS_Crohns_Disease	UBE2L3	kallisto	eQTL
9.08249e-06	1.92674e-06	0.100803	0.0205053	0.878681	CD8_N_STIM	22_21622645	1.31225e-06	22_21585900	1.217e-09	PASS_Crohns_Disease	UBE2L3	kallisto	eQTL
1.20696e-05	2.12834e-06	0.133956	0.0227783	0.843252	NONCLASSICAL_MONOCYTES	22_21591562	1.42955e-06	22_21585900	1.217e-09	PASS_Crohns_Disease	UBE2L3	kallisto	eQTL
1.37586e-05	1.86202e-06	0.152701	0.0198383	0.827445	TH2	22_21622645	4.51395e-06	22_21585900	1.217e-09	PASS_Crohns_Disease	UBE2L3	kallisto	eQTL
1.31538e-06	2.33055e-06	0.0145989	0.0249053	0.960492	LCL	22_21566614	1.05965e-05	22_21585900	1.217e-09	PASS_Crohns_Disease	UBE2L3_CCDC116	kallisto	eQTL
4.48096e-07	4.04622e-06	0.00361624	0.0316893	0.96469	MoDC_FLU	22_39312352	3.29708e-09	22_39263768	3.651e-10	PASS_Crohns_Disease	PDGFB	kallisto	eQTL
4.04586e-10	2.1421e-07	2.82058e-05	0.0139477	0.986024	MoDC_FLU	2_102437989	1.94884e-10	2_102454108	1.477e-10	PASS_Crohns_Disease	IL18R1	kallisto	eQTL
1.81272e-07	6.27536e-07	0.012636	0.0427995	0.944564	TH17	2_102473219	6.02981e-09	2_102454108	1.477e-10	PASS_Crohns_Disease	IL18R1	kallisto	eQTL
2.69397e-07	2.59345e-06	0.018779	0.179982	0.801236	NK_CD16POS	2_102374909	1.05483e-08	2_102454108	1.477e-10	PASS_Crohns_Disease	IL18R1	kallisto	eQTL
8.48738e-18	2.63479e-05	6.80831e-15	0.0201556	0.979818	LCL	2_230242220	1.96748e-22	2_230252159	1.116e-08	PASS_Crohns_Disease	SP140	kallisto	eQTL
1.3624e-36	1.35252e-37	0.165335	0.0155945	0.819071	TH2	2_233277843	4.10824e-05	2_233275771	3.876e-38	PASS_Crohns_Disease	ATG16L1	kallisto	eQTL
1.40084e-36	1.00101e-37	0.169999	0.0113291	0.818672	NONCLASSICAL_MONOCYTES	2_233267060	6.20335e-05	2_233275771	3.876e-38	PASS_Crohns_Disease	ATG16L1	kallisto	eQTL
3.27815e-12	1.73823e-10	0.000407356	0.0206211	0.978972	LCL	3_49641218	1.9589e-07	3_49629531	1.094e-13	PASS_Crohns_Disease	APEH	kallisto	eQTL
3.14196e-10	1.72461e-10	0.0390433	0.0204903	0.940466	CD4_N_STIM	3_49532767	1.28511e-06	3_49629531	1.094e-13	PASS_Crohns_Disease	APEH	kallisto	eQTL
5.58268e-10	1.60252e-10	0.0693726	0.019002	0.911625	CD8_N_STIM	3_49628543	4.93171e-06	3_49629531	1.094e-13	PASS_Crohns_Disease	APEH	kallisto	eQTL
8.0793e-10	1.46593e-10	0.100397	0.017334	0.882269	TH17	3_49628543	1.05258e-05	3_49629531	1.094e-13	PASS_Crohns_Disease	APEH	kallisto	eQTL
8.02697e-10	2.00441e-10	0.0997465	0.0240314	0.876222	TH1-17	3_49611638	8.42025e-06	3_49629531	1.094e-13	PASS_Crohns_Disease	APEH	kallisto	eQTL
1.42599e-09	1.56958e-10	0.1772	0.0187001	0.8041	TH17	3_49628543	3.71711e-05	3_49629531	1.094e-13	PASS_Crohns_Disease	DAG1	kallisto	eQTL
2.22115e-10	1.9961e-10	0.0276009	0.0238558	0.948543	MoDC_IFNb	3_49533449	1.85846e-06	3_49629531	1.094e-13	PASS_Crohns_Disease	GPX1	kallisto	eQTL
4.18863e-13	4.25323e-10	5.20497e-05	0.0519043	0.948044	MoDC_FLU	3_49533449	1.6324e-11	3_49629531	1.094e-13	PASS_Crohns_Disease	GPX1	kallisto	eQTL
1.07188e-09	2.10415e-10	0.133196	0.0253055	0.841498	Mono_R848	3_49532767	5.05936e-06	3_49629531	1.094e-13	PASS_Crohns_Disease	USP4	kallisto	eQTL
5.41156e-22	1.24892e-18	1.20733e-06	0.00178817	0.998211	Mono_R848	5_132435113	4.42466e-13	5_132435113	1.36e-20	PASS_Crohns_Disease	LINC02863	kallisto	eQTL
3.35599e-19	1.97753e-18	0.000748729	0.00341609	0.995835	Mono_Pam3CSK4	5_132435113	6.29742e-09	5_132435113	1.36e-20	PASS_Crohns_Disease	LINC02863	kallisto	eQTL
3.46339e-18	8.5589e-18	0.00772693	0.018121	0.974152	Mono_LPS	5_132461855	3.73019e-09	5_132435113	1.36e-20	PASS_Crohns_Disease	LINC02863	kallisto	eQTL
1.14315e-16	1.43517e-17	0.141681	0.016946	0.841373	TH17	5_132316836	2.10779e-06	5_132448701	2.635e-20	PASS_Crohns_Disease	P4HA2	kallisto	eQTL
4.7948e-20	1.44333e-17	5.94263e-05	0.0169054	0.983035	TH17	5_132316836	9.48005e-13	5_132448701	2.635e-20	PASS_Crohns_Disease	SLC22A5	kallisto	eQTL
4.33752e-19	1.42895e-17	0.000537587	0.0167275	0.982735	CD8_N_STIM	5_132316836	2.70328e-11	5_132448701	2.635e-20	PASS_Crohns_Disease	SLC22A5	kallisto	eQTL
3.10879e-19	1.45958e-17	0.0003853	0.0171073	0.982507	NK_CD16POS	5_132350453	1.89024e-11	5_132448701	2.635e-20	PASS_Crohns_Disease	SLC22A5	kallisto	eQTL
7.05089e-19	1.42615e-17	0.00087388	0.0166931	0.982433	TH1-17	5_132316836	5.70313e-11	5_132448701	2.635e-20	PASS_Crohns_Disease	SLC22A5	kallisto	eQTL
6.75171e-19	1.43787e-17	0.0008368	0.0168385	0.982325	CD4_N_STIM	5_132316836	3.21222e-11	5_132448701	2.635e-20	PASS_Crohns_Disease	SLC22A5	kallisto	eQTL
9.11764e-19	1.42482e-17	0.00113003	0.0166769	0.982193	TH2	5_132350453	1.40433e-10	5_132448701	2.635e-20	PASS_Crohns_Disease	SLC22A5	kallisto	eQTL
5.16208e-19	1.47575e-17	0.000639782	0.0173082	0.982052	TREG_MEMORY	5_132316836	5.88072e-11	5_132448701	2.635e-20	PASS_Crohns_Disease	SLC22A5	kallisto	eQTL
8.66901e-19	1.57768e-17	0.00107443	0.0185732	0.980352	CLASSICAL_MONOCYTES	5_132350453	7.77159e-11	5_132448701	2.635e-20	PASS_Crohns_Disease	SLC22A5	kallisto	eQTL
2.59952e-18	1.45599e-17	0.00322181	0.0170657	0.979712	TH1	5_132316836	1.14023e-09	5_132448701	2.635e-20	PASS_Crohns_Disease	SLC22A5	kallisto	eQTL
4.45869e-18	1.51123e-17	0.00552605	0.0177533	0.976721	NONCLASSICAL_MONOCYTES	5_132350453	1.32879e-09	5_132448701	2.635e-20	PASS_Crohns_Disease	SLC22A5	kallisto	eQTL
5.62856e-18	1.42965e-17	0.00697598	0.0167427	0.976281	CD8_NAIVE	5_132350453	3.96028e-09	5_132448701	2.635e-20	PASS_Crohns_Disease	SLC22A5	kallisto	eQTL
1.44305e-17	1.45099e-17	0.017885	0.0170183	0.965097	TFH	5_132350453	1.57382e-08	5_132448701	2.635e-20	PASS_Crohns_Disease	SLC22A5	kallisto	eQTL
1.92192e-17	1.47392e-17	0.0238201	0.0173088	0.958871	CD4_NAIVE	5_132350453	2.89524e-08	5_132448701	2.635e-20	PASS_Crohns_Disease	SLC22A5	kallisto	eQTL
5.38205e-17	1.77417e-17	0.0667046	0.0210767	0.912219	B_NAIVE	5_132316836	1.8791e-07	5_132448701	2.635e-20	PASS_Crohns_Disease	SLC22A5	kallisto	eQTL
7.49909e-17	1.48364e-17	0.0929429	0.0174985	0.889559	TREG_NAIVE	5_132316836	4.22021e-07	5_132448701	2.635e-20	PASS_Crohns_Disease	SLC22A5	kallisto	eQTL
6.68679e-20	6.76696e-17	0.000149184	0.150123	0.849728	LCL	5_132419312	1.55685e-11	5_132435113	1.36e-20	PASS_Crohns_Disease	SLC22A5	kallisto	eQTL
3.36612e-17	3.9188e-17	0.0750991	0.0865911	0.83831	Mono_Pam3CSK4	5_132371737	5.59812e-08	5_132435113	1.36e-20	PASS_Crohns_Disease	SLC22A5	kallisto	eQTL
6.2715e-22	1.24991e-18	1.39918e-06	0.00179038	0.998208	Mono_R848	5_132435113	4.42466e-13	5_132435113	1.36e-20	PASS_Crohns_Disease	LINC02863	kallisto	eQTL
3.53262e-19	1.80634e-18	0.000788133	0.00303379	0.996178	Mono_Pam3CSK4	5_132435113	6.29742e-09	5_132435113	1.36e-20	PASS_Crohns_Disease	LINC02863	kallisto	eQTL
3.51549e-18	8.26287e-18	0.00784311	0.0174599	0.974697	Mono_LPS	5_132461855	3.73019e-09	5_132435113	1.36e-20	PASS_Crohns_Disease	LINC02863	kallisto	eQTL
1.21207e-16	1.2092e-17	0.150221	0.014151	0.835628	TH17	5_132340627	2.10779e-06	5_132448701	2.635e-20	PASS_Crohns_Disease	P4HA2	kallisto	eQTL
5.90504e-20	1.21559e-17	7.3186e-05	0.01408	0.985847	TH17	5_132340627	9.48005e-13	5_132448701	2.635e-20	PASS_Crohns_Disease	SLC22A5	kallisto	eQTL
4.5825e-19	1.19778e-17	0.000567947	0.0138595	0.985573	CD8_N_STIM	5_132340627	2.70328e-11	5_132448701	2.635e-20	PASS_Crohns_Disease	SLC22A5	kallisto	eQTL
3.18163e-19	1.23392e-17	0.000394325	0.0143076	0.985298	NK_CD16POS	5_132340627	1.89024e-11	5_132448701	2.635e-20	PASS_Crohns_Disease	SLC22A5	kallisto	eQTL
7.58385e-19	1.19385e-17	0.000939929	0.013811	0.985249	TH1-17	5_132340627	5.70313e-11	5_132448701	2.635e-20	PASS_Crohns_Disease	SLC22A5	kallisto	eQTL
7.30281e-19	1.2073e-17	0.000905097	0.0139779	0.985117	CD4_N_STIM	5_132340627	3.21222e-11	5_132448701	2.635e-20	PASS_Crohns_Disease	SLC22A5	kallisto	eQTL
1.03805e-18	1.19482e-17	0.00128655	0.0138235	0.98489	TH2	5_132340627	1.40433e-10	5_132448701	2.635e-20	PASS_Crohns_Disease	SLC22A5	kallisto	eQTL
5.26792e-19	1.25195e-17	0.000652897	0.0145316	0.984816	TREG_MEMORY	5_132340627	5.88072e-11	5_132448701	2.635e-20	PASS_Crohns_Disease	SLC22A5	kallisto	eQTL
9.31675e-19	1.35275e-17	0.0011547	0.0157826	0.983063	CLASSICAL_MONOCYTES	5_132340627	7.77159e-11	5_132448701	2.635e-20	PASS_Crohns_Disease	SLC22A5	kallisto	eQTL
2.69714e-18	1.22864e-17	0.00334279	0.0142451	0.982412	TH1	5_132340627	1.14023e-09	5_132448701	2.635e-20	PASS_Crohns_Disease	SLC22A5	kallisto	eQTL
4.88536e-18	1.28173e-17	0.00605482	0.0149065	0.979039	NONCLASSICAL_MONOCYTES	5_132340627	1.32879e-09	5_132448701	2.635e-20	PASS_Crohns_Disease	SLC22A5	kallisto	eQTL
6.40552e-18	1.19898e-17	0.00793888	0.0138818	0.978179	CD8_NAIVE	5_132340627	3.96028e-09	5_132448701	2.635e-20	PASS_Crohns_Disease	SLC22A5	kallisto	eQTL
1.5333e-17	1.22365e-17	0.0190034	0.0141989	0.966798	TFH	5_132340627	1.57382e-08	5_132448701	2.635e-20	PASS_Crohns_Disease	SLC22A5	kallisto	eQTL
2.00251e-17	1.24838e-17	0.0248187	0.0145115	0.96067	CD4_NAIVE	5_132340627	2.89524e-08	5_132448701	2.635e-20	PASS_Crohns_Disease	SLC22A5	kallisto	eQTL
5.38022e-17	1.4018e-17	0.0666815	0.0164568	0.916862	B_NAIVE	5_132340627	1.8791e-07	5_132448701	2.635e-20	PASS_Crohns_Disease	SLC22A5	kallisto	eQTL
7.61173e-17	1.22539e-17	0.0943384	0.0142959	0.891366	TREG_NAIVE	5_132340627	4.22021e-07	5_132448701	2.635e-20	PASS_Crohns_Disease	SLC22A5	kallisto	eQTL
6.73275e-20	6.23889e-17	0.000150209	0.138329	0.861521	LCL	5_132419312	1.55685e-11	5_132435113	1.36e-20	PASS_Crohns_Disease	SLC22A5	kallisto	eQTL
3.52589e-17	3.4778e-17	0.0786632	0.0767457	0.844591	Mono_Pam3CSK4	5_132371737	5.59812e-08	5_132435113	1.36e-20	PASS_Crohns_Disease	SLC22A5	kallisto	eQTL
6.64652e-22	1.21652e-18	1.20541e-06	0.00120748	0.998791	Mono_R848	5_132435113	4.42466e-13	5_132435113	1.36e-20	PASS_Crohns_Disease	LINC02863	kallisto	eQTL
4.0583e-19	1.49232e-18	0.000736009	0.00170891	0.997555	Mono_Pam3CSK4	5_132435113	6.29742e-09	5_132435113	1.36e-20	PASS_Crohns_Disease	LINC02863	kallisto	eQTL
4.03584e-18	8.42233e-18	0.00731936	0.0142963	0.978384	Mono_LPS	5_132461855	3.73019e-09	5_132435113	1.36e-20	PASS_Crohns_Disease	LINC02863	kallisto	eQTL
1.35705e-17	1.47217e-16	0.0111543	0.120137	0.868708	TREG_MEMORY	5_132371737	5.88072e-11	5_132448701	2.635e-20	PASS_Crohns_Disease	SLC22A5	kallisto	eQTL
1.03111e-17	1.76522e-16	0.00847526	0.144246	0.847279	NK_CD16POS	5_132371737	1.89024e-11	5_132448701	2.635e-20	PASS_Crohns_Disease	SLC22A5	kallisto	eQTL
1.29145e-15	5.53995e-15	0.00235066	0.00909513	0.988554	TH1-17	5_150843825	6.68529e-11	5_150866162	1.622e-17	PASS_Crohns_Disease	IRGM	kallisto	eQTL
4.26732e-14	5.99631e-15	0.0776727	0.010002	0.912325	TH1	5_150843825	1.81389e-07	5_150866162	1.622e-17	PASS_Crohns_Disease	IRGM	kallisto	eQTL
5.04701e-14	5.42184e-15	0.0918644	0.00896953	0.899166	TFH	5_150843825	1.09039e-07	5_150866162	1.622e-17	PASS_Crohns_Disease	IRGM	kallisto	eQTL
5.69979e-32	3.43571e-33	0.164389	0.0090825	0.826528	TFH	5_40412233	4.70929e-05	5_40410482	4.469e-34	PASS_Crohns_Disease	PRKAA1	kallisto	eQTL
5.73115e-32	3.43472e-33	0.165294	0.00908055	0.825626	TFH	5_40412233	4.70929e-05	5_40410482	4.469e-34	PASS_Crohns_Disease	PRKAA1	kallisto	eQTL
5.88884e-32	2.83051e-33	0.169816	0.00733948	0.822844	TFH	5_40412233	4.70929e-05	5_40410482	4.469e-34	PASS_Crohns_Disease	PRKAA1	kallisto	eQTL
5.88884e-32	2.83051e-33	0.169816	0.00733948	0.822844	TFH	5_40412233	4.70929e-05	5_40410482	4.469e-34	PASS_Crohns_Disease	PRKAA1	kallisto	eQTL
1.12701e-20	6.65082e-18	5.17136e-05	0.0295472	0.970401	LCL	5_40517623	2.68345e-09	5_40607808	9.385e-21	PASS_Crohns_Disease	PTGER4	kallisto	eQTL
2.22004e-18	4.43144e-18	0.000515614	2.97681e-05	0.999455	LCL	5_40622847	2.77136e-07	5_40622847	5.103e-20	PASS_Crohns_Disease	PTGER4	kallisto	eQTL
6.81653e-06	7.75458e-06	0.0385828	0.0429739	0.918429	LCL	5_40767295	4.08739e-06	5_40842014	1.436e-09	PASS_Crohns_Disease	PRKAA1	kallisto	eQTL
1.51956e-05	3.00482e-06	0.0860099	0.01611	0.897862	LCL	5_40829209	3.65483e-05	5_40842014	1.436e-09	PASS_Crohns_Disease	PTGER4	kallisto	eQTL
7.73344e-08	3.55037e-08	0.0969929	0.0436695	0.859338	CD4_N_STIM	5_96908934	4.90082e-07	5_96998854	9.37e-12	PASS_Crohns_Disease	CTD-2260A17.2	kallisto	eQTL
4.78937e-08	6.93484e-08	0.0600683	0.086123	0.853809	CD8_N_STIM	5_96908934	4.34112e-08	5_96998854	9.37e-12	PASS_Crohns_Disease	CTD-2260A17.2	kallisto	eQTL
1.63551e-09	3.40555e-08	0.00258291	0.0528382	0.944579	LCL	5_96954020	3.53348e-09	5_96998854	9.37e-12	PASS_Crohns_Disease	ERAP1	kallisto	eQTL
6.60973e-14	8.35079e-09	1.04385e-07	0.0122003	0.9878	MoDC_FLU	5_96908845	2.16888e-13	5_96998854	9.37e-12	PASS_Crohns_Disease	ERAP2	kallisto	eQTL
2.66869e-12	1.12205e-08	4.21458e-06	0.0167369	0.983259	Mono_Pam3CSK4	5_97027703	3.95749e-13	5_96998854	9.37e-12	PASS_Crohns_Disease	ERAP2	kallisto	eQTL
7.57232e-16	1.62528e-08	1.19587e-09	0.0246922	0.975308	Mono_LPS	5_96937594	1.48958e-19	5_96998854	9.37e-12	PASS_Crohns_Disease	ERAP2	kallisto	eQTL
2.18718e-109	1.65018e-08	3.45415e-103	0.0250859	0.974914	LCL	5_97014384	2.43785e-112	5_96998854	9.37e-12	PASS_Crohns_Disease	ERAP2	kallisto	eQTL
3.37808e-38	1.65377e-08	5.33489e-32	0.0251426	0.974857	MoDC_IFNb	5_96937594	2.74908e-45	5_96998854	9.37e-12	PASS_Crohns_Disease	ERAP2	kallisto	eQTL
9.49035e-13	1.66272e-08	1.49878e-06	0.025284	0.974714	Mono_NS	5_96937594	2.03892e-14	5_96998854	9.37e-12	PASS_Crohns_Disease	ERAP2	kallisto	eQTL
4.16839e-16	1.82529e-08	6.58301e-10	0.0278541	0.972146	Mono_IAV	5_97027703	1.09912e-19	5_96998854	9.37e-12	PASS_Crohns_Disease	ERAP2	kallisto	eQTL
3.12612e-09	1.53694e-08	0.00493698	0.0233006	0.971762	MoDC_unstim	5_96937594	8.84958e-10	5_96998854	9.37e-12	PASS_Crohns_Disease	ERAP2	kallisto	eQTL
7.13806e-14	1.90654e-08	1.12729e-07	0.0291385	0.970861	Mono_R848	5_97036461	4.23834e-17	5_96998854	9.37e-12	PASS_Crohns_Disease	ERAP2	kallisto	eQTL
4.15262e-14	6.96939e-08	5.20822e-08	0.0864966	0.913503	TH1	5_96938519	1.04207e-18	5_96998854	9.37e-12	PASS_Crohns_Disease	ERAP2	kallisto	eQTL
1.86719e-11	1.41694e-07	2.34183e-05	0.176889	0.823087	B_NAIVE	5_96908934	9.26282e-15	5_96998854	9.37e-12	PASS_Crohns_Disease	ERAP2	kallisto	eQTL
9.16342e-12	1.47482e-07	1.14928e-05	0.184156	0.815832	CD8_N_STIM	5_96908934	4.68255e-15	5_96998854	9.37e-12	PASS_Crohns_Disease	ERAP2	kallisto	eQTL
6.19206e-13	1.54653e-07	7.76609e-07	0.193159	0.80684	TFH	5_96908934	7.90803e-17	5_96998854	9.37e-12	PASS_Crohns_Disease	ERAP2	kallisto	eQTL
1.4668e-08	1.03878e-08	0.0231646	0.0154436	0.961392	Mono_Pam3CSK4	5_96908845	1.02045e-06	5_96998854	9.37e-12	PASS_Crohns_Disease	LNPEP	kallisto	eQTL
1.71495e-10	4.32184e-08	0.000702505	0.176215	0.823082	LCL	6_167048074	8.7581e-09	6_166997520	7.572e-12	PASS_Crohns_Disease	CEP43	kallisto	eQTL
1.50324e-10	4.82583e-09	0.000615781	0.0187878	0.980596	Mono_Pam3CSK4	6_166969587	2.23545e-09	6_166997520	7.572e-12	PASS_Crohns_Disease	RNASET2	kallisto	eQTL
2.39496e-15	5.19064e-09	9.81061e-09	0.020283	0.979717	CD8_N_STIM	6_166972135	6.57523e-19	6_166997520	7.572e-12	PASS_Crohns_Disease	RNASET2	kallisto	eQTL
5.48762e-14	5.30846e-09	2.24792e-07	0.0207661	0.979234	TH1	6_166990699	5.99227e-16	6_166997520	7.572e-12	PASS_Crohns_Disease	RNASET2	kallisto	eQTL
3.42296e-13	5.40151e-09	1.40217e-06	0.0211477	0.978851	MoDC_IFNb	6_166969587	1.94337e-13	6_166997520	7.572e-12	PASS_Crohns_Disease	RNASET2	kallisto	eQTL
2.12197e-14	5.40533e-09	8.69233e-08	0.0211633	0.978837	LCL	6_166972135	2.07769e-12	6_166997520	7.572e-12	PASS_Crohns_Disease	RNASET2	kallisto	eQTL
6.46126e-12	5.40215e-09	2.64677e-05	0.0211503	0.978823	MoDC_FLU	6_166969587	3.01239e-11	6_166997520	7.572e-12	PASS_Crohns_Disease	RNASET2	kallisto	eQTL
4.15275e-16	5.44027e-09	1.70111e-09	0.0213065	0.978693	TH1-17	6_166990699	3.67812e-19	6_166997520	7.572e-12	PASS_Crohns_Disease	RNASET2	kallisto	eQTL
4.21729e-11	5.48347e-09	0.000172755	0.0214839	0.978343	TREG_NAIVE	6_166977724	1.67679e-11	6_166997520	7.572e-12	PASS_Crohns_Disease	RNASET2	kallisto	eQTL
1.6082e-13	5.52728e-09	6.58776e-07	0.0216633	0.978336	TH2	6_166970484	2.15593e-15	6_166997520	7.572e-12	PASS_Crohns_Disease	RNASET2	kallisto	eQTL
4.62444e-16	5.73904e-09	1.89433e-09	0.0225316	0.977468	CD8_NAIVE	6_166970484	1.15208e-19	6_166997520	7.572e-12	PASS_Crohns_Disease	RNASET2	kallisto	eQTL
9.51818e-19	5.7809e-09	3.89898e-12	0.0227033	0.977297	CD4_N_STIM	6_166970484	9.05645e-23	6_166997520	7.572e-12	PASS_Crohns_Disease	RNASET2	kallisto	eQTL
1.05689e-18	5.78942e-09	4.32941e-12	0.0227382	0.977262	CD4_NAIVE	6_166970484	6.11743e-23	6_166997520	7.572e-12	PASS_Crohns_Disease	RNASET2	kallisto	eQTL
6.18518e-12	5.80322e-09	2.53366e-05	0.0227948	0.97718	TH17	6_166990699	3.9712e-13	6_166997520	7.572e-12	PASS_Crohns_Disease	RNASET2	kallisto	eQTL
4.59016e-10	5.47667e-09	0.00188029	0.0214578	0.976662	Mono_LPS	6_166969587	3.93531e-10	6_166997520	7.572e-12	PASS_Crohns_Disease	RNASET2	kallisto	eQTL
1.25054e-10	5.90849e-09	0.000512265	0.023227	0.976261	NK_CD16POS	6_166986024	4.91363e-11	6_166997520	7.572e-12	PASS_Crohns_Disease	RNASET2	kallisto	eQTL
5.69467e-10	5.55064e-09	0.00233274	0.0217615	0.975906	TFH	6_166970484	1.52477e-09	6_166997520	7.572e-12	PASS_Crohns_Disease	RNASET2	kallisto	eQTL
7.58792e-10	5.50086e-09	0.00310829	0.0215582	0.975334	Mono_NS	6_166969587	2.55569e-09	6_166997520	7.572e-12	PASS_Crohns_Disease	RNASET2	kallisto	eQTL
7.52028e-10	6.11249e-09	0.00308057	0.024066	0.972853	CLASSICAL_MONOCYTES	6_166972135	1.06144e-09	6_166997520	7.572e-12	PASS_Crohns_Disease	RNASET2	kallisto	eQTL
6.1562e-09	5.68544e-09	0.025218	0.0223372	0.952445	Mono_IAV	6_166969587	8.44078e-08	6_166997520	7.572e-12	PASS_Crohns_Disease	RNASET2	kallisto	eQTL
2.54123e-08	5.77969e-09	0.104098	0.0228026	0.873099	Mono_R848	6_166960220	7.48858e-06	6_166997520	7.572e-12	PASS_Crohns_Disease	RNASET2	kallisto	eQTL
2.31404e-08	1.38525e-08	0.0947916	0.0558954	0.849313	LCL	6_166898953	2.66048e-06	6_166997520	7.572e-12	PASS_Crohns_Disease	RP11-514O12.4	kallisto	eQTL
8.26753e-12	4.85088e-12	0.0291619	0.0161557	0.954682	Mono_R848	9_114790969	1.38151e-07	9_114790605	2.462e-15	PASS_Crohns_Disease	TNFSF15	kallisto	eQTL
7.26549e-12	5.21186e-12	0.0256031	0.0174093	0.956988	Mono_R848	9_114790969	1.38151e-07	9_114790605	2.462e-15	PASS_Crohns_Disease	TNFSF15	kallisto	eQTL
1.77798e-17	1.1444e-16	0.0132428	0.084335	0.902422	Mono_R848	9_136423417	2.51305e-10	9_136372044	4.37e-20	PASS_Crohns_Disease	ENTR1	kallisto	eQTL
2.36072e-16	2.12874e-17	0.17583	0.0150461	0.809123	TREG_MEMORY	9_136379338	1.04287e-05	9_136372044	4.37e-20	PASS_Crohns_Disease	ENTR1	kallisto	eQTL
6.18907e-17	4.07599e-17	0.0460974	0.0294343	0.924468	MoDC_IFNb	9_136406095	1.83332e-06	9_136372044	4.37e-20	PASS_Crohns_Disease	NACC2	kallisto	eQTL
5.71725e-17	1.30174e-16	0.0425832	0.0960951	0.861322	MoDC_FLU	9_136360445	2.26843e-07	9_136372044	4.37e-20	PASS_Crohns_Disease	SEC16A	kallisto	eQTL
7.31372e-09	1.51935e-09	0.0155968	0.00225794	0.982145	Mono_IAV	1_192567683	2.56456e-08	1_192567683	1.45198e-12	PASS_Celiac	RGS1	StringTie	eQTL
2.52214e-08	1.43918e-09	0.0537857	0.00212502	0.944089	NONCLASSICAL_MONOCYTES	1_192567683	5.60308e-07	1_192567683	1.45198e-12	PASS_Celiac	RGS1	StringTie	eQTL
3.51038e-08	1.98934e-09	0.0748603	0.00332054	0.921819	Mono_NS	1_192567683	1.18439e-06	1_192567683	1.45198e-12	PASS_Celiac	RGS1	StringTie	eQTL
1.83332e-11	1.88454e-11	0.0144565	0.0138887	0.971655	TH17	2_102440074	5.65209e-09	2_102454108	5.95015e-15	PASS_Celiac	IL18R1	StringTie	eQTL
4.81311e-11	8.72992e-12	0.0379533	0.00592777	0.956119	TH1-17	2_102477754	1.16284e-07	2_102454108	5.95015e-15	PASS_Celiac	IL18R1	StringTie	eQTL
3.90399e-14	1.15717e-10	3.07846e-05	0.0903381	0.909631	MoDC_FLU	2_102394777	2.96462e-11	2_102454108	5.95015e-15	PASS_Celiac	IL18R1	StringTie	eQTL
6.93347e-12	4.99252e-11	0.00546732	0.0384119	0.956121	MoDC_FLU	2_102394777	1.17245e-07	2_102454108	5.95015e-15	PASS_Celiac	IL18RAP	StringTie	eQTL
0.000106838	3.91536e-06	0.0689246	0.00159656	0.929368	TFH	2_181143073	4.43555e-06	2_181143073	3.79246e-09	PASS_Celiac	LINC01934	StringTie	eQTL
0.000609457	3.07254e-05	0.0401663	0.00106683	0.958127	MoDC_unstim	2_60959694	6.05997e-07	2_60959694	4.92492e-08	PASS_Celiac	AC016747.3	StringTie	eQTL
7.66765e-09	0.00131203	5.05337e-07	0.0855562	0.913131	MoDC_FLU	2_61003512	2.88195e-14	2_60959694	4.92492e-08	PASS_Celiac	C2orf74	StringTie	eQTL
1.06992e-08	0.00131839	7.05133e-07	0.0859758	0.912705	MoDC_IFNb	2_61003512	2.28602e-14	2_60959694	4.92492e-08	PASS_Celiac	C2orf74	StringTie	eQTL
0.00132809	0.000374064	0.0875281	0.0237657	0.887004	Mono_NS	2_61041025	1.28694e-07	2_60959694	4.92492e-08	PASS_Celiac	C2orf74	StringTie	eQTL
2.20455e-28	0.00181776	1.45291e-26	0.118921	0.879262	LCL	2_61003512	5.19285e-34	2_60959694	4.92492e-08	PASS_Celiac	C2orf74	StringTie	eQTL
1.47974e-07	1.3309e-08	0.0244847	0.0012279	0.974287	MoDC_IFNb	3_46144818	5.71161e-08	3_46193709	2.52341e-11	PASS_Celiac	CCR3	StringTie	eQTL
3.87636e-10	5.20242e-06	1.58231e-07	0.00112473	0.99887	TH17	3_46304120	1.17257e-15	3_46310893	4.82784e-09	PASS_Celiac	CCR2	StringTie	eQTL
8.43133e-05	1.37055e-05	0.0344163	0.00463365	0.960852	TFH	3_46233274	4.32063e-07	3_46310893	4.82784e-09	PASS_Celiac	CCR2	StringTie	eQTL
0.000350429	1.24422e-05	0.143043	0.00422646	0.852367	CLASSICAL_MONOCYTES	3_46282368	9.81839e-06	3_46310893	4.82784e-09	PASS_Celiac	CCR5AS	StringTie	eQTL
0.000386884	3.92218e-05	0.157924	0.0151837	0.826466	MoDC_FLU	3_46282368	3.99602e-06	3_46310893	4.82784e-09	PASS_Celiac	CCR5AS	StringTie	eQTL
1.65622e-09	1.44944e-09	0.00353195	0.00209662	0.994371	Mono_IAV	1_192567683	1.39186e-09	1_192567683	1.45198e-12	PASS_Celiac	RGS1	kallisto	eQTL
2.9071e-09	1.66108e-09	0.00619951	0.00255107	0.991249	Mono_NS	1_192567683	5.67986e-09	1_192567683	1.45198e-12	PASS_Celiac	RGS1	kallisto	eQTL
2.12549e-08	1.44516e-09	0.045327	0.00212931	0.952544	NONCLASSICAL_MONOCYTES	1_192567683	3.93771e-07	1_192567683	1.45198e-12	PASS_Celiac	RGS1	kallisto	eQTL
7.14657e-08	4.14744e-09	0.152404	0.00800501	0.839591	B_NAIVE	1_192569366	8.56994e-07	1_192567683	1.45198e-12	PASS_Celiac	RGS1	kallisto	eQTL
8.58602e-08	2.34575e-09	0.1831	0.0041897	0.81271	CLASSICAL_MONOCYTES	1_192569366	1.49558e-06	1_192567683	1.45198e-12	PASS_Celiac	RGS1	kallisto	eQTL
2.97326e-14	5.18184e-12	2.34454e-05	0.0030892	0.996887	MoDC_FLU	2_102454108	1.94884e-10	2_102454108	5.95015e-15	PASS_Celiac	IL18R1	kallisto	eQTL
1.6836e-11	1.86931e-11	0.0132759	0.0137673	0.972957	TH17	2_102440074	6.02981e-09	2_102454108	5.95015e-15	PASS_Celiac	IL18R1	kallisto	eQTL
2.24339e-11	8.65633e-11	0.0176901	0.0673437	0.914966	NK_CD16POS	2_102393077	1.05483e-08	2_102454108	5.95015e-15	PASS_Celiac	IL18R1	kallisto	eQTL
3.01278e-09	0.00123416	1.98557e-07	0.080419	0.918347	MoDC_FLU	2_61003512	9.51427e-15	2_60959694	4.92492e-08	PASS_Celiac	C2orf74	kallisto	eQTL
2.12786e-09	0.00124899	1.40237e-07	0.0813977	0.917353	MoDC_IFNb	2_61003512	2.72384e-15	2_60959694	4.92492e-08	PASS_Celiac	C2orf74	kallisto	eQTL
1.19449e-29	0.00252321	7.87232e-28	0.16546	0.832016	LCL	2_61003512	2.45046e-35	2_60959694	4.92492e-08	PASS_Celiac	C2orf74	kallisto	eQTL
0.00192921	0.000768592	0.127145	0.0498338	0.820324	NONCLASSICAL_MONOCYTES	2_61003512	6.96275e-08	2_60959694	4.92492e-08	PASS_Celiac	C2orf74	kallisto	eQTL
2.03307e-07	1.33094e-08	0.0336404	0.00123714	0.965122	MoDC_IFNb	3_46144818	8.44653e-08	3_46193709	2.52341e-11	PASS_Celiac	CCR3	kallisto	eQTL
7.45516e-06	8.07129e-06	0.00304316	0.00230002	0.994641	TH17	3_46304120	2.04773e-08	3_46310893	4.82784e-09	PASS_Celiac	CCR2	kallisto	eQTL
0.000406818	1.15247e-05	0.166061	0.00387469	0.829646	TFH	3_46233274	1.00746e-05	3_46310893	4.82784e-09	PASS_Celiac	CCR2	kallisto	eQTL
1.37056e-11	1.14026e-12	0.131707	0.0100993	0.858194	CD8_NAIVE	10_99530544	2.83212e-05	10_99530544	8.934e-16	PASS_Ulcerative_Colitis	RP11-483F11.7	StringTie	eQTL
0.000126414	2.66494e-06	0.148511	0.00228168	0.849078	TREG_NAIVE	11_76588150	6.3837e-05	11_76588150	1.479e-09	PASS_Ulcerative_Colitis	AP001189.4	StringTie	eQTL
3.93782e-09	2.94097e-08	0.00170332	0.0117348	0.986562	TH1-17	17_39909987	2.27524e-09	17_39884510	9.231e-12	PASS_Ulcerative_Colitis	GSDMB	StringTie	eQTL
8.81545e-11	3.49288e-08	3.81316e-05	0.0141228	0.985839	TH2	17_39911790	1.0163e-12	17_39884510	9.231e-12	PASS_Ulcerative_Colitis	GSDMB	StringTie	eQTL
6.48848e-10	3.70282e-08	0.000280662	0.015032	0.984687	TREG_MEMORY	17_39900944	1.40321e-10	17_39884510	9.231e-12	PASS_Ulcerative_Colitis	GSDMB	StringTie	eQTL
4.23143e-09	4.00081e-08	0.00183033	0.0163239	0.981846	CD4_N_STIM	17_39911790	3.20918e-09	17_39884510	9.231e-12	PASS_Ulcerative_Colitis	GSDMB	StringTie	eQTL
1.654e-10	5.5724e-08	7.15447e-05	0.0231269	0.976802	TH1	17_39895095	1.14548e-11	17_39884510	9.231e-12	PASS_Ulcerative_Colitis	GSDMB	StringTie	eQTL
1.39702e-09	6.5881e-08	0.000604285	0.0275253	0.97187	CD4_NAIVE	17_39911790	7.04096e-11	17_39884510	9.231e-12	PASS_Ulcerative_Colitis	GSDMB	StringTie	eQTL
2.72563e-08	4.2273e-08	0.0117898	0.0173145	0.970896	TREG_NAIVE	17_39911790	2.15827e-08	17_39884510	9.231e-12	PASS_Ulcerative_Colitis	GSDMB	StringTie	eQTL
5.04183e-11	8.07299e-08	2.18087e-05	0.0339541	0.966024	TFH	17_39911790	3.03196e-14	17_39884510	9.231e-12	PASS_Ulcerative_Colitis	GSDMB	StringTie	eQTL
1.96108e-09	9.19659e-08	0.000848274	0.03882	0.960332	CD8_N_STIM	17_39913696	1.16622e-10	17_39884510	9.231e-12	PASS_Ulcerative_Colitis	GSDMB	StringTie	eQTL
7.43635e-12	1.00493e-07	3.21663e-06	0.0425112	0.957486	NK_CD16POS	17_39913696	7.47199e-15	17_39884510	9.231e-12	PASS_Ulcerative_Colitis	GSDMB	StringTie	eQTL
2.59526e-10	1.52055e-07	0.000112259	0.0648371	0.93505	CD8_NAIVE	17_39913696	2.29439e-13	17_39884510	9.231e-12	PASS_Ulcerative_Colitis	GSDMB	StringTie	eQTL
1.48379e-07	1.69974e-08	0.0845452	0.00877834	0.906676	Mono_IAV	17_39900944	1.42862e-05	17_39884510	9.231e-12	PASS_Ulcerative_Colitis	GSDMB	StringTie	eQTL
8.69372e-20	1.97596e-07	4.95362e-14	0.1117	0.8883	LCL	17_39872381	2.72885e-20	17_39884510	9.231e-12	PASS_Ulcerative_Colitis	GSDMB	StringTie	eQTL
1.22396e-10	3.24294e-07	5.29429e-05	0.139414	0.860533	TH17	17_39895095	1.0324e-13	17_39884510	9.231e-12	PASS_Ulcerative_Colitis	GSDMB	StringTie	eQTL
1.22154e-16	3.30391e-07	5.28385e-11	0.142054	0.857945	B_NAIVE	17_39895095	8.13237e-23	17_39884510	9.231e-12	PASS_Ulcerative_Colitis	GSDMB	StringTie	eQTL
1.70375e-07	3.03978e-08	0.0736966	0.0122346	0.914069	TREG_NAIVE	17_39900944	6.03525e-06	17_39884510	9.231e-12	PASS_Ulcerative_Colitis	IKZF3	StringTie	eQTL
1.93664e-07	3.06938e-08	0.0837705	0.0123729	0.903856	NK_CD16POS	17_39946763	3.8464e-06	17_39884510	9.231e-12	PASS_Ulcerative_Colitis	IKZF3	StringTie	eQTL
5.26495e-11	2.86613e-08	2.27738e-05	0.011409	0.988568	TFH	17_39911790	1.50155e-12	17_39884510	9.231e-12	PASS_Ulcerative_Colitis	ORMDL3	StringTie	eQTL
5.73168e-11	3.12673e-08	2.47926e-05	0.0125374	0.987438	TH2	17_39905964	3.76787e-12	17_39884510	9.231e-12	PASS_Ulcerative_Colitis	ORMDL3	StringTie	eQTL
1.30996e-09	4.01083e-08	0.000566629	0.016366	0.983067	CD4_N_STIM	17_39905964	4.46774e-10	17_39884510	9.231e-12	PASS_Ulcerative_Colitis	ORMDL3	StringTie	eQTL
1.30287e-08	3.12641e-08	0.00563561	0.0125416	0.981823	TREG_NAIVE	17_39911790	2.93649e-08	17_39884510	9.231e-12	PASS_Ulcerative_Colitis	ORMDL3	StringTie	eQTL
8.84568e-10	4.81358e-08	0.000382624	0.0198416	0.979776	CD4_NAIVE	17_39909987	7.39514e-11	17_39884510	9.231e-12	PASS_Ulcerative_Colitis	ORMDL3	StringTie	eQTL
5.29979e-09	4.59581e-08	0.00229245	0.0189006	0.978807	TREG_MEMORY	17_39887090	2.21142e-09	17_39884510	9.231e-12	PASS_Ulcerative_Colitis	ORMDL3	StringTie	eQTL
1.96637e-08	4.55963e-08	0.00850562	0.0187502	0.972744	CD8_NAIVE	17_39929469	8.11666e-09	17_39884510	9.231e-12	PASS_Ulcerative_Colitis	ORMDL3	StringTie	eQTL
3.49831e-09	6.44504e-08	0.00151321	0.0269067	0.97158	CD8_N_STIM	17_39900944	5.065e-10	17_39884510	9.231e-12	PASS_Ulcerative_Colitis	ORMDL3	StringTie	eQTL
5.6648e-09	7.13537e-08	0.00245033	0.0298967	0.967653	TH1-17	17_39913696	5.96795e-10	17_39884510	9.231e-12	PASS_Ulcerative_Colitis	ORMDL3	StringTie	eQTL
1.2696e-11	8.61736e-08	5.4917e-06	0.0363111	0.963683	NK_CD16POS	17_39900944	3.34432e-14	17_39884510	9.231e-12	PASS_Ulcerative_Colitis	ORMDL3	StringTie	eQTL
3.3258e-11	8.74747e-08	1.43859e-05	0.0368745	0.963111	TH1	17_39887090	2.21772e-13	17_39884510	9.231e-12	PASS_Ulcerative_Colitis	ORMDL3	StringTie	eQTL
1.11283e-11	2.84762e-07	4.8136e-06	0.122297	0.877697	TH17	17_39895095	2.35806e-15	17_39884510	9.231e-12	PASS_Ulcerative_Colitis	ORMDL3	StringTie	eQTL
8.16419e-17	3.33197e-07	3.53146e-11	0.143269	0.856731	B_NAIVE	17_39911790	3.53742e-23	17_39884510	9.231e-12	PASS_Ulcerative_Colitis	ORMDL3	StringTie	eQTL
5.07047e-10	1.1438e-08	0.000288911	0.0055231	0.994188	LCL	17_39884510	1.32262e-07	17_39884510	9.231e-12	PASS_Ulcerative_Colitis	ZPBP2	StringTie	eQTL
1.72172e-06	1.30585e-06	0.010629	0.00707937	0.982289	CD4_NAIVE	1_2559503	4.39863e-08	1_2559459	7.953e-10	PASS_Ulcerative_Colitis	RP3-395M20.9_TNFRSF14	StringTie	eQTL
5.06382e-06	1.37493e-06	0.0312615	0.00752695	0.961205	CD8_NAIVE	1_2569899	4.13094e-07	1_2559459	7.953e-10	PASS_Ulcerative_Colitis	RP3-395M20.9_TNFRSF14	StringTie	eQTL
1.95091e-05	1.54148e-06	0.12044	0.00864547	0.870894	TH1	1_2559503	6.34908e-06	1_2559459	7.953e-10	PASS_Ulcerative_Colitis	RP3-395M20.9_TNFRSF14	StringTie	eQTL
1.04702e-09	1.04358e-06	6.47285e-06	0.00545707	0.994535	LCL	1_2557169	1.15998e-09	1_2559459	7.953e-10	PASS_Ulcerative_Colitis	TNFRSF14-AS1	StringTie	eQTL
4.38361e-07	1.48024e-06	0.00271002	0.00816195	0.989126	MoDC_IFNb	1_2581013	4.27852e-07	1_2559459	7.953e-10	PASS_Ulcerative_Colitis	TNFRSF14-AS1	StringTie	eQTL
2.77345e-05	2.02612e-06	0.171219	0.0116912	0.81706	CD8_N_STIM	1_2566588	1.66701e-05	1_2559459	7.953e-10	PASS_Ulcerative_Colitis	TNFRSF14-AS1	StringTie	eQTL
2.37041e-15	7.9431e-07	1.46543e-11	0.00391447	0.996085	LCL	1_2559503	4.02009e-16	1_2559459	7.953e-10	PASS_Ulcerative_Colitis	TNFRSF14	StringTie	eQTL
6.6328e-07	1.10169e-05	0.0041005	0.0671794	0.928708	LCL	1_2620346	2.65018e-08	1_2559459	7.953e-10	PASS_Ulcerative_Colitis	TNFRSF14_RP3-395M20.7	StringTie	eQTL
6.14057e-05	1.03529e-05	0.100157	0.0160026	0.883769	LCL	1_8024295	1.82397e-05	1_8120150	2.288e-09	PASS_Ulcerative_Colitis	CTA-215D11.6_PARK7	StringTie	eQTL
2.10277e-08	2.86651e-05	3.42977e-05	0.0458007	0.954136	MoDC_IFNb	1_8024295	2.08964e-13	1_8120150	2.288e-09	PASS_Ulcerative_Colitis	PARK7	StringTie	eQTL
2.46266e-05	9.45598e-06	0.0401677	0.014478	0.94532	Mono_LPS	1_8051779	5.3937e-08	1_8120150	2.288e-09	PASS_Ulcerative_Colitis	PARK7	StringTie	eQTL
2.80023e-05	7.99156e-06	0.0456737	0.0120926	0.942198	LCL	1_8024295	2.37358e-05	1_8120150	2.288e-09	PASS_Ulcerative_Colitis	PARK7	StringTie	eQTL
2.41894e-05	1.44872e-05	0.0394546	0.0226919	0.937815	Mono_Pam3CSK4	1_8051779	2.10116e-08	1_8120150	2.288e-09	PASS_Ulcerative_Colitis	PARK7	StringTie	eQTL
5.36234e-05	1.31305e-05	0.0874634	0.0205248	0.891945	Mono_R848	1_8051779	5.4312e-08	1_8120150	2.288e-09	PASS_Ulcerative_Colitis	PARK7	StringTie	eQTL
3.33186e-05	3.4562e-05	0.0543449	0.0554829	0.890104	MoDC_FLU	1_8024295	1.10213e-07	1_8120150	2.288e-09	PASS_Ulcerative_Colitis	PARK7	StringTie	eQTL
0.000509395	7.14693e-05	0.114713	0.015225	0.869481	LCL	20_63702868	0.000120117	20_63696229	3.436e-08	PASS_Ulcerative_Colitis	ARFRP1	StringTie	eQTL
0.00059596	9.61253e-05	0.134207	0.0208026	0.844298	MoDC_IFNb	20_63706054	7.71381e-06	20_63696229	3.436e-08	PASS_Ulcerative_Colitis	ARFRP1	StringTie	eQTL
2.46108e-05	0.000131238	0.00554221	0.0285883	0.965714	NONCLASSICAL_MONOCYTES	20_63678486	7.22038e-11	20_63696229	3.436e-08	PASS_Ulcerative_Colitis	RTEL1	StringTie	eQTL
3.15033e-07	0.000100171	7.09437e-05	0.0215797	0.978249	TFH	20_63712604	4.48886e-12	20_63696229	3.436e-08	PASS_Ulcerative_Colitis	novelGene_LIME1_AS	StringTie	eQTL
3.24884e-08	0.000101126	7.31622e-06	0.021795	0.978096	CD4_NAIVE	20_63731211	2.89988e-14	20_63696229	3.436e-08	PASS_Ulcerative_Colitis	novelGene_LIME1_AS	StringTie	eQTL
7.7197e-06	0.000110011	0.00173843	0.0237996	0.974344	TH17	20_63731211	1.59581e-10	20_63696229	3.436e-08	PASS_Ulcerative_Colitis	novelGene_LIME1_AS	StringTie	eQTL
2.5055e-05	0.000103727	0.00564225	0.0223868	0.971842	CD8_NAIVE	20_63731211	9.37008e-10	20_63696229	3.436e-08	PASS_Ulcerative_Colitis	novelGene_LIME1_AS	StringTie	eQTL
8.10665e-11	0.000149306	1.82557e-08	0.0326557	0.967195	LCL	20_63734204	4.19155e-14	20_63696229	3.436e-08	PASS_Ulcerative_Colitis	novelGene_LIME1_AS	StringTie	eQTL
9.03442e-05	0.00014701	0.020345	0.0321585	0.947259	TREG_NAIVE	20_63731211	5.88237e-09	20_63696229	3.436e-08	PASS_Ulcerative_Colitis	novelGene_LIME1_AS	StringTie	eQTL
0.000129177	0.000115558	0.0290899	0.0250773	0.945588	TH2	20_63731211	1.96097e-08	20_63696229	3.436e-08	PASS_Ulcerative_Colitis	novelGene_LIME1_AS	StringTie	eQTL
1.15368e-19	1.82633e-18	0.000276336	0.0033782	0.996345	Mono_Pam3CSK4	21_39095717	1.09689e-10	21_39094644	7.373e-21	PASS_Ulcerative_Colitis	AF064858.8	StringTie	eQTL
1.05168e-18	1.68204e-18	0.00251904	0.00303447	0.994446	Mono_LPS	21_39095717	8.71226e-09	21_39094644	7.373e-21	PASS_Ulcerative_Colitis	AF064858.8	StringTie	eQTL
1.03521e-17	1.33598e-18	0.024796	0.00222704	0.972977	MoDC_FLU	21_39093608	4.63589e-06	21_39094644	7.373e-21	PASS_Ulcerative_Colitis	AF064858.8	StringTie	eQTL
1.909e-17	1.93308e-18	0.0457255	0.00367963	0.950595	Mono_R848	21_39093608	3.18987e-06	21_39094644	7.373e-21	PASS_Ulcerative_Colitis	AF064858.8	StringTie	eQTL
7.83973e-17	2.26916e-18	0.187782	0.00462764	0.80759	Mono_NS	21_39093608	5.60525e-05	21_39094644	7.373e-21	PASS_Ulcerative_Colitis	AF064858.8	StringTie	eQTL
3.49399e-18	1.39764e-18	0.00836902	0.00235844	0.989273	Mono_Pam3CSK4	21_39093608	1.54232e-07	21_39094644	7.373e-21	PASS_Ulcerative_Colitis	ETS2	StringTie	eQTL
1.02612e-17	2.24263e-18	0.0245782	0.00440066	0.971021	MoDC_FLU	21_39093608	4.33225e-06	21_39094644	7.373e-21	PASS_Ulcerative_Colitis	ETS2	StringTie	eQTL
1.11939e-17	1.92908e-18	0.0268124	0.00365112	0.969536	Mono_LPS	21_39093608	7.9868e-07	21_39094644	7.373e-21	PASS_Ulcerative_Colitis	ETS2	StringTie	eQTL
1.62817e-18	1.02369e-18	0.0038999	0.00145737	0.994643	Mono_Pam3CSK4	21_39093608	4.27982e-08	21_39094644	7.373e-21	PASS_Ulcerative_Colitis	novelGene_AF064858.8_AS	StringTie	eQTL
3.95595e-18	2.37205e-18	0.00947553	0.00469585	0.985829	Mono_LPS	21_39095717	2.97326e-08	21_39094644	7.373e-21	PASS_Ulcerative_Colitis	novelGene_AF064858.8_AS	StringTie	eQTL
3.02599e-17	2.04165e-18	0.0724803	0.00396674	0.923553	MoDC_FLU	21_39093608	2.8256e-05	21_39094644	7.373e-21	PASS_Ulcerative_Colitis	novelGene_AF064858.8_AS	StringTie	eQTL
1.81912e-06	1.65927e-07	0.139695	0.0118936	0.848409	B_NAIVE	21_44188654	5.03375e-06	21_44195858	7.076e-11	PASS_Ulcerative_Colitis	AP001057.1	StringTie	eQTL
7.72257e-07	1.252e-07	0.0593039	0.00868249	0.932013	Mono_Pam3CSK4	21_44195140	5.02608e-06	21_44195858	7.076e-11	PASS_Ulcerative_Colitis	PFKL	StringTie	eQTL
2.21237e-06	1.35597e-07	0.169895	0.00959242	0.820511	Mono_LPS	21_44192067	3.69909e-05	21_44195858	7.076e-11	PASS_Ulcerative_Colitis	PFKL	StringTie	eQTL
0.000114095	3.66399e-05	0.0205333	0.00562025	0.973696	CLASSICAL_MONOCYTES	22_49997051	4.2561e-07	22_50001001	2.376e-08	PASS_Ulcerative_Colitis	PIM3	StringTie	eQTL
0.000554487	4.75035e-05	0.0997889	0.00765707	0.891952	NONCLASSICAL_MONOCYTES	22_50008559	1.31137e-06	22_50001001	2.376e-08	PASS_Ulcerative_Colitis	PIM3	StringTie	eQTL
9.75478e-09	1.16576e-09	0.020944	0.00152541	0.977531	MoDC_unstim	2_60959694	6.05997e-07	2_60977721	1.811e-12	PASS_Ulcerative_Colitis	AC016747.3	StringTie	eQTL
2.79963e-08	1.14113e-08	0.0601094	0.0235844	0.916306	Mono_NS	2_61006154	2.37971e-07	2_60977721	1.811e-12	PASS_Ulcerative_Colitis	C2orf74	StringTie	eQTL
1.17983e-08	1.1947e-09	0.0253305	0.0015919	0.973078	MoDC_unstim	2_60959694	6.05997e-07	2_60977721	1.811e-12	PASS_Ulcerative_Colitis	AC016747.3	StringTie	eQTL
2.60358e-08	2.56931e-08	0.0558977	0.0542723	0.88983	Mono_NS	2_61050917	7.67921e-08	2_60977721	1.811e-12	PASS_Ulcerative_Colitis	C2orf74	StringTie	eQTL
6.35077e-13	1.40544e-12	0.00677197	0.0140073	0.979221	LCL	3_49684099	4.42139e-06	3_49674864	2.329e-15	PASS_Ulcerative_Colitis	APEH	StringTie	eQTL
8.40443e-12	1.46005e-12	0.0896183	0.0146731	0.895709	TH17	3_49597263	6.7199e-06	3_49674864	2.329e-15	PASS_Ulcerative_Colitis	DAG1	StringTie	eQTL
6.93864e-13	2.98357e-12	0.00739883	0.0308527	0.961748	MoDC_FLU	3_49666644	3.8035e-07	3_49674864	2.329e-15	PASS_Ulcerative_Colitis	GPX1	StringTie	eQTL
3.48625e-12	1.89112e-12	0.0371747	0.0192218	0.943604	MoDC_IFNb	3_49628543	3.58464e-06	3_49674864	2.329e-15	PASS_Ulcerative_Colitis	GPX1	StringTie	eQTL
2.17538e-11	2.6135e-12	0.144407	0.01651	0.839083	MoDC_FLU	7_107839870	3.76382e-05	7_107846457	1.691e-15	PASS_Ulcerative_Colitis	DLD	StringTie	eQTL
2.11537e-11	8.13512e-12	0.140851	0.0533615	0.805787	MoDC_FLU	7_107932809	8.07888e-06	7_107846457	1.691e-15	PASS_Ulcerative_Colitis	DLD	StringTie	eQTL
2.0711e-11	8.18389e-12	0.137902	0.0536832	0.808414	MoDC_FLU	7_107932809	8.07888e-06	7_107846457	1.691e-15	PASS_Ulcerative_Colitis	DLD	StringTie	eQTL
3.56245e-06	2.957e-05	0.000764252	0.00534981	0.993853	B_NAIVE	7_2756323	4.88433e-11	7_2750246	1.213e-08	PASS_Ulcerative_Colitis	GNA12	StringTie	eQTL
1.72479e-06	3.63365e-05	0.00037073	0.00681747	0.992774	Mono_R848	7_2750246	7.87542e-10	7_2750246	1.213e-08	PASS_Ulcerative_Colitis	GNA12	StringTie	eQTL
1.53918e-06	5.31565e-05	0.000330835	0.0104364	0.989178	Mono_LPS	7_2824952	3.21177e-10	7_2750246	1.213e-08	PASS_Ulcerative_Colitis	GNA12	StringTie	eQTL
1.99538e-06	6.1665e-05	0.00042889	0.0122672	0.98724	Mono_Pam3CSK4	7_2839073	5.77423e-10	7_2750246	1.213e-08	PASS_Ulcerative_Colitis	GNA12	StringTie	eQTL
9.57855e-08	0.000151158	2.05883e-05	0.031522	0.968306	MoDC_IFNb	7_2824952	1.35557e-11	7_2750246	1.213e-08	PASS_Ulcerative_Colitis	GNA12	StringTie	eQTL
5.91838e-38	0.000171307	1.27211e-35	0.0358571	0.963972	LCL	7_2824952	4.75311e-44	7_2750246	1.213e-08	PASS_Ulcerative_Colitis	GNA12	StringTie	eQTL
0.000171336	4.70636e-05	0.0368272	0.00916214	0.953792	Mono_NS	7_2750246	2.3987e-06	7_2750246	1.213e-08	PASS_Ulcerative_Colitis	GNA12	StringTie	eQTL
1.20902e-06	0.000227632	0.000259868	0.0479761	0.951535	MoDC_FLU	7_2844799	3.41839e-10	7_2750246	1.213e-08	PASS_Ulcerative_Colitis	GNA12	StringTie	eQTL
0.000199181	4.6348e-05	0.0428123	0.0090142	0.947928	Mono_IAV	7_2750246	2.55494e-06	7_2750246	1.213e-08	PASS_Ulcerative_Colitis	GNA12	StringTie	eQTL
0.000463362	5.72415e-05	0.099405	0.0113913	0.888683	CD4_N_STIM	7_2759550	7.49546e-07	7_2750246	1.213e-08	PASS_Ulcerative_Colitis	GNA12	StringTie	eQTL
9.32315e-07	0.000177288	0.000200393	0.0371443	0.962477	LCL	7_2844649	9.58003e-09	7_2750246	1.213e-08	PASS_Ulcerative_Colitis	novelGene_5225	StringTie	eQTL
5.5929e-05	4.17072e-05	0.0260364	0.0184603	0.955406	Mono_R848	9_114790969	1.02879e-07	9_114776054	4.239e-09	PASS_Ulcerative_Colitis	TNFSF15	StringTie	eQTL
5.02524e-09	2.11126e-09	0.125976	0.0521046	0.821919	Mono_R848	9_136423417	8.7618e-08	9_136377606	5.792e-13	PASS_Ulcerative_Colitis	ENTR1	StringTie	eQTL
2.21339e-09	1.06217e-09	0.0554867	0.0257084	0.918805	MoDC_IFNb	9_136398807	1.71784e-06	9_136377606	5.792e-13	PASS_Ulcerative_Colitis	NACC2	StringTie	eQTL
1.61193e-09	2.75143e-09	0.040409	0.0680833	0.891508	MoDC_FLU	9_136360445	2.57149e-07	9_136377606	5.792e-13	PASS_Ulcerative_Colitis	SEC16A	StringTie	eQTL
1.70679e-05	1.52554e-06	0.0200513	0.000813083	0.979117	TREG_NAIVE	11_76588150	1.73795e-06	11_76588150	1.479e-09	PASS_Ulcerative_Colitis	AP001189.4	kallisto	eQTL
3.27933e-07	6.69215e-08	0.141849	0.0281172	0.830034	CD4_NAIVE	17_39946763	1.54702e-07	17_39884510	9.231e-12	PASS_Ulcerative_Colitis	GSDMA	kallisto	eQTL
4.28177e-10	2.3004e-08	0.00018521	0.00895962	0.990855	TH1-17	17_39884510	1.45183e-10	17_39884510	9.231e-12	PASS_Ulcerative_Colitis	GSDMB	kallisto	eQTL
9.45333e-11	3.13811e-08	4.08908e-05	0.0125867	0.987372	TREG_MEMORY	17_39911790	3.39376e-12	17_39884510	9.231e-12	PASS_Ulcerative_Colitis	GSDMB	kallisto	eQTL
1.11877e-10	5.06483e-08	4.83931e-05	0.0209291	0.979022	TH1	17_39911790	4.30569e-12	17_39884510	9.231e-12	PASS_Ulcerative_Colitis	GSDMB	kallisto	eQTL
4.42802e-09	4.67707e-08	0.00191536	0.0192521	0.978833	TREG_NAIVE	17_39911790	1.43065e-09	17_39884510	9.231e-12	PASS_Ulcerative_Colitis	GSDMB	kallisto	eQTL
1.21333e-09	5.33035e-08	0.000524833	0.0220793	0.977396	TH2	17_39911790	3.56635e-11	17_39884510	9.231e-12	PASS_Ulcerative_Colitis	GSDMB	kallisto	eQTL
1.75868e-08	4.56509e-08	0.00760724	0.0187729	0.97362	CD4_N_STIM	17_39913696	2.56114e-08	17_39884510	9.231e-12	PASS_Ulcerative_Colitis	GSDMB	kallisto	eQTL
1.36337e-09	8.23069e-08	0.000589734	0.0346374	0.964773	CD4_NAIVE	17_39911790	2.73994e-11	17_39884510	9.231e-12	PASS_Ulcerative_Colitis	GSDMB	kallisto	eQTL
1.69111e-10	1.56862e-07	7.31496e-05	0.0669186	0.933008	CD8_NAIVE	17_39913696	1.17329e-13	17_39884510	9.231e-12	PASS_Ulcerative_Colitis	GSDMB	kallisto	eQTL
9.04464e-11	1.91285e-07	3.9123e-05	0.0818232	0.918137	NK_CD16POS	17_39913696	1.11282e-13	17_39884510	9.231e-12	PASS_Ulcerative_Colitis	GSDMB	kallisto	eQTL
7.95933e-12	1.98896e-07	3.44285e-06	0.0851184	0.914878	TH17	17_39911790	1.42833e-15	17_39884510	9.231e-12	PASS_Ulcerative_Colitis	GSDMB	kallisto	eQTL
2.54265e-11	2.1509e-07	1.09983e-05	0.0921304	0.907858	TFH	17_39911790	1.84978e-15	17_39884510	9.231e-12	PASS_Ulcerative_Colitis	GSDMB	kallisto	eQTL
6.76212e-16	2.20056e-07	3.853e-10	0.124511	0.875489	LCL	17_39872381	6.06008e-16	17_39884510	9.231e-12	PASS_Ulcerative_Colitis	GSDMB	kallisto	eQTL
5.04063e-08	6.19535e-08	0.0218035	0.0258459	0.95235	B_NAIVE	17_39911790	6.76564e-08	17_39884510	9.231e-12	PASS_Ulcerative_Colitis	GSDMB_ORMDL3	kallisto	eQTL
3.25728e-07	6.12789e-08	0.140895	0.025673	0.833432	CD8_NAIVE	17_39929538	1.24213e-07	17_39884510	9.231e-12	PASS_Ulcerative_Colitis	GSDMB_ORMDL3	kallisto	eQTL
3.92919e-07	2.36752e-08	0.169959	0.00942021	0.82062	TH17	17_39905964	3.62741e-05	17_39884510	9.231e-12	PASS_Ulcerative_Colitis	IGFBP4	kallisto	eQTL
1.20172e-07	3.51466e-08	0.0519812	0.0142691	0.93375	NK_CD16POS	17_39946763	5.24079e-07	17_39884510	9.231e-12	PASS_Ulcerative_Colitis	IKZF3	kallisto	eQTL
5.69894e-09	2.68362e-08	0.0024651	0.0106212	0.986914	TREG_NAIVE	17_39913696	1.06251e-08	17_39884510	9.231e-12	PASS_Ulcerative_Colitis	ORMDL3	kallisto	eQTL
2.86609e-12	3.74552e-08	1.23974e-06	0.0152167	0.984782	TH2	17_39911790	4.81548e-15	17_39884510	9.231e-12	PASS_Ulcerative_Colitis	ORMDL3	kallisto	eQTL
7.35047e-10	3.74169e-08	0.000317948	0.0152004	0.984482	CD4_NAIVE	17_39913696	1.17818e-10	17_39884510	9.231e-12	PASS_Ulcerative_Colitis	ORMDL3	kallisto	eQTL
2.39412e-10	4.76902e-08	0.000103559	0.0196484	0.980248	TFH	17_39911790	5.04033e-12	17_39884510	9.231e-12	PASS_Ulcerative_Colitis	ORMDL3	kallisto	eQTL
1.86246e-10	4.78186e-08	8.05618e-05	0.019704	0.980215	CD4_N_STIM	17_39911790	4.23883e-12	17_39884510	9.231e-12	PASS_Ulcerative_Colitis	ORMDL3	kallisto	eQTL
1.67239e-09	5.29379e-08	0.0007234	0.0219212	0.977355	TREG_MEMORY	17_39887090	3.33179e-10	17_39884510	9.231e-12	PASS_Ulcerative_Colitis	ORMDL3	kallisto	eQTL
1.38652e-09	5.77139e-08	0.000599745	0.023989	0.975411	CD8_N_STIM	17_39900944	2.68503e-10	17_39884510	9.231e-12	PASS_Ulcerative_Colitis	ORMDL3	kallisto	eQTL
1.10537e-08	5.37714e-08	0.00478131	0.0222861	0.972932	CD8_NAIVE	17_39913696	2.38554e-09	17_39884510	9.231e-12	PASS_Ulcerative_Colitis	ORMDL3	kallisto	eQTL
3.86281e-10	6.87963e-08	0.000167088	0.0287871	0.971046	TH1-17	17_39913696	9.30115e-12	17_39884510	9.231e-12	PASS_Ulcerative_Colitis	ORMDL3	kallisto	eQTL
3.92702e-14	1.06374e-07	1.69865e-08	0.0450575	0.954942	NK_CD16POS	17_39900944	4.98196e-18	17_39884510	9.231e-12	PASS_Ulcerative_Colitis	ORMDL3	kallisto	eQTL
1.4903e-11	1.09276e-07	6.44636e-06	0.046314	0.953679	TH1	17_39895095	5.21435e-14	17_39884510	9.231e-12	PASS_Ulcerative_Colitis	ORMDL3	kallisto	eQTL
1.74767e-11	1.49713e-07	7.55964e-06	0.0638231	0.936169	TH17	17_39909987	2.34499e-14	17_39884510	9.231e-12	PASS_Ulcerative_Colitis	ORMDL3	kallisto	eQTL
4.2665e-20	4.3623e-07	1.8455e-14	0.187881	0.812118	B_NAIVE	17_39895095	2.02515e-27	17_39884510	9.231e-12	PASS_Ulcerative_Colitis	ORMDL3	kallisto	eQTL
3.49824e-13	9.32049e-15	0.0541739	0.000498048	0.945328	MoDC_FLU	1_161487626	1.05454e-05	1_161509955	3.778e-17	PASS_Ulcerative_Colitis	FCGR3B	kallisto	eQTL
9.03714e-13	1.25538e-14	0.13995	0.00108513	0.858965	MoDC_IFNb	1_161487626	3.41126e-05	1_161509955	3.778e-17	PASS_Ulcerative_Colitis	FCGR3B	kallisto	eQTL
3.48326e-13	9.11046e-15	0.0539419	0.000465257	0.945593	MoDC_FLU	1_161487626	1.05454e-05	1_161509955	3.778e-17	PASS_Ulcerative_Colitis	FCGR3B	kallisto	eQTL
8.76225e-13	1.13268e-14	0.135693	0.000890658	0.863417	MoDC_IFNb	1_161487626	3.41126e-05	1_161509955	3.778e-17	PASS_Ulcerative_Colitis	FCGR3B	kallisto	eQTL
7.73446e-07	1.8848e-08	0.183965	0.00367064	0.812364	TFH	1_200908434	6.14933e-06	1_200908434	1.048e-11	PASS_Ulcerative_Colitis	GPR25	kallisto	eQTL
4.19023e-06	1.62871e-06	0.0258684	0.00908982	0.965036	CD4_NAIVE	1_2557169	1.6532e-07	1_2559459	7.953e-10	PASS_Ulcerative_Colitis	RP3-395M20.9_TNFRSF14	kallisto	eQTL
1.21081e-05	1.37545e-06	0.0747494	0.00757368	0.917663	CD8_NAIVE	1_2569899	2.43888e-06	1_2559459	7.953e-10	PASS_Ulcerative_Colitis	RP3-395M20.9_TNFRSF14	kallisto	eQTL
1.3524e-09	9.80524e-07	8.36073e-06	0.00506684	0.994924	LCL	1_2559503	2.47248e-09	1_2559459	7.953e-10	PASS_Ulcerative_Colitis	TNFRSF14-AS1	kallisto	eQTL
1.23299e-08	1.56643e-06	7.62257e-05	0.00869267	0.99123	MoDC_IFNb	1_2557169	1.64323e-09	1_2559459	7.953e-10	PASS_Ulcerative_Colitis	TNFRSF14-AS1	kallisto	eQTL
1.09254e-05	2.32001e-06	0.0674482	0.0134035	0.919135	CD8_N_STIM	1_2566588	1.3618e-06	1_2559459	7.953e-10	PASS_Ulcerative_Colitis	TNFRSF14-AS1	kallisto	eQTL
3.79001e-16	7.52871e-07	2.34305e-12	0.00365803	0.996341	MoDC_IFNb	1_2559459	5.95615e-19	1_2559459	7.953e-10	PASS_Ulcerative_Colitis	TNFRSF14	kallisto	eQTL
1.03354e-11	9.25874e-07	6.38952e-08	0.00472863	0.99527	MoDC_FLU	1_2559503	1.6764e-13	1_2559459	7.953e-10	PASS_Ulcerative_Colitis	TNFRSF14	kallisto	eQTL
2.27793e-06	1.1769e-06	0.0140628	0.00628596	0.979648	TH2	1_2559459	1.25779e-07	1_2559459	7.953e-10	PASS_Ulcerative_Colitis	TNFRSF14	kallisto	eQTL
6.02663e-06	1.8262e-06	0.0372054	0.0103216	0.952465	TH1	1_2566588	7.98314e-07	1_2559459	7.953e-10	PASS_Ulcerative_Colitis	TNFRSF14	kallisto	eQTL
1.02219e-05	2.09264e-06	0.0631047	0.011994	0.924889	CD8_NAIVE	1_2569899	1.21495e-06	1_2559459	7.953e-10	PASS_Ulcerative_Colitis	TNFRSF14	kallisto	eQTL
1.2004e-05	2.1782e-06	0.0742104	0.0125527	0.913223	LCL	1_2571341	0.00012025	1_2559459	7.953e-10	PASS_Ulcerative_Colitis	TNFRSF14	kallisto	eQTL
1.524e-05	1.39357e-06	0.094084	0.00770504	0.898194	TFH	1_2569899	5.73549e-06	1_2559459	7.953e-10	PASS_Ulcerative_Colitis	TNFRSF14	kallisto	eQTL
9.05041e-06	1.08476e-05	0.0558727	0.0660899	0.878017	NK_CD16POS	1_2601185	2.4639e-07	1_2559459	7.953e-10	PASS_Ulcerative_Colitis	TNFRSF14	kallisto	eQTL
9.13172e-06	3.4682e-06	0.0564537	0.0205179	0.923016	LCL	1_2620346	1.59835e-05	1_2559459	7.953e-10	PASS_Ulcerative_Colitis	TNFRSF14_RP3-395M20.7	kallisto	eQTL
1.9819e-08	1.04916e-05	3.23261e-05	0.0161288	0.983828	MoDC_IFNb	1_8024295	1.33477e-12	1_8120150	2.288e-09	PASS_Ulcerative_Colitis	PARK7	kallisto	eQTL
1.20373e-05	1.30639e-05	0.0196336	0.0203482	0.959993	Mono_Pam3CSK4	1_8051779	7.9037e-09	1_8120150	2.288e-09	PASS_Ulcerative_Colitis	PARK7	kallisto	eQTL
1.64224e-07	4.5478e-05	0.000267861	0.0732514	0.926435	MoDC_FLU	1_8024295	1.13129e-11	1_8120150	2.288e-09	PASS_Ulcerative_Colitis	PARK7	kallisto	eQTL
4.27052e-05	6.50708e-06	0.0696551	0.0096929	0.920603	LCL	1_8103062	5.35682e-05	1_8120150	2.288e-09	PASS_Ulcerative_Colitis	PARK7	kallisto	eQTL
0.000610846	9.34862e-05	0.137559	0.020211	0.841526	MoDC_IFNb	20_63706054	7.61148e-06	20_63696229	3.436e-08	PASS_Ulcerative_Colitis	ARFRP1	kallisto	eQTL
0.000321136	0.000125879	0.072318	0.0274476	0.899787	CD4_NAIVE	20_63768288	6.52138e-09	20_63696229	3.436e-08	PASS_Ulcerative_Colitis	LIME1	kallisto	eQTL
0.000335286	0.000120097	0.0755045	0.0261473	0.897893	TREG_NAIVE	20_63768288	5.16545e-08	20_63696229	3.436e-08	PASS_Ulcerative_Colitis	LIME1	kallisto	eQTL
0.000696721	7.4362e-05	0.156898	0.0159195	0.826412	TH17	20_63696229	3.0663e-06	20_63696229	3.436e-08	PASS_Ulcerative_Colitis	LIME1	kallisto	eQTL
4.08695e-08	0.000143931	9.20358e-06	0.031444	0.968403	NONCLASSICAL_MONOCYTES	20_63678486	1.95182e-16	20_63696229	3.436e-08	PASS_Ulcerative_Colitis	RTEL1	kallisto	eQTL
2.24444e-09	9.40608e-05	5.05436e-07	0.0202023	0.979703	TFH	20_63731211	9.08975e-16	20_63696229	3.436e-08	PASS_Ulcerative_Colitis	novelGene_LIME1_AS	kallisto	eQTL
6.62887e-09	9.49443e-05	1.49279e-06	0.0204014	0.979502	TH1-17	20_63731211	4.11462e-15	20_63696229	3.436e-08	PASS_Ulcerative_Colitis	novelGene_LIME1_AS	kallisto	eQTL
1.69056e-08	0.000106258	3.80706e-06	0.0229518	0.976938	TH17	20_63731211	4.81603e-15	20_63696229	3.436e-08	PASS_Ulcerative_Colitis	novelGene_LIME1_AS	kallisto	eQTL
6.34893e-06	0.000100989	0.00142974	0.0217656	0.976697	TH1	20_63731211	3.16287e-10	20_63696229	3.436e-08	PASS_Ulcerative_Colitis	novelGene_LIME1_AS	kallisto	eQTL
1.07214e-07	0.000108191	2.41439e-05	0.0233876	0.97648	CD8_NAIVE	20_63731211	4.63923e-14	20_63696229	3.436e-08	PASS_Ulcerative_Colitis	novelGene_LIME1_AS	kallisto	eQTL
8.77459e-09	0.000110513	1.97599e-06	0.0239108	0.975977	CD4_NAIVE	20_63731211	9.42574e-16	20_63696229	3.436e-08	PASS_Ulcerative_Colitis	novelGene_LIME1_AS	kallisto	eQTL
2.95604e-07	0.000115633	6.65684e-05	0.0250651	0.974752	TH2	20_63731211	2.88747e-13	20_63696229	3.436e-08	PASS_Ulcerative_Colitis	novelGene_LIME1_AS	kallisto	eQTL
2.04306e-06	0.000117375	0.000460085	0.0254583	0.973962	TREG_NAIVE	20_63731211	8.51465e-12	20_63696229	3.436e-08	PASS_Ulcerative_Colitis	novelGene_LIME1_AS	kallisto	eQTL
1.05524e-14	0.000153101	2.37635e-12	0.0335112	0.966336	LCL	20_63734204	8.60983e-19	20_63696229	3.436e-08	PASS_Ulcerative_Colitis	novelGene_LIME1_AS	kallisto	eQTL
3.52125e-06	0.000177919	0.000792966	0.0391064	0.959919	TREG_MEMORY	20_63742354	1.31083e-11	20_63696229	3.436e-08	PASS_Ulcerative_Colitis	novelGene_LIME1_AS	kallisto	eQTL
8.45623e-20	1.61015e-18	0.000202549	0.0028598	0.996938	Mono_Pam3CSK4	21_39095717	1.0944e-10	21_39094644	7.373e-21	PASS_Ulcerative_Colitis	AF064858.8	kallisto	eQTL
7.35287e-19	1.08351e-18	0.00176121	0.00159864	0.99664	MoDC_FLU	21_39093608	7.56467e-08	21_39094644	7.373e-21	PASS_Ulcerative_Colitis	AF064858.8	kallisto	eQTL
1.9297e-18	1.55195e-18	0.00462213	0.00272467	0.992653	Mono_LPS	21_39095717	2.94428e-08	21_39094644	7.373e-21	PASS_Ulcerative_Colitis	AF064858.8	kallisto	eQTL
9.61131e-18	1.68479e-18	0.0230216	0.00306159	0.973917	Mono_R848	21_39093608	9.60592e-07	21_39094644	7.373e-21	PASS_Ulcerative_Colitis	AF064858.8	kallisto	eQTL
4.90187e-18	1.46903e-18	0.0117413	0.002533	0.985726	Mono_Pam3CSK4	21_39093608	2.69106e-07	21_39094644	7.373e-21	PASS_Ulcerative_Colitis	ETS2	kallisto	eQTL
1.16031e-17	1.92873e-18	0.0277926	0.00365127	0.968556	MoDC_FLU	21_39093608	5.54415e-06	21_39094644	7.373e-21	PASS_Ulcerative_Colitis	ETS2	kallisto	eQTL
1.77182e-17	1.91013e-18	0.0424399	0.00362132	0.953939	Mono_LPS	21_39093608	1.77789e-06	21_39094644	7.373e-21	PASS_Ulcerative_Colitis	ETS2	kallisto	eQTL
1.0945e-18	1.0025e-18	0.00262161	0.00140528	0.995973	Mono_Pam3CSK4	21_39093608	2.1903e-08	21_39094644	7.373e-21	PASS_Ulcerative_Colitis	novelGene_AF064858.8_AS	kallisto	eQTL
2.78633e-18	2.26262e-18	0.006674	0.00443068	0.988895	Mono_LPS	21_39095717	1.39638e-08	21_39094644	7.373e-21	PASS_Ulcerative_Colitis	novelGene_AF064858.8_AS	kallisto	eQTL
7.42884e-18	1.38486e-18	0.017794	0.00233725	0.979869	MoDC_FLU	21_39093608	2.73507e-06	21_39094644	7.373e-21	PASS_Ulcerative_Colitis	novelGene_AF064858.8_AS	kallisto	eQTL
9.07698e-07	1.90728e-07	0.0697049	0.01373	0.916564	LCL	21_44188654	8.66736e-05	21_44195858	7.076e-11	PASS_Ulcerative_Colitis	LINC01678	kallisto	eQTL
1.47643e-06	5.28352e-07	0.11338	0.0397268	0.846891	Mono_LPS	21_44213343	3.17355e-07	21_44195858	7.076e-11	PASS_Ulcerative_Colitis	LINC01678	kallisto	eQTL
3.58532e-07	1.13836e-07	0.0275327	0.00777708	0.96469	Mono_Pam3CSK4	21_44195140	1.33149e-06	21_44195858	7.076e-11	PASS_Ulcerative_Colitis	PFKL	kallisto	eQTL
1.54769e-06	1.3968e-07	0.118851	0.00985516	0.871292	Mono_LPS	21_44192067	1.29073e-05	21_44195858	7.076e-11	PASS_Ulcerative_Colitis	PFKL	kallisto	eQTL
9.98165e-05	3.98137e-05	0.0179636	0.0061894	0.975707	CLASSICAL_MONOCYTES	22_49997051	3.58296e-07	22_50001001	2.376e-08	PASS_Ulcerative_Colitis	PIM3	kallisto	eQTL
0.000743035	4.81995e-05	0.133721	0.00781659	0.857671	Mono_R848	22_50006055	2.59376e-05	22_50001001	2.376e-08	PASS_Ulcerative_Colitis	PIM3	kallisto	eQTL
5.85055e-06	9.19176e-06	0.0141433	0.0212559	0.964586	MoDC_FLU	3_48625613	1.25968e-08	3_48632215	2.872e-09	PASS_Ulcerative_Colitis	SLC26A6	kallisto	eQTL
3.55316e-05	7.03057e-06	0.0858954	0.016098	0.897964	Mono_LPS	3_48624552	5.02964e-08	3_48632215	2.872e-09	PASS_Ulcerative_Colitis	SLC26A6	kallisto	eQTL
5.40203e-05	7.91432e-06	0.130591	0.0182813	0.851066	LCL	3_48643620	5.6834e-05	3_48632215	2.872e-09	PASS_Ulcerative_Colitis	SLC26A6	kallisto	eQTL
3.22298e-14	1.31116e-12	0.000343673	0.0129945	0.986662	LCL	3_49641218	1.9589e-07	3_49674864	2.329e-15	PASS_Ulcerative_Colitis	APEH	kallisto	eQTL
3.70559e-12	1.57451e-12	0.0395136	0.0158447	0.944642	CD4_N_STIM	3_49597263	1.28511e-06	3_49674864	2.329e-15	PASS_Ulcerative_Colitis	APEH	kallisto	eQTL
6.4989e-12	1.46395e-12	0.0692992	0.0146944	0.916006	CD8_N_STIM	3_49628543	4.93171e-06	3_49674864	2.329e-15	PASS_Ulcerative_Colitis	APEH	kallisto	eQTL
9.12978e-12	1.35744e-12	0.0973529	0.0135857	0.889061	TH17	3_49628543	1.05258e-05	3_49674864	2.329e-15	PASS_Ulcerative_Colitis	APEH	kallisto	eQTL
9.12773e-12	1.9721e-12	0.097331	0.0201464	0.882523	TH1-17	3_49611638	8.42025e-06	3_49674864	2.329e-15	PASS_Ulcerative_Colitis	APEH	kallisto	eQTL
1.64534e-11	1.51537e-12	0.175446	0.0153496	0.809204	TH17	3_49628543	3.71711e-05	3_49674864	2.329e-15	PASS_Ulcerative_Colitis	DAG1	kallisto	eQTL
1.95638e-14	2.65159e-12	0.000208613	0.027302	0.972489	MoDC_FLU	3_49666644	4.94453e-09	3_49674864	2.329e-15	PASS_Ulcerative_Colitis	GPX1	kallisto	eQTL
3.31263e-12	2.11851e-12	0.0353233	0.0216471	0.94303	MoDC_IFNb	3_49628543	5.40239e-06	3_49674864	2.329e-15	PASS_Ulcerative_Colitis	GPX1	kallisto	eQTL
1.4496e-11	1.69134e-12	0.154574	0.0172069	0.828219	Mono_R848	3_49597263	5.05936e-06	3_49674864	2.329e-15	PASS_Ulcerative_Colitis	USP4	kallisto	eQTL
1.61003e-12	2.99538e-12	0.0106878	0.0189137	0.970398	MoDC_FLU	7_107854772	9.10652e-07	7_107846457	1.691e-15	PASS_Ulcerative_Colitis	CBLL1	kallisto	eQTL
1.65342e-12	3.14773e-12	0.0110092	0.01999	0.969001	MoDC_FLU	7_107854772	9.10652e-07	7_107846457	1.691e-15	PASS_Ulcerative_Colitis	CBLL1	kallisto	eQTL
1.68479e-12	3.1346e-12	0.011218	0.0199025	0.968879	MoDC_FLU	7_107854772	9.10652e-07	7_107846457	1.691e-15	PASS_Ulcerative_Colitis	CBLL1	kallisto	eQTL
2.38559e-12	3.98845e-12	0.0112453	0.0178299	0.970925	MoDC_FLU	7_107854772	9.10652e-07	7_107846457	1.691e-15	PASS_Ulcerative_Colitis	CBLL1	kallisto	eQTL
6.20523e-07	2.61923e-05	0.000133121	0.00462382	0.995216	B_NAIVE	7_2756323	2.30124e-12	7_2750246	1.213e-08	PASS_Ulcerative_Colitis	GNA12	kallisto	eQTL
3.35821e-06	3.59445e-05	0.000721819	0.00673348	0.992505	Mono_R848	7_2750246	2.31542e-09	7_2750246	1.213e-08	PASS_Ulcerative_Colitis	GNA12	kallisto	eQTL
2.29381e-06	5.57568e-05	0.000493036	0.010996	0.988453	Mono_LPS	7_2824952	5.79074e-10	7_2750246	1.213e-08	PASS_Ulcerative_Colitis	GNA12	kallisto	eQTL
1.4826e-07	7.00401e-05	3.18673e-05	0.0140687	0.985829	Mono_Pam3CSK4	7_2824952	8.00492e-12	7_2750246	1.213e-08	PASS_Ulcerative_Colitis	GNA12	kallisto	eQTL
2.72738e-37	0.000166359	5.86229e-35	0.0347926	0.965041	LCL	7_2824952	2.52028e-43	7_2750246	1.213e-08	PASS_Ulcerative_Colitis	GNA12	kallisto	eQTL
1.419e-07	0.000175018	3.05003e-05	0.0366556	0.963139	MoDC_IFNb	7_2824952	1.88473e-11	7_2750246	1.213e-08	PASS_Ulcerative_Colitis	GNA12	kallisto	eQTL
8.79551e-07	0.000230315	0.000189052	0.0485533	0.951026	MoDC_FLU	7_2844799	2.10227e-10	7_2750246	1.213e-08	PASS_Ulcerative_Colitis	GNA12	kallisto	eQTL
0.000230469	4.84658e-05	0.0495374	0.00947663	0.940707	Mono_IAV	7_2750246	3.49306e-06	7_2750246	1.213e-08	PASS_Ulcerative_Colitis	GNA12	kallisto	eQTL
0.000340762	5.00461e-05	0.0732441	0.00984049	0.916525	Mono_NS	7_2750246	8.67989e-06	7_2750246	1.213e-08	PASS_Ulcerative_Colitis	GNA12	kallisto	eQTL
0.000571228	9.67769e-05	0.122546	0.0199047	0.856882	CD4_N_STIM	7_2720161	1.22801e-06	7_2750246	1.213e-08	PASS_Ulcerative_Colitis	GNA12	kallisto	eQTL
6.64646e-05	4.05644e-05	0.0309409	0.0179327	0.951019	Mono_R848	9_114790969	1.38151e-07	9_114776054	4.239e-09	PASS_Ulcerative_Colitis	TNFSF15	kallisto	eQTL
5.19658e-10	3.03829e-09	0.0130272	0.0752543	0.911719	Mono_R848	9_136423417	2.51305e-10	9_136377606	5.792e-13	PASS_Ulcerative_Colitis	ENTR1	kallisto	eQTL
5.22556e-09	4.82972e-10	0.130998	0.0112497	0.857753	TREG_MEMORY	9_136379338	1.04287e-05	9_136377606	5.792e-13	PASS_Ulcerative_Colitis	ENTR1	kallisto	eQTL
1.97545e-09	1.02579e-09	0.049522	0.0247896	0.925688	MoDC_IFNb	9_136398807	1.89557e-06	9_136377606	5.792e-13	PASS_Ulcerative_Colitis	NACC2	kallisto	eQTL
1.93302e-09	2.72974e-09	0.0484583	0.067547	0.883995	MoDC_FLU	9_136360445	2.26843e-07	9_136377606	5.792e-13	PASS_Ulcerative_Colitis	SEC16A	kallisto	eQTL
2.23239e-08	3.62687e-09	0.00651774	6.54944e-05	0.993417	TH17	11_61832870	1.97831e-07	11_61832870	2.57061e-12	PASS_AdultOnsetAsthma_Ferreira2019	FADS1	StringTie	eQTL
4.77991e-07	9.10391e-09	0.139556	0.00179936	0.858645	CD8_N_STIM	11_61832870	4.4083e-05	11_61832870	2.57061e-12	PASS_AdultOnsetAsthma_Ferreira2019	FADS1	StringTie	eQTL
5.86762e-07	7.36603e-09	0.171313	0.00132324	0.827363	TREG_NAIVE	11_61832870	7.23347e-05	11_61832870	2.57061e-12	PASS_AdultOnsetAsthma_Ferreira2019	FADS1	StringTie	eQTL
6.63708e-07	1.15056e-08	0.193778	0.00255556	0.803666	TH2	11_61832870	7.97281e-05	11_61832870	2.57061e-12	PASS_AdultOnsetAsthma_Ferreira2019	FADS1	StringTie	eQTL
4.56195e-14	3.4251e-09	1.33192e-08	1.57771e-09	1	Mono_Pam3CSK4	11_61832870	6.62355e-16	11_61832870	2.57061e-12	PASS_AdultOnsetAsthma_Ferreira2019	FADS2	StringTie	eQTL
1.76634e-13	3.4251e-09	5.15705e-08	1.56093e-09	1	Mono_NS	11_61832870	5.31994e-15	11_61832870	2.57061e-12	PASS_AdultOnsetAsthma_Ferreira2019	FADS2	StringTie	eQTL
2.1217e-12	3.42512e-09	6.19458e-07	7.5927e-09	0.999999	TH17	11_61832870	2.57515e-13	11_61832870	2.57061e-12	PASS_AdultOnsetAsthma_Ferreira2019	FADS2	StringTie	eQTL
7.05615e-12	3.42521e-09	2.06013e-06	3.54847e-08	0.999998	Mono_LPS	11_61832870	2.44596e-13	11_61832870	2.57061e-12	PASS_AdultOnsetAsthma_Ferreira2019	FADS2	StringTie	eQTL
5.63486e-11	3.42561e-09	1.64517e-05	1.67267e-07	0.999983	TFH	11_61832870	2.72689e-11	11_61832870	2.57061e-12	PASS_AdultOnsetAsthma_Ferreira2019	FADS2	StringTie	eQTL
6.08014e-11	3.4257e-09	1.77517e-05	1.96405e-07	0.999982	TH1-17	11_61832870	2.30633e-11	11_61832870	2.57061e-12	PASS_AdultOnsetAsthma_Ferreira2019	FADS2	StringTie	eQTL
1.20141e-10	3.42678e-09	3.50767e-05	5.29858e-07	0.999964	LCL	11_61832870	1.77993e-08	11_61832870	2.57061e-12	PASS_AdultOnsetAsthma_Ferreira2019	FADS2	StringTie	eQTL
1.73887e-10	3.42583e-09	5.07685e-05	2.66885e-07	0.999949	NONCLASSICAL_MONOCYTES	11_61832870	1.79013e-10	11_61832870	2.57061e-12	PASS_AdultOnsetAsthma_Ferreira2019	FADS2	StringTie	eQTL
8.57879e-10	3.44352e-09	0.000250469	5.63514e-06	0.999744	TH2	11_61832870	8.79232e-10	11_61832870	2.57061e-12	PASS_AdultOnsetAsthma_Ferreira2019	FADS2	StringTie	eQTL
1.32941e-09	3.43056e-09	0.00038814	1.98774e-06	0.99961	Mono_R848	11_61832870	1.59861e-09	11_61832870	2.57061e-12	PASS_AdultOnsetAsthma_Ferreira2019	FADS2	StringTie	eQTL
1.86551e-09	3.4479e-09	0.000544659	7.21233e-06	0.999448	CD4_N_STIM	11_61832870	5.56633e-09	11_61832870	2.57061e-12	PASS_AdultOnsetAsthma_Ferreira2019	FADS2	StringTie	eQTL
3.03669e-09	3.44251e-09	0.000886602	5.97954e-06	0.999107	CD4_NAIVE	11_61832870	7.89489e-09	11_61832870	2.57061e-12	PASS_AdultOnsetAsthma_Ferreira2019	FADS2	StringTie	eQTL
6.92942e-09	3.49097e-09	0.00202313	2.12773e-05	0.997956	CD8_N_STIM	11_61832870	3.17571e-08	11_61832870	2.57061e-12	PASS_AdultOnsetAsthma_Ferreira2019	FADS2	StringTie	eQTL
1.20084e-08	3.46814e-09	0.003506	1.60895e-05	0.996478	CD8_NAIVE	11_61832870	8.63876e-08	11_61832870	2.57061e-12	PASS_AdultOnsetAsthma_Ferreira2019	FADS2	StringTie	eQTL
2.22388e-08	3.73128e-09	0.00649291	9.59839e-05	0.993411	TREG_MEMORY	11_61832870	1.76276e-07	11_61832870	2.57061e-12	PASS_AdultOnsetAsthma_Ferreira2019	FADS2	StringTie	eQTL
8.91122e-08	3.93663e-09	0.0260175	0.000175544	0.973807	NK_CD16POS	11_61832870	1.86899e-06	11_61832870	2.57061e-12	PASS_AdultOnsetAsthma_Ferreira2019	FADS2	StringTie	eQTL
9.19872e-08	3.91758e-09	0.0268569	0.000170816	0.972972	B_NAIVE	11_61832870	2.25794e-06	11_61832870	2.57061e-12	PASS_AdultOnsetAsthma_Ferreira2019	FADS2	StringTie	eQTL
1.52016e-07	4.02946e-09	0.044383	0.000221057	0.955396	TREG_NAIVE	11_61832870	5.45097e-06	11_61832870	2.57061e-12	PASS_AdultOnsetAsthma_Ferreira2019	FADS2	StringTie	eQTL
1.74448e-07	4.05117e-09	0.0509323	0.000233959	0.948834	TH1	11_61832870	4.03651e-06	11_61832870	2.57061e-12	PASS_AdultOnsetAsthma_Ferreira2019	FADS2	StringTie	eQTL
1.7339e-07	6.12915e-09	0.0506233	0.00084095	0.948536	CD4T_Activated	11_61832870	2.11336e-07	11_61832870	2.57061e-12	PASS_AdultOnsetAsthma_Ferreira2019	FADS2	StringTie	eQTL
5.13322e-07	4.36712e-09	0.149871	0.000425333	0.849703	CLASSICAL_MONOCYTES	11_61832870	6.11873e-05	11_61832870	2.57061e-12	PASS_AdultOnsetAsthma_Ferreira2019	FADS2	StringTie	eQTL
4.52385e-08	5.11808e-09	0.013208	0.000508006	0.986284	LCL	11_61832870	2.11681e-05	11_61832870	2.57061e-12	PASS_AdultOnsetAsthma_Ferreira2019	TMEM258	StringTie	eQTL
1.54828e-08	1.36734e-08	0.0110224	0.008754	0.980224	MoDC_FLU	12_56076841	1.28321e-06	12_56007301	2.23462e-12	PASS_AdultOnsetAsthma_Ferreira2019	RAB5B	StringTie	eQTL
6.30049e-23	2.94409e-09	4.48538e-17	0.00109702	0.998903	CD4_NAIVE	12_56007301	2.66189e-28	12_56007301	2.23462e-12	PASS_AdultOnsetAsthma_Ferreira2019	RPS26	StringTie	eQTL
1.13801e-22	2.94409e-09	8.10163e-17	0.00109702	0.998903	TREG_MEMORY	12_56007301	5.28441e-28	12_56007301	2.23462e-12	PASS_AdultOnsetAsthma_Ferreira2019	RPS26	StringTie	eQTL
6.216e-21	2.94409e-09	4.42523e-15	0.00109702	0.998903	CD8_NAIVE	12_56007301	2.84363e-26	12_56007301	2.23462e-12	PASS_AdultOnsetAsthma_Ferreira2019	RPS26	StringTie	eQTL
5.03256e-21	2.94409e-09	3.58273e-15	0.00109702	0.998903	TH2	12_56007301	1.54913e-25	12_56007301	2.23462e-12	PASS_AdultOnsetAsthma_Ferreira2019	RPS26	StringTie	eQTL
4.19321e-20	2.94409e-09	2.98519e-14	0.00109702	0.998903	CD4_N_STIM	12_56007301	5.88907e-25	12_56007301	2.23462e-12	PASS_AdultOnsetAsthma_Ferreira2019	RPS26	StringTie	eQTL
4.59888e-20	2.94409e-09	3.27398e-14	0.00109702	0.998903	TH1-17	12_56007301	5.21655e-25	12_56007301	2.23462e-12	PASS_AdultOnsetAsthma_Ferreira2019	RPS26	StringTie	eQTL
4.02932e-140	2.94409e-09	2.86851e-134	0.00109702	0.998903	LCL	12_56007301	9.18837e-143	12_56007301	2.23462e-12	PASS_AdultOnsetAsthma_Ferreira2019	RPS26	StringTie	eQTL
6.95427e-70	2.94409e-09	4.95081e-64	0.00109702	0.998903	MoDC_FLU	12_56007301	6.35461e-80	12_56007301	2.23462e-12	PASS_AdultOnsetAsthma_Ferreira2019	RPS26	StringTie	eQTL
1.71829e-19	2.94409e-09	1.22326e-13	0.00109702	0.998903	CLASSICAL_MONOCYTES	12_56007301	4.02704e-24	12_56007301	2.23462e-12	PASS_AdultOnsetAsthma_Ferreira2019	RPS26	StringTie	eQTL
1.68493e-19	2.94409e-09	1.19952e-13	0.00109702	0.998903	TFH	12_56007301	6.27934e-24	12_56007301	2.23462e-12	PASS_AdultOnsetAsthma_Ferreira2019	RPS26	StringTie	eQTL
2.73587e-19	2.94409e-09	1.94769e-13	0.00109702	0.998903	NK_CD16POS	12_56007301	8.58701e-24	12_56007301	2.23462e-12	PASS_AdultOnsetAsthma_Ferreira2019	RPS26	StringTie	eQTL
2.89881e-19	2.94409e-09	2.06369e-13	0.00109702	0.998903	NONCLASSICAL_MONOCYTES	12_56007301	1.95074e-23	12_56007301	2.23462e-12	PASS_AdultOnsetAsthma_Ferreira2019	RPS26	StringTie	eQTL
3.12476e-19	2.94409e-09	2.22455e-13	0.00109702	0.998903	TREG_NAIVE	12_56007301	1.02686e-23	12_56007301	2.23462e-12	PASS_AdultOnsetAsthma_Ferreira2019	RPS26	StringTie	eQTL
9.28476e-19	2.94409e-09	6.60991e-13	0.00109702	0.998903	TH17	12_56007301	8.91788e-23	12_56007301	2.23462e-12	PASS_AdultOnsetAsthma_Ferreira2019	RPS26	StringTie	eQTL
6.85372e-18	2.94409e-09	4.87923e-12	0.00109702	0.998903	TH1	12_56007301	6.36373e-22	12_56007301	2.23462e-12	PASS_AdultOnsetAsthma_Ferreira2019	RPS26	StringTie	eQTL
1.00131e-16	2.94409e-09	7.12843e-11	0.00109702	0.998903	CD8_N_STIM	12_56007301	3.39048e-21	12_56007301	2.23462e-12	PASS_AdultOnsetAsthma_Ferreira2019	RPS26	StringTie	eQTL
1.29806e-41	2.94409e-09	9.24103e-36	0.00109702	0.998903	MoDC_IFNb	12_56007301	4.44375e-49	12_56007301	2.23462e-12	PASS_AdultOnsetAsthma_Ferreira2019	RPS26	StringTie	eQTL
1.18484e-15	2.94409e-09	8.435e-10	0.00109702	0.998903	B_NAIVE	12_56007301	3.09961e-19	12_56007301	2.23462e-12	PASS_AdultOnsetAsthma_Ferreira2019	RPS26	StringTie	eQTL
9.65978e-25	2.94466e-09	6.87688e-19	0.00109742	0.998903	Mono_LPS	12_56007301	1.41793e-32	12_56007301	2.23462e-12	PASS_AdultOnsetAsthma_Ferreira2019	RPS26	StringTie	eQTL
8.32427e-27	2.94641e-09	5.92612e-21	0.00109867	0.998901	Mono_NS	12_56007301	1.42194e-35	12_56007301	2.23462e-12	PASS_AdultOnsetAsthma_Ferreira2019	RPS26	StringTie	eQTL
2.03061e-10	2.96939e-09	0.000144561	0.0011152	0.99874	MoDC_unstim	12_56007301	9.28049e-13	12_56007301	2.23462e-12	PASS_AdultOnsetAsthma_Ferreira2019	RPS26	StringTie	eQTL
6.69202e-25	3.24022e-09	4.76411e-19	0.00130805	0.998692	Mono_Pam3CSK4	12_56007301	4.93164e-33	12_56007301	2.23462e-12	PASS_AdultOnsetAsthma_Ferreira2019	RPS26	StringTie	eQTL
8.097e-26	3.36446e-09	5.76433e-20	0.00139659	0.998603	Mono_IAV	12_56007301	2.14976e-34	12_56007301	2.23462e-12	PASS_AdultOnsetAsthma_Ferreira2019	RPS26	StringTie	eQTL
1.12726e-20	2.00972e-08	8.02506e-15	0.0133207	0.986679	Mono_R848	12_56076841	4.86208e-28	12_56007301	2.23462e-12	PASS_AdultOnsetAsthma_Ferreira2019	RPS26	StringTie	eQTL
1.31261e-07	7.02971e-09	0.0934457	0.00410207	0.902452	CD4T_Activated	12_56007301	5.46584e-06	12_56007301	2.23462e-12	PASS_AdultOnsetAsthma_Ferreira2019	RPS26	StringTie	eQTL
3.67913e-10	2.98662e-09	0.000261921	0.00112759	0.99861	TREG_MEMORY	12_56007301	9.82921e-11	12_56007301	2.23462e-12	PASS_AdultOnsetAsthma_Ferreira2019	SUOX	StringTie	eQTL
2.92363e-08	3.10716e-09	0.0208136	0.00123407	0.977952	TREG_NAIVE	12_56007301	1.25362e-07	12_56007301	2.23462e-12	PASS_AdultOnsetAsthma_Ferreira2019	SUOX	StringTie	eQTL
6.10792e-08	2.90229e-09	0.0434829	0.00111076	0.955406	TH2	12_56007301	9.08115e-07	12_56007301	2.23462e-12	PASS_AdultOnsetAsthma_Ferreira2019	SUOX	StringTie	eQTL
9.02396e-08	2.87809e-09	0.0642424	0.0011143	0.934643	TH17	12_56007301	1.43107e-06	12_56007301	2.23462e-12	PASS_AdultOnsetAsthma_Ferreira2019	SUOX	StringTie	eQTL
2.25378e-07	3.10623e-09	0.160449	0.00137318	0.838178	CD4_NAIVE	12_56007301	9.67443e-06	12_56007301	2.23462e-12	PASS_AdultOnsetAsthma_Ferreira2019	SUOX	StringTie	eQTL
2.45615e-07	7.92678e-09	0.174856	0.00482283	0.820321	Mono_IAV	12_56073803	3.36679e-05	12_56007301	2.23462e-12	PASS_AdultOnsetAsthma_Ferreira2019	SUOX	StringTie	eQTL
9.17027e-06	4.82839e-06	0.0642416	0.0329221	0.902822	TH2	13_99369264	3.71168e-09	13_99418203	9.75499e-11	PASS_AdultOnsetAsthma_Ferreira2019	GPR18	StringTie	eQTL
1.95866e-05	3.05987e-06	0.137212	0.0205935	0.842172	TH1	13_99342319	1.20431e-07	13_99418203	9.75499e-11	PASS_AdultOnsetAsthma_Ferreira2019	GPR18	StringTie	eQTL
1.73116e-05	2.41016e-07	0.121275	0.000810521	0.877897	CD4_N_STIM	13_99418203	3.30881e-05	13_99418203	9.75499e-11	PASS_AdultOnsetAsthma_Ferreira2019	UBAC2	StringTie	eQTL
5.91645e-22	8.16622e-05	5.96575e-20	0.00724159	0.992677	MoDC_IFNb	15_67199963	3.16517e-31	15_67154447	5.64326e-09	PASS_AdultOnsetAsthma_Ferreira2019	AAGAB	StringTie	eQTL
1.01229e-17	8.16622e-05	1.02073e-15	0.00724159	0.992677	MoDC_FLU	15_67199963	1.86428e-25	15_67154447	5.64326e-09	PASS_AdultOnsetAsthma_Ferreira2019	AAGAB	StringTie	eQTL
0.00146936	8.23042e-05	0.148161	0.00745617	0.842831	Mono_NS	15_67199963	9.27618e-08	15_67154447	5.64326e-09	PASS_AdultOnsetAsthma_Ferreira2019	MAP2K5	StringTie	eQTL
2.94467e-22	8.16625e-05	2.96795e-20	0.00723815	0.99268	MoDC_IFNb	15_67199963	3.16517e-31	15_67154447	5.64326e-09	PASS_AdultOnsetAsthma_Ferreira2019	AAGAB	StringTie	eQTL
6.72951e-18	8.16625e-05	6.78272e-16	0.00723815	0.99268	MoDC_FLU	15_67199963	1.86428e-25	15_67154447	5.64326e-09	PASS_AdultOnsetAsthma_Ferreira2019	AAGAB	StringTie	eQTL
0.00159633	8.26195e-05	0.160895	0.00749735	0.829929	Mono_NS	15_67199963	9.27618e-08	15_67154447	5.64326e-09	PASS_AdultOnsetAsthma_Ferreira2019	MAP2K5	StringTie	eQTL
0.000871049	0.000360669	0.0285315	0.0108544	0.959382	TH1-17	1_8474469	1.18523e-07	1_8441726	2.33835e-08	PASS_AdultOnsetAsthma_Ferreira2019	RERE	StringTie	eQTL
0.0012007	0.000158415	0.0393293	0.00423386	0.955078	CD8_NAIVE	1_8420956	6.01619e-07	1_8441726	2.33835e-08	PASS_AdultOnsetAsthma_Ferreira2019	RERE	StringTie	eQTL
0.00250028	0.00014851	0.0818974	0.00395299	0.911501	CD8_N_STIM	1_8420956	7.03127e-06	1_8441726	2.33835e-08	PASS_AdultOnsetAsthma_Ferreira2019	RERE	StringTie	eQTL
0.00330098	0.00018938	0.108125	0.00532014	0.883065	TREG_MEMORY	1_8420956	7.49927e-06	1_8441726	2.33835e-08	PASS_AdultOnsetAsthma_Ferreira2019	RERE	StringTie	eQTL
0.00496924	0.000662486	0.162769	0.0208892	0.81071	TREG_NAIVE	1_8471266	9.01303e-07	1_8441726	2.33835e-08	PASS_AdultOnsetAsthma_Ferreira2019	RERE	StringTie	eQTL
1.07256e-14	4.39128e-11	3.90096e-06	0.0149863	0.98501	MoDC_FLU	2_102399682	2.96462e-11	2_102377873	1.66584e-14	PASS_AdultOnsetAsthma_Ferreira2019	IL18R1	StringTie	eQTL
5.7686e-11	3.9895e-11	0.0209807	0.0135445	0.965475	NK_CD16POS	2_102374909	7.04036e-07	2_102377873	1.66584e-14	PASS_AdultOnsetAsthma_Ferreira2019	IL18R1	StringTie	eQTL
1.5801e-10	3.89076e-11	0.057469	0.0132216	0.929309	CD4_N_STIM	2_102438096	2.9956e-06	2_102377873	1.66584e-14	PASS_AdultOnsetAsthma_Ferreira2019	IL18R1	StringTie	eQTL
1.81116e-10	3.76055e-11	0.0658728	0.0127559	0.921371	TH2	2_102374909	5.66518e-06	2_102377873	1.66584e-14	PASS_AdultOnsetAsthma_Ferreira2019	IL18R1	StringTie	eQTL
3.22603e-10	3.52455e-11	0.117332	0.0119482	0.87072	TREG_NAIVE	2_102374328	2.30521e-05	2_102377873	1.66584e-14	PASS_AdultOnsetAsthma_Ferreira2019	IL18R1	StringTie	eQTL
4.49727e-10	3.40786e-11	0.163568	0.0115697	0.824862	CD4_NAIVE	2_102374909	5.0155e-05	2_102377873	1.66584e-14	PASS_AdultOnsetAsthma_Ferreira2019	IL18R1	StringTie	eQTL
3.33219e-12	4.73674e-11	0.00121193	0.0162452	0.982543	MoDC_FLU	2_102399682	1.17245e-07	2_102377873	1.66584e-14	PASS_AdultOnsetAsthma_Ferreira2019	IL18RAP	StringTie	eQTL
3.46028e-11	1.52275e-12	0.0261832	0.000178593	0.973638	NK_CD16POS	5_132371737	1.82528e-07	5_132371737	1.7769e-15	PASS_AdultOnsetAsthma_Ferreira2019	MIR3936HG	StringTie	eQTL
2.27096e-16	1.43567e-12	1.71839e-07	8.64293e-05	0.999913	LCL	5_132371737	2.48618e-11	5_132371737	1.7769e-15	PASS_AdultOnsetAsthma_Ferreira2019	P4HA2	StringTie	eQTL
6.28006e-13	4.90495e-12	0.000475199	0.00271466	0.99681	MoDC_FLU	5_132371737	2.95606e-08	5_132371737	1.7769e-15	PASS_AdultOnsetAsthma_Ferreira2019	P4HA2	StringTie	eQTL
4.58862e-13	8.98381e-12	0.000347211	0.00580401	0.993849	MoDC_IFNb	5_132371737	9.27601e-09	5_132371737	1.7769e-15	PASS_AdultOnsetAsthma_Ferreira2019	P4HA2	StringTie	eQTL
1.89302e-15	1.32168e-12	1.43241e-06	8.52519e-08	0.999998	LCL	5_132371737	3.20476e-10	5_132371737	1.7769e-15	PASS_AdultOnsetAsthma_Ferreira2019	SLC22A5	StringTie	eQTL
9.5817e-14	1.32357e-12	7.25027e-05	1.59502e-06	0.999926	NK_CD16POS	5_132371737	4.0351e-12	5_132371737	1.7769e-15	PASS_AdultOnsetAsthma_Ferreira2019	SLC22A5	StringTie	eQTL
4.22583e-18	1.42899e-12	3.19759e-09	8.13652e-05	0.999919	MoDC_IFNb	5_132371737	5.11993e-16	5_132371737	1.7769e-15	PASS_AdultOnsetAsthma_Ferreira2019	SLC22A5	StringTie	eQTL
1.59219e-13	1.33184e-12	0.000120478	7.90381e-06	0.999872	CD8_N_STIM	5_132371737	7.73559e-12	5_132371737	1.7769e-15	PASS_AdultOnsetAsthma_Ferreira2019	SLC22A5	StringTie	eQTL
2.76373e-13	1.34099e-12	0.000209126	1.49235e-05	0.999776	CD4_N_STIM	5_132371737	1.42734e-11	5_132371737	1.7769e-15	PASS_AdultOnsetAsthma_Ferreira2019	SLC22A5	StringTie	eQTL
1.06396e-12	1.33974e-12	0.000805074	1.45728e-05	0.99918	TH1-17	5_132371737	3.14418e-10	5_132371737	1.7769e-15	PASS_AdultOnsetAsthma_Ferreira2019	SLC22A5	StringTie	eQTL
1.41606e-12	1.36815e-12	0.0010715	3.63581e-05	0.998892	Mono_NS	5_132371737	2.54099e-08	5_132371737	1.7769e-15	PASS_AdultOnsetAsthma_Ferreira2019	SLC22A5	StringTie	eQTL
1.8712e-12	1.46747e-12	0.0014159	0.00011193	0.998472	Mono_Pam3CSK4	5_132371737	4.36564e-08	5_132371737	1.7769e-15	PASS_AdultOnsetAsthma_Ferreira2019	SLC22A5	StringTie	eQTL
3.42975e-12	1.36258e-12	0.00259522	3.36645e-05	0.997371	CLASSICAL_MONOCYTES	5_132371737	2.02754e-09	5_132371737	1.7769e-15	PASS_AdultOnsetAsthma_Ferreira2019	SLC22A5	StringTie	eQTL
7.10041e-15	5.84435e-12	5.37273e-06	0.00342572	0.996569	MoDC_FLU	5_132387596	1.95362e-11	5_132371737	1.7769e-15	PASS_AdultOnsetAsthma_Ferreira2019	SLC22A5	StringTie	eQTL
1.21307e-11	1.60395e-12	0.00917902	0.000223079	0.990598	NONCLASSICAL_MONOCYTES	5_132371737	2.00121e-08	5_132371737	1.7769e-15	PASS_AdultOnsetAsthma_Ferreira2019	SLC22A5	StringTie	eQTL
1.46973e-11	1.548e-12	0.0111211	0.000182641	0.988696	TREG_MEMORY	5_132371737	5.14022e-08	5_132371737	1.7769e-15	PASS_AdultOnsetAsthma_Ferreira2019	SLC22A5	StringTie	eQTL
2.12278e-11	1.4538e-12	0.0160626	0.000116239	0.983821	TH17	5_132371737	1.18976e-07	5_132371737	1.7769e-15	PASS_AdultOnsetAsthma_Ferreira2019	SLC22A5	StringTie	eQTL
4.18152e-11	2.82932e-12	0.0316407	0.0011737	0.967186	Mono_IAV	5_132371737	6.08694e-06	5_132371737	1.7769e-15	PASS_AdultOnsetAsthma_Ferreira2019	SLC22A5	StringTie	eQTL
5.23724e-11	1.73747e-12	0.0396291	0.000354694	0.960016	TH2	5_132371737	7.51384e-07	5_132371737	1.7769e-15	PASS_AdultOnsetAsthma_Ferreira2019	SLC22A5	StringTie	eQTL
5.54785e-11	1.7705e-12	0.0419794	0.000382065	0.957639	CD8_NAIVE	5_132371737	7.93845e-07	5_132371737	1.7769e-15	PASS_AdultOnsetAsthma_Ferreira2019	SLC22A5	StringTie	eQTL
6.21724e-11	3.15616e-12	0.0470446	0.00143668	0.951519	Mono_LPS	5_132387596	6.74659e-06	5_132371737	1.7769e-15	PASS_AdultOnsetAsthma_Ferreira2019	SLC22A5	StringTie	eQTL
7.04776e-11	1.77238e-12	0.0533289	0.000394843	0.946276	CD4_NAIVE	5_132371737	8.40907e-07	5_132371737	1.7769e-15	PASS_AdultOnsetAsthma_Ferreira2019	SLC22A5	StringTie	eQTL
1.26651e-10	4.44126e-12	0.095834	0.0024589	0.901707	B_NAIVE	5_132371737	2.5837e-06	5_132371737	1.7769e-15	PASS_AdultOnsetAsthma_Ferreira2019	SLC22A5	StringTie	eQTL
1.57689e-10	2.82016e-12	0.11932	0.00125453	0.879426	TH1	5_132371737	5.34402e-06	5_132371737	1.7769e-15	PASS_AdultOnsetAsthma_Ferreira2019	SLC22A5	StringTie	eQTL
2.18842e-10	3.5192e-12	0.165593	0.00183033	0.832576	TREG_NAIVE	5_132371737	1.42764e-05	5_132371737	1.7769e-15	PASS_AdultOnsetAsthma_Ferreira2019	SLC22A5	StringTie	eQTL
2.61893e-05	3.18977e-05	0.0060818	0.00642002	0.98744	LCL	5_142110288	7.44787e-06	5_142135999	1.23083e-08	PASS_AdultOnsetAsthma_Ferreira2019	NDFIP1	StringTie	eQTL
0.000565357	4.18536e-05	0.13129	0.00886022	0.859242	Mono_R848	5_142088291	2.03445e-06	5_142135999	1.23083e-08	PASS_AdultOnsetAsthma_Ferreira2019	NDFIP1	StringTie	eQTL
0.000658136	3.44266e-05	0.152836	0.00715541	0.839316	Mono_IAV	5_142088291	2.80657e-05	5_142135999	1.23083e-08	PASS_AdultOnsetAsthma_Ferreira2019	NDFIP1	StringTie	eQTL
0.000720711	0.000115801	0.167367	0.0260863	0.80571	MoDC_IFNb	5_142062568	5.85887e-06	5_142135999	1.23083e-08	PASS_AdultOnsetAsthma_Ferreira2019	NDFIP1	StringTie	eQTL
3.51725e-05	0.000327435	0.00139987	0.0120458	0.986192	TREG_NAIVE	7_28120077	7.08909e-10	7_28216621	1.97931e-08	PASS_AdultOnsetAsthma_Ferreira2019	JAZF1	StringTie	eQTL
0.0006425	8.09407e-05	0.0255716	0.00225	0.971455	CD8_NAIVE	7_28184434	9.12178e-07	7_28216621	1.97931e-08	PASS_AdultOnsetAsthma_Ferreira2019	JAZF1	StringTie	eQTL
0.00116023	0.000198301	0.0461773	0.0069469	0.945517	TFH	7_28121760	2.59895e-06	7_28216621	1.97931e-08	PASS_AdultOnsetAsthma_Ferreira2019	JAZF1	StringTie	eQTL
0.00317657	0.000157799	0.126428	0.0054156	0.864822	TH17	7_28216621	1.73048e-05	7_28216621	1.97931e-08	PASS_AdultOnsetAsthma_Ferreira2019	JAZF1	StringTie	eQTL
0.00319541	0.000590853	0.127178	0.0226697	0.846366	TH1	7_28140937	2.11766e-06	7_28216621	1.97931e-08	PASS_AdultOnsetAsthma_Ferreira2019	JAZF1	StringTie	eQTL
0.000320012	0.0035411	0.0127365	0.140093	0.843309	CD4_NAIVE	7_28140937	1.08541e-09	7_28216621	1.97931e-08	PASS_AdultOnsetAsthma_Ferreira2019	JAZF1	StringTie	eQTL
0.00234888	0.00225119	0.0934858	0.0887849	0.813129	TREG_MEMORY	7_28121760	5.6402e-08	7_28216621	1.97931e-08	PASS_AdultOnsetAsthma_Ferreira2019	JAZF1	StringTie	eQTL
6.93868e-05	3.40072e-05	0.0474052	0.0223036	0.930188	LCL	11_111668151	3.09698e-05	11_111601736	3.43982e-09	PASS_AdultOnsetAsthma_Ferreira2019	C11orf1	kallisto	eQTL
4.01612e-07	6.2899e-09	0.117256	0.000954629	0.881789	TH1-17	11_61832870	3.00304e-05	11_61832870	2.57061e-12	PASS_AdultOnsetAsthma_Ferreira2019	FADS1	kallisto	eQTL
4.53985e-11	3.42652e-09	1.32547e-05	4.31762e-07	0.999986	LCL	11_61832870	5.69582e-09	11_61832870	2.57061e-12	PASS_AdultOnsetAsthma_Ferreira2019	FADS2	kallisto	eQTL
5.33875e-11	3.42627e-09	1.55872e-05	3.592e-07	0.999984	Mono_Pam3CSK4	11_61832870	1.37835e-11	11_61832870	2.57061e-12	PASS_AdultOnsetAsthma_Ferreira2019	FADS2	kallisto	eQTL
7.84679e-11	3.42597e-09	2.29097e-05	2.7914e-07	0.999977	Mono_NS	11_61832870	3.01507e-11	11_61832870	2.57061e-12	PASS_AdultOnsetAsthma_Ferreira2019	FADS2	kallisto	eQTL
2.10637e-09	3.43409e-09	0.000614983	3.24521e-06	0.999382	Mono_LPS	11_61832870	1.62561e-09	11_61832870	2.57061e-12	PASS_AdultOnsetAsthma_Ferreira2019	FADS2	kallisto	eQTL
2.29767e-09	3.48752e-09	0.000670836	1.89171e-05	0.99931	TH17	11_61832870	4.94575e-09	11_61832870	2.57061e-12	PASS_AdultOnsetAsthma_Ferreira2019	FADS2	kallisto	eQTL
4.50459e-09	3.44137e-09	0.00131517	6.07383e-06	0.998679	TFH	11_61832870	1.7535e-08	11_61832870	2.57061e-12	PASS_AdultOnsetAsthma_Ferreira2019	FADS2	kallisto	eQTL
5.71064e-09	3.46527e-09	0.00166729	1.34106e-05	0.998319	TREG_MEMORY	11_61832870	2.26326e-08	11_61832870	2.57061e-12	PASS_AdultOnsetAsthma_Ferreira2019	FADS2	kallisto	eQTL
1.03543e-08	3.55115e-09	0.00302307	3.98678e-05	0.996937	TH2	11_61832870	5.14262e-08	11_61832870	2.57061e-12	PASS_AdultOnsetAsthma_Ferreira2019	FADS2	kallisto	eQTL
1.35012e-08	4.02346e-09	0.00394185	0.000178821	0.995879	CD4_NAIVE	11_61832870	6.48938e-08	11_61832870	2.57061e-12	PASS_AdultOnsetAsthma_Ferreira2019	FADS2	kallisto	eQTL
2.57436e-08	3.61488e-09	0.00751616	6.29903e-05	0.992421	NONCLASSICAL_MONOCYTES	11_61832870	3.18784e-07	11_61832870	2.57061e-12	PASS_AdultOnsetAsthma_Ferreira2019	FADS2	kallisto	eQTL
4.52198e-08	3.77453e-09	0.0132025	0.00011534	0.986682	NK_CD16POS	11_61832870	5.77987e-07	11_61832870	2.57061e-12	PASS_AdultOnsetAsthma_Ferreira2019	FADS2	kallisto	eQTL
8.44574e-08	3.73147e-09	0.0246584	0.000114223	0.975227	CD8_NAIVE	11_61832870	2.13995e-06	11_61832870	2.57061e-12	PASS_AdultOnsetAsthma_Ferreira2019	FADS2	kallisto	eQTL
1.33778e-07	4.00563e-09	0.0390583	0.000208762	0.960733	CD8_N_STIM	11_61832870	4.58134e-06	11_61832870	2.57061e-12	PASS_AdultOnsetAsthma_Ferreira2019	FADS2	kallisto	eQTL
1.86514e-07	3.7132e-09	0.0544552	0.000138711	0.945406	Mono_R848	11_61832870	5.1937e-06	11_61832870	2.57061e-12	PASS_AdultOnsetAsthma_Ferreira2019	FADS2	kallisto	eQTL
3.77483e-07	4.57576e-09	0.110211	0.00044661	0.889342	CLASSICAL_MONOCYTES	11_61832870	3.57675e-05	11_61832870	2.57061e-12	PASS_AdultOnsetAsthma_Ferreira2019	FADS2	kallisto	eQTL
5.42902e-07	6.0265e-09	0.158507	0.000918943	0.840573	TREG_NAIVE	11_61832870	5.56181e-05	11_61832870	2.57061e-12	PASS_AdultOnsetAsthma_Ferreira2019	FADS2	kallisto	eQTL
5.78574e-07	6.79044e-09	0.168922	0.00115263	0.829925	B_NAIVE	11_61832870	7.46066e-05	11_61832870	2.57061e-12	PASS_AdultOnsetAsthma_Ferreira2019	FADS2	kallisto	eQTL
1.04339e-10	3.42544e-09	3.0463e-05	1.33282e-07	0.999969	NONCLASSICAL_MONOCYTES	11_61832870	8.66774e-11	11_61832870	2.57061e-12	PASS_AdultOnsetAsthma_Ferreira2019	FADS2_FEN1	kallisto	eQTL
1.60321e-10	3.42641e-09	4.68077e-05	4.33543e-07	0.999953	TH1-17	11_61832870	9.28313e-11	11_61832870	2.57061e-12	PASS_AdultOnsetAsthma_Ferreira2019	FADS2_FEN1	kallisto	eQTL
4.46991e-09	3.48955e-09	0.00130505	2.01457e-05	0.998675	Mono_NS	11_61832870	1.44551e-08	11_61832870	2.57061e-12	PASS_AdultOnsetAsthma_Ferreira2019	FADS2_FEN1	kallisto	eQTL
6.07563e-09	3.47572e-09	0.00177386	1.65713e-05	0.99821	TREG_NAIVE	11_61832870	2.03412e-08	11_61832870	2.57061e-12	PASS_AdultOnsetAsthma_Ferreira2019	FADS2_FEN1	kallisto	eQTL
6.89255e-09	3.44563e-09	0.00201237	8.01731e-06	0.99798	TH17	11_61832870	3.39432e-08	11_61832870	2.57061e-12	PASS_AdultOnsetAsthma_Ferreira2019	FADS2_FEN1	kallisto	eQTL
2.63616e-08	3.53771e-09	0.00769661	4.0618e-05	0.992263	NK_CD16POS	11_61832870	2.64726e-07	11_61832870	2.57061e-12	PASS_AdultOnsetAsthma_Ferreira2019	FADS2_FEN1	kallisto	eQTL
5.06721e-08	3.85919e-09	0.0147944	0.000141677	0.985064	CD4_N_STIM	11_61832870	9.65608e-07	11_61832870	2.57061e-12	PASS_AdultOnsetAsthma_Ferreira2019	FADS2_FEN1	kallisto	eQTL
5.46127e-08	3.68941e-09	0.0159449	9.32092e-05	0.983962	TH1	11_61832870	5.01771e-07	11_61832870	2.57061e-12	PASS_AdultOnsetAsthma_Ferreira2019	FADS2_FEN1	kallisto	eQTL
8.52361e-08	4.1921e-09	0.0248858	0.000249072	0.974865	CD8_NAIVE	11_61832870	1.98933e-06	11_61832870	2.57061e-12	PASS_AdultOnsetAsthma_Ferreira2019	FADS2_FEN1	kallisto	eQTL
1.04055e-07	3.7636e-09	0.0303803	0.000129341	0.96949	TH2	11_61832870	2.8256e-06	11_61832870	2.57061e-12	PASS_AdultOnsetAsthma_Ferreira2019	FADS2_FEN1	kallisto	eQTL
3.07276e-07	4.86176e-09	0.0897133	0.000509677	0.909777	TFH	11_61832870	1.97843e-05	11_61832870	2.57061e-12	PASS_AdultOnsetAsthma_Ferreira2019	FADS2_FEN1	kallisto	eQTL
3.92612e-07	4.57386e-09	0.114628	0.000450477	0.884921	CLASSICAL_MONOCYTES	11_61832870	4.04752e-05	11_61832870	2.57061e-12	PASS_AdultOnsetAsthma_Ferreira2019	FADS2_FEN1	kallisto	eQTL
3.90233e-09	3.69575e-09	0.00113934	8.02422e-05	0.99878	LCL	11_61832870	1.04273e-06	11_61832870	2.57061e-12	PASS_AdultOnsetAsthma_Ferreira2019	TMEM258	kallisto	eQTL
4.28699e-08	3.63672e-09	0.0125164	7.43793e-05	0.987409	TREG_MEMORY	11_61832870	5.95022e-07	11_61832870	2.57061e-12	PASS_AdultOnsetAsthma_Ferreira2019	TMEM258	kallisto	eQTL
4.51609e-08	3.56988e-09	0.0131853	5.55129e-05	0.986759	TFH	11_61832870	7.06013e-07	11_61832870	2.57061e-12	PASS_AdultOnsetAsthma_Ferreira2019	TMEM258	kallisto	eQTL
1.47994e-07	5.31213e-09	0.0432087	0.000594749	0.956196	CD4_NAIVE	11_61832870	4.2881e-06	11_61832870	2.57061e-12	PASS_AdultOnsetAsthma_Ferreira2019	TMEM258	kallisto	eQTL
3.52576e-07	4.77545e-09	0.102939	0.000497692	0.896563	B_NAIVE	11_61832870	2.68554e-05	11_61832870	2.57061e-12	PASS_AdultOnsetAsthma_Ferreira2019	TMEM258	kallisto	eQTL
4.07009e-07	5.22938e-09	0.118831	0.000646264	0.880522	CD8_NAIVE	11_61832870	3.7677e-05	11_61832870	2.57061e-12	PASS_AdultOnsetAsthma_Ferreira2019	TMEM258	kallisto	eQTL
5.16926e-07	4.8158e-09	0.150923	0.000557515	0.848519	TREG_NAIVE	11_61832870	5.0773e-05	11_61832870	2.57061e-12	PASS_AdultOnsetAsthma_Ferreira2019	TMEM258	kallisto	eQTL
7.95715e-09	1.21675e-08	0.00566477	0.0076755	0.98666	MoDC_FLU	12_56076841	6.26896e-07	12_56007301	2.23462e-12	PASS_AdultOnsetAsthma_Ferreira2019	RAB5B	kallisto	eQTL
3.50608e-70	2.94414e-09	2.49601e-64	0.00109705	0.998903	LCL	12_56007301	1.87209e-72	12_56007301	2.23462e-12	PASS_AdultOnsetAsthma_Ferreira2019	RPS26	kallisto	eQTL
1.54236e-08	2.99581e-09	0.0109802	0.00114487	0.987875	CD4_N_STIM	12_56007301	3.69002e-08	12_56007301	2.23462e-12	PASS_AdultOnsetAsthma_Ferreira2019	RPS26	kallisto	eQTL
1.6485e-08	1.0501e-08	0.0117358	0.00649399	0.98177	Mono_Pam3CSK4	12_56076841	9.83578e-08	12_56007301	2.23462e-12	PASS_AdultOnsetAsthma_Ferreira2019	RPS26	kallisto	eQTL
2.11047e-08	8.04935e-09	0.0150246	0.00475018	0.980225	Mono_LPS	12_56007301	1.51347e-07	12_56007301	2.23462e-12	PASS_AdultOnsetAsthma_Ferreira2019	RPS26	kallisto	eQTL
1.05804e-10	4.71797e-08	7.53229e-05	0.0326204	0.967304	Mono_NS	12_56076841	4.69868e-13	12_56007301	2.23462e-12	PASS_AdultOnsetAsthma_Ferreira2019	RPS26	kallisto	eQTL
4.44469e-08	3.2427e-09	0.0316421	0.0013415	0.967016	CD8_N_STIM	12_56007301	1.02008e-07	12_56007301	2.23462e-12	PASS_AdultOnsetAsthma_Ferreira2019	RPS26	kallisto	eQTL
9.58297e-10	3.0732e-09	0.00068222	0.00118971	0.998128	TREG_MEMORY	12_56007301	4.0696e-10	12_56007301	2.23462e-12	PASS_AdultOnsetAsthma_Ferreira2019	SUOX	kallisto	eQTL
1.44814e-08	3.05311e-09	0.0103094	0.00118503	0.988506	TREG_NAIVE	12_56007301	3.3478e-08	12_56007301	2.23462e-12	PASS_AdultOnsetAsthma_Ferreira2019	SUOX	kallisto	eQTL
1.91887e-07	1.15578e-08	0.136606	0.00737207	0.856021	LCL	12_56086799	0.000128096	12_56007301	2.23462e-12	PASS_AdultOnsetAsthma_Ferreira2019	SUOX	kallisto	eQTL
2.43213e-07	2.7005e-09	0.173146	0.00109676	0.825757	TH17	12_56007301	1.14004e-05	12_56007301	2.23462e-12	PASS_AdultOnsetAsthma_Ferreira2019	SUOX	kallisto	eQTL
2.45005e-07	2.79756e-09	0.174422	0.0011672	0.824411	CLASSICAL_MONOCYTES	12_56007301	8.59425e-06	12_56007301	2.23462e-12	PASS_AdultOnsetAsthma_Ferreira2019	SUOX	kallisto	eQTL
0.00846309	0.000397769	0.112475	0.00441213	0.874252	TH2	13_39687385	2.14703e-06	13_39776775	3.3307e-08	PASS_AdultOnsetAsthma_Ferreira2019	COG6	kallisto	eQTL
1.52813e-05	1.99375e-07	0.107052	0.000504276	0.892428	CD8_NAIVE	13_99418203	1.87986e-05	13_99418203	9.75499e-11	PASS_AdultOnsetAsthma_Ferreira2019	CCR12P	kallisto	eQTL
3.17569e-06	2.56303e-06	0.022247	0.0169943	0.960753	TH1	13_99342319	3.07849e-09	13_99418203	9.75499e-11	PASS_AdultOnsetAsthma_Ferreira2019	GPR18	kallisto	eQTL
3.06967e-06	1.79172e-05	0.0215043	0.124663	0.853811	TH17	13_99337735	5.68995e-11	13_99418203	9.75499e-11	PASS_AdultOnsetAsthma_Ferreira2019	GPR18	kallisto	eQTL
2.38773e-05	7.09028e-07	0.16727	0.00413847	0.828567	TFH	13_99380092	3.15373e-05	13_99418203	9.75499e-11	PASS_AdultOnsetAsthma_Ferreira2019	GPR183	kallisto	eQTL
1.53499e-06	1.86825e-07	0.0107532	0.000319863	0.988925	CD4_N_STIM	13_99418203	4.12888e-07	13_99418203	9.75499e-11	PASS_AdultOnsetAsthma_Ferreira2019	UBAC2	kallisto	eQTL
8.16119e-23	8.16622e-05	8.22919e-21	0.00724159	0.992677	MoDC_IFNb	15_67199963	2.68911e-32	15_67154447	5.64326e-09	PASS_AdultOnsetAsthma_Ferreira2019	AAGAB	kallisto	eQTL
1.02056e-18	8.16622e-05	1.02907e-16	0.00724159	0.992677	MoDC_FLU	15_67199963	1.30568e-26	15_67154447	5.64326e-09	PASS_AdultOnsetAsthma_Ferreira2019	AAGAB	kallisto	eQTL
4.07028e-23	8.16625e-05	4.10247e-21	0.00723815	0.99268	MoDC_IFNb	15_67199963	2.68911e-32	15_67154447	5.64326e-09	PASS_AdultOnsetAsthma_Ferreira2019	AAGAB	kallisto	eQTL
7.53932e-19	8.16625e-05	7.59894e-17	0.00723815	0.99268	MoDC_FLU	15_67199963	1.30568e-26	15_67154447	5.64326e-09	PASS_AdultOnsetAsthma_Ferreira2019	AAGAB	kallisto	eQTL
0.000382683	6.93294e-05	0.0466063	0.00749806	0.945444	CD8_NAIVE	16_11065028	5.58305e-07	16_10984481	4.24634e-09	PASS_AdultOnsetAsthma_Ferreira2019	DEXI	kallisto	eQTL
0.000105259	0.000156435	0.00344779	0.00413191	0.992159	TREG_MEMORY	1_8420956	6.91802e-09	1_8441726	2.33835e-08	PASS_AdultOnsetAsthma_Ferreira2019	RERE	kallisto	eQTL
0.000572835	0.000196505	0.0187634	0.00546156	0.975006	CD8_NAIVE	1_8420956	1.40656e-07	1_8441726	2.33835e-08	PASS_AdultOnsetAsthma_Ferreira2019	RERE	kallisto	eQTL
0.000737113	0.000287878	0.0241443	0.00846315	0.966368	TREG_NAIVE	1_8471266	1.49004e-07	1_8441726	2.33835e-08	PASS_AdultOnsetAsthma_Ferreira2019	RERE	kallisto	eQTL
0.000845803	0.000387719	0.0277045	0.0117405	0.959321	TH1-17	1_8466082	1.14203e-07	1_8441726	2.33835e-08	PASS_AdultOnsetAsthma_Ferreira2019	RERE	kallisto	eQTL
0.00137885	0.000386604	0.0451645	0.011722	0.941348	TH17	1_8474469	3.64674e-07	1_8441726	2.33835e-08	PASS_AdultOnsetAsthma_Ferreira2019	RERE	kallisto	eQTL
0.00214182	0.000180199	0.070156	0.00497992	0.922542	TFH	1_8420956	5.41305e-06	1_8441726	2.33835e-08	PASS_AdultOnsetAsthma_Ferreira2019	RERE	kallisto	eQTL
0.00354338	0.00020986	0.116064	0.00599984	0.874183	CD8_N_STIM	1_8466082	4.23897e-06	1_8441726	2.33835e-08	PASS_AdultOnsetAsthma_Ferreira2019	RERE	kallisto	eQTL
2.56467e-10	5.3616e-12	0.0706661	0.000548532	0.928785	LCL	2_102236342	0.000158758	2_102236342	5.32869e-15	PASS_AdultOnsetAsthma_Ferreira2019	IL1R1	kallisto	eQTL
6.38683e-12	4.13609e-11	0.00232292	0.0140595	0.983618	NK_CD16POS	2_102374328	1.05483e-08	2_102377873	1.66584e-14	PASS_AdultOnsetAsthma_Ferreira2019	IL18R1	kallisto	eQTL
3.44744e-13	1.08293e-10	0.000125385	0.0384252	0.961449	MoDC_FLU	2_102437989	1.94884e-10	2_102377873	1.66584e-14	PASS_AdultOnsetAsthma_Ferreira2019	IL18R1	kallisto	eQTL
1.5789e-10	3.89715e-11	0.0574253	0.0132448	0.92933	CD4_N_STIM	2_102438096	2.86966e-06	2_102377873	1.66584e-14	PASS_AdultOnsetAsthma_Ferreira2019	IL18R1	kallisto	eQTL
3.44003e-10	3.56583e-11	0.125116	0.0121063	0.862778	CD4_NAIVE	2_102374328	2.75226e-05	2_102377873	1.66584e-14	PASS_AdultOnsetAsthma_Ferreira2019	IL18R1	kallisto	eQTL
3.82971e-10	3.44848e-11	0.139288	0.0116933	0.849018	TREG_NAIVE	2_102374909	3.50912e-05	2_102377873	1.66584e-14	PASS_AdultOnsetAsthma_Ferreira2019	IL18R1	kallisto	eQTL
4.91533e-10	3.34153e-11	0.178773	0.0113434	0.809884	TH2	2_102374328	5.53156e-05	2_102377873	1.66584e-14	PASS_AdultOnsetAsthma_Ferreira2019	IL18R1	kallisto	eQTL
3.89672e-17	4.17755e-11	1.41726e-08	0.0142082	0.985792	MoDC_FLU	2_102394777	1.41261e-14	2_102377873	1.66584e-14	PASS_AdultOnsetAsthma_Ferreira2019	IL18RAP	kallisto	eQTL
5.14273e-10	3.36523e-11	0.187044	0.011438	0.801518	CD4_N_STIM	2_102374909	6.97439e-05	2_102377873	1.66584e-14	PASS_AdultOnsetAsthma_Ferreira2019	IL18RAP	kallisto	eQTL
2.22118e-12	1.42384e-12	0.00168072	7.91505e-05	0.99824	Mono_R848	5_132371737	4.06732e-08	5_132371737	1.7769e-15	PASS_AdultOnsetAsthma_Ferreira2019	LINC02863	kallisto	eQTL
8.41684e-12	1.5579e-12	0.00636884	0.000185384	0.993446	Mono_Pam3CSK4	5_132371737	4.38255e-07	5_132371737	1.7769e-15	PASS_AdultOnsetAsthma_Ferreira2019	LINC02863	kallisto	eQTL
1.06406e-11	1.54437e-12	0.00805152	0.000176822	0.991772	Mono_LPS	5_132371737	5.14994e-07	5_132371737	1.7769e-15	PASS_AdultOnsetAsthma_Ferreira2019	LINC02863	kallisto	eQTL
2.79688e-16	1.42119e-12	2.11634e-07	7.54563e-05	0.999924	LCL	5_132371737	3.19974e-11	5_132371737	1.7769e-15	PASS_AdultOnsetAsthma_Ferreira2019	P4HA2	kallisto	eQTL
7.32356e-13	5.59839e-12	0.000554159	0.00323998	0.996206	MoDC_FLU	5_132387596	3.57705e-08	5_132371737	1.7769e-15	PASS_AdultOnsetAsthma_Ferreira2019	P4HA2	kallisto	eQTL
6.33457e-13	7.77132e-12	0.000479323	0.00488576	0.994635	MoDC_IFNb	5_132371737	1.51375e-08	5_132371737	1.7769e-15	PASS_AdultOnsetAsthma_Ferreira2019	P4HA2	kallisto	eQTL
9.2546e-11	2.05555e-12	0.0700276	0.000626045	0.929346	TH17	5_132371737	2.10779e-06	5_132371737	1.7769e-15	PASS_AdultOnsetAsthma_Ferreira2019	P4HA2	kallisto	eQTL
2.02366e-14	1.32377e-12	1.53126e-05	1.68901e-06	0.999983	LCL	5_132371737	5.45769e-09	5_132371737	1.7769e-15	PASS_AdultOnsetAsthma_Ferreira2019	SLC22A5	kallisto	eQTL
2.80865e-14	1.32251e-12	2.12525e-05	7.37972e-07	0.999978	TH17	5_132371737	9.48005e-13	5_132371737	1.7769e-15	PASS_AdultOnsetAsthma_Ferreira2019	SLC22A5	kallisto	eQTL
4.45242e-17	1.42324e-12	3.36905e-08	7.70149e-05	0.999923	MoDC_IFNb	5_132371737	1.50972e-14	5_132371737	1.7769e-15	PASS_AdultOnsetAsthma_Ferreira2019	SLC22A5	kallisto	eQTL
2.36288e-13	1.3254e-12	0.000178794	3.08498e-06	0.999818	NK_CD16POS	5_132371737	1.89024e-11	5_132371737	1.7769e-15	PASS_AdultOnsetAsthma_Ferreira2019	SLC22A5	kallisto	eQTL
2.99147e-13	1.33419e-12	0.000226358	9.79265e-06	0.999764	CD8_N_STIM	5_132371737	2.70328e-11	5_132371737	1.7769e-15	PASS_AdultOnsetAsthma_Ferreira2019	SLC22A5	kallisto	eQTL
3.28505e-13	1.3317e-12	0.000248573	7.92271e-06	0.999744	TREG_MEMORY	5_132371737	5.88072e-11	5_132371737	1.7769e-15	PASS_AdultOnsetAsthma_Ferreira2019	SLC22A5	kallisto	eQTL
4.63073e-13	1.347e-12	0.000350398	1.9619e-05	0.99963	CD4_N_STIM	5_132371737	3.21222e-11	5_132371737	1.7769e-15	PASS_AdultOnsetAsthma_Ferreira2019	SLC22A5	kallisto	eQTL
4.78572e-13	1.34415e-12	0.000362125	1.74658e-05	0.99962	TH1-17	5_132371737	5.70313e-11	5_132371737	1.7769e-15	PASS_AdultOnsetAsthma_Ferreira2019	SLC22A5	kallisto	eQTL
5.59978e-13	1.32879e-12	0.000423724	5.8943e-06	0.99957	TH2	5_132371737	1.40433e-10	5_132371737	1.7769e-15	PASS_AdultOnsetAsthma_Ferreira2019	SLC22A5	kallisto	eQTL
5.89584e-13	1.35767e-12	0.000446125	2.77974e-05	0.999526	CLASSICAL_MONOCYTES	5_132371737	7.77159e-11	5_132371737	1.7769e-15	PASS_AdultOnsetAsthma_Ferreira2019	SLC22A5	kallisto	eQTL
1.01408e-12	1.36468e-12	0.00076733	3.34279e-05	0.999199	Mono_NS	5_132371737	1.61517e-08	5_132371737	1.7769e-15	PASS_AdultOnsetAsthma_Ferreira2019	SLC22A5	kallisto	eQTL
1.72943e-12	1.33788e-12	0.00130862	1.36681e-05	0.998678	TH1	5_132371737	1.14023e-09	5_132371737	1.7769e-15	PASS_AdultOnsetAsthma_Ferreira2019	SLC22A5	kallisto	eQTL
2.09013e-12	1.40149e-12	0.00158156	6.21244e-05	0.998356	Mono_Pam3CSK4	5_132371737	5.59812e-08	5_132371737	1.7769e-15	PASS_AdultOnsetAsthma_Ferreira2019	SLC22A5	kallisto	eQTL
2.99267e-12	1.41764e-12	0.00226449	7.50368e-05	0.99766	NONCLASSICAL_MONOCYTES	5_132371737	1.32879e-09	5_132371737	1.7769e-15	PASS_AdultOnsetAsthma_Ferreira2019	SLC22A5	kallisto	eQTL
3.23184e-12	1.36517e-12	0.00244547	3.54755e-05	0.997519	CD8_NAIVE	5_132371737	3.96028e-09	5_132371737	1.7769e-15	PASS_AdultOnsetAsthma_Ferreira2019	SLC22A5	kallisto	eQTL
4.90566e-14	5.62045e-12	3.71201e-05	0.00325617	0.996707	MoDC_FLU	5_132387596	2.38263e-10	5_132371737	1.7769e-15	PASS_AdultOnsetAsthma_Ferreira2019	SLC22A5	kallisto	eQTL
9.18121e-12	1.38104e-12	0.00694723	5.20003e-05	0.993001	TFH	5_132371737	1.57382e-08	5_132371737	1.7769e-15	PASS_AdultOnsetAsthma_Ferreira2019	SLC22A5	kallisto	eQTL
1.25118e-11	1.46408e-12	0.00946741	0.000117425	0.990415	CD4_NAIVE	5_132371737	2.89524e-08	5_132371737	1.7769e-15	PASS_AdultOnsetAsthma_Ferreira2019	SLC22A5	kallisto	eQTL
2.42535e-11	2.71605e-12	0.0183521	0.0010746	0.980573	Mono_LPS	5_132371737	1.98829e-06	5_132371737	1.7769e-15	PASS_AdultOnsetAsthma_Ferreira2019	SLC22A5	kallisto	eQTL
4.07839e-11	3.42964e-12	0.0308603	0.00162763	0.967512	B_NAIVE	5_132371737	1.8791e-07	5_132371737	1.7769e-15	PASS_AdultOnsetAsthma_Ferreira2019	SLC22A5	kallisto	eQTL
5.02133e-11	2.09527e-12	0.0379954	0.000624066	0.961381	TREG_NAIVE	5_132371737	4.22021e-07	5_132371737	1.7769e-15	PASS_AdultOnsetAsthma_Ferreira2019	SLC22A5	kallisto	eQTL
1.04725e-10	2.96312e-12	0.0792432	0.0013227	0.919434	Mono_IAV	5_132371737	3.22826e-05	5_132371737	1.7769e-15	PASS_AdultOnsetAsthma_Ferreira2019	SLC22A5	kallisto	eQTL
1.56112e-10	5.22879e-11	0.118127	0.038722	0.843151	LCL	5_132444165	3.89902e-05	5_132371737	1.7769e-15	PASS_AdultOnsetAsthma_Ferreira2019	novelGene_IRF1_AS	kallisto	eQTL
4.39944e-06	3.16049e-05	0.00102166	0.00634685	0.992595	LCL	5_142110288	8.39221e-07	5_142135999	1.23083e-08	PASS_AdultOnsetAsthma_Ferreira2019	NDFIP1	kallisto	eQTL
0.000190806	3.80489e-05	0.0443101	0.00788834	0.947573	Mono_R848	5_142088291	7.50911e-07	5_142135999	1.23083e-08	PASS_AdultOnsetAsthma_Ferreira2019	NDFIP1	kallisto	eQTL
0.000169628	8.08597e-05	0.0393919	0.0178351	0.942522	TREG_NAIVE	5_142088291	1.16583e-08	5_142135999	1.23083e-08	PASS_AdultOnsetAsthma_Ferreira2019	NDFIP1	kallisto	eQTL
0.000187746	0.000114812	0.0435994	0.0257318	0.930366	MoDC_IFNb	5_142062568	2.91229e-07	5_142135999	1.23083e-08	PASS_AdultOnsetAsthma_Ferreira2019	NDFIP1	kallisto	eQTL
0.000655074	2.89296e-05	0.152125	0.00587687	0.841315	NONCLASSICAL_MONOCYTES	5_142135999	6.57089e-06	5_142135999	1.23083e-08	PASS_AdultOnsetAsthma_Ferreira2019	NDFIP1	kallisto	eQTL
0.000779748	3.4725e-05	0.181077	0.00725316	0.810855	Mono_IAV	5_142088291	3.41881e-05	5_142135999	1.23083e-08	PASS_AdultOnsetAsthma_Ferreira2019	NDFIP1	kallisto	eQTL
0.000425926	6.5027e-05	0.0169519	0.00160714	0.98095	CD8_NAIVE	7_28216621	5.45714e-07	7_28216621	1.97931e-08	PASS_AdultOnsetAsthma_Ferreira2019	JAZF1	kallisto	eQTL
8.15009e-05	0.000457471	0.00324375	0.0172285	0.978989	TREG_NAIVE	7_28156794	2.59058e-09	7_28216621	1.97931e-08	PASS_AdultOnsetAsthma_Ferreira2019	JAZF1	kallisto	eQTL
0.00133379	0.000247569	0.053085	0.0089169	0.936417	TFH	7_28121760	1.60168e-06	7_28216621	1.97931e-08	PASS_AdultOnsetAsthma_Ferreira2019	JAZF1	kallisto	eQTL
0.000203322	0.00347626	0.00809227	0.137505	0.850723	CD4_NAIVE	7_28140937	5.82789e-10	7_28216621	1.97931e-08	PASS_AdultOnsetAsthma_Ferreira2019	JAZF1	kallisto	eQTL
1.02088e-05	0.000102486	0.00604345	0.0597361	0.934108	LCL	10_102548436	5.77648e-08	10_102468392	3.87835e-09	PASS_ChildOnsetAsthma_Ferreira2019	ACTR1A	StringTie	eQTL
1.3928e-11	1.15562e-05	8.24515e-09	0.00584691	0.994142	CD8_NAIVE	10_102468260	2.70201e-18	10_102468392	3.87835e-09	PASS_ChildOnsetAsthma_Ferreira2019	MFSD13A	StringTie	eQTL
3.6982e-09	1.21861e-05	2.18927e-06	0.00622018	0.993765	TREG_MEMORY	10_102468260	3.75896e-14	10_102468392	3.87835e-09	PASS_ChildOnsetAsthma_Ferreira2019	MFSD13A	StringTie	eQTL
3.85633e-09	1.24097e-05	2.28288e-06	0.00635268	0.993633	TFH	10_102468260	3.61262e-14	10_102468392	3.87835e-09	PASS_ChildOnsetAsthma_Ferreira2019	MFSD13A	StringTie	eQTL
1.76829e-09	1.34313e-05	1.04679e-06	0.0069581	0.993027	TREG_NAIVE	10_102468260	1.00314e-14	10_102468392	3.87835e-09	PASS_ChildOnsetAsthma_Ferreira2019	MFSD13A	StringTie	eQTL
1.15685e-06	1.49385e-05	0.000684833	0.00785191	0.991447	TH1-17	10_102468260	1.13637e-09	10_102468392	3.87835e-09	PASS_ChildOnsetAsthma_Ferreira2019	MFSD13A	StringTie	eQTL
2.54338e-06	1.3735e-05	0.00150564	0.00713954	0.991339	TH17	10_102476930	4.37378e-09	10_102468392	3.87835e-09	PASS_ChildOnsetAsthma_Ferreira2019	MFSD13A	StringTie	eQTL
6.82589e-09	1.67119e-05	4.04081e-06	0.00890208	0.991077	CD4_NAIVE	10_102479343	4.74466e-14	10_102468392	3.87835e-09	PASS_ChildOnsetAsthma_Ferreira2019	MFSD13A	StringTie	eQTL
8.80519e-08	1.92066e-05	5.21252e-05	0.0103804	0.989548	TH1	10_102479343	2.11807e-12	10_102468392	3.87835e-09	PASS_ChildOnsetAsthma_Ferreira2019	MFSD13A	StringTie	eQTL
6.67901e-06	1.76716e-05	0.00395386	0.00947472	0.986547	NONCLASSICAL_MONOCYTES	10_102479343	1.52577e-08	10_102468392	3.87835e-09	PASS_ChildOnsetAsthma_Ferreira2019	MFSD13A	StringTie	eQTL
2.22623e-05	1.29919e-05	0.0131789	0.00671088	0.980075	CLASSICAL_MONOCYTES	10_102468260	2.35209e-07	10_102468392	3.87835e-09	PASS_ChildOnsetAsthma_Ferreira2019	MFSD13A	StringTie	eQTL
2.81608e-05	1.28628e-05	0.0166707	0.00663793	0.97665	TH2	10_102468260	3.41505e-07	10_102468392	3.87835e-09	PASS_ChildOnsetAsthma_Ferreira2019	MFSD13A	StringTie	eQTL
4.72523e-05	1.30991e-05	0.0279725	0.00678925	0.965178	CD4_N_STIM	10_102476930	9.46044e-07	10_102468392	3.87835e-09	PASS_ChildOnsetAsthma_Ferreira2019	MFSD13A	StringTie	eQTL
8.59283e-05	1.53581e-05	0.0508681	0.00815087	0.94088	NK_CD16POS	10_102476930	3.41963e-06	10_102468392	3.87835e-09	PASS_ChildOnsetAsthma_Ferreira2019	MFSD13A	StringTie	eQTL
0.000286499	1.23717e-05	0.169602	0.00650024	0.823599	CLASSICAL_MONOCYTES	10_102476930	4.55476e-05	10_102468392	3.87835e-09	PASS_ChildOnsetAsthma_Ferreira2019	novelGene_TRIM8_AS	StringTie	eQTL
3.5433e-08	5.89492e-09	0.081485	0.0126507	0.905864	NK_CD16POS	10_92588073	1.9259e-06	10_92638361	9.37392e-13	PASS_ChildOnsetAsthma_Ferreira2019	HHEX	StringTie	eQTL
5.94529e-08	2.75303e-09	0.136723	0.00547334	0.857803	MoDC_FLU	10_92588073	6.8074e-05	10_92638361	9.37392e-13	PASS_ChildOnsetAsthma_Ferreira2019	HHEX	StringTie	eQTL
1.27751e-08	5.09982e-08	0.0293789	0.116426	0.854195	TH1-17	10_92677094	1.99848e-09	10_92638361	9.37392e-13	PASS_ChildOnsetAsthma_Ferreira2019	HHEX	StringTie	eQTL
9.62089e-05	6.15878e-05	0.0554913	0.0346129	0.909738	LCL	11_65944942	4.60025e-06	11_65906682	1.92159e-09	PASS_ChildOnsetAsthma_Ferreira2019	BANF1	StringTie	eQTL
3.88992e-05	1.67264e-05	0.0207483	0.00795041	0.971246	TH17	11_65835781	1.90745e-07	11_65906682	1.92159e-09	PASS_ChildOnsetAsthma_Ferreira2019	EFEMP2	StringTie	eQTL
1.35152e-05	0.000120198	0.00779527	0.0684042	0.923667	LCL	11_65869802	1.1326e-07	11_65906682	1.92159e-09	PASS_ChildOnsetAsthma_Ferreira2019	EFEMP2	StringTie	eQTL
6.9307e-12	1.28423e-12	0.0901915	0.0158181	0.89399	Mono_R848	12_120833931	1.15872e-07	12_120792090	2.22111e-16	PASS_ChildOnsetAsthma_Ferreira2019	SPPL3	StringTie	eQTL
2.93783e-13	1.38205e-11	0.00382309	0.179034	0.817143	MoDC_FLU	12_120763364	2.98473e-09	12_120792090	2.22111e-16	PASS_ChildOnsetAsthma_Ferreira2019	SPPL3	StringTie	eQTL
7.20575e-11	4.23446e-05	1.47667e-08	0.00768536	0.992272	LCL	12_123133997	3.58373e-14	12_123034319	1.0319e-08	PASS_ChildOnsetAsthma_Ferreira2019	CDK2AP1	StringTie	eQTL
0.000175579	0.000290128	0.0359811	0.0585507	0.905002	NONCLASSICAL_MONOCYTES	12_123091195	8.16238e-09	12_123034319	1.0319e-08	PASS_ChildOnsetAsthma_Ferreira2019	MPHOSPH9	StringTie	eQTL
0.000314405	6.27191e-05	0.0644307	0.0119297	0.923263	LCL	12_123105618	6.31392e-05	12_123034319	1.0319e-08	PASS_ChildOnsetAsthma_Ferreira2019	OGFOD2	StringTie	eQTL
0.000479201	4.47146e-05	0.0982021	0.00827032	0.893004	CD4_NAIVE	12_123133997	3.01129e-08	12_123034319	1.0319e-08	PASS_ChildOnsetAsthma_Ferreira2019	PITPNM2	StringTie	eQTL
0.000782981	5.34926e-05	0.160455	0.0101336	0.828575	MoDC_FLU	12_123133997	5.53252e-05	12_123034319	1.0319e-08	PASS_ChildOnsetAsthma_Ferreira2019	TMED2	StringTie	eQTL
4.63113e-12	3.22008e-12	0.00636782	0.00343743	0.990195	MoDC_FLU	12_56076841	1.28321e-06	12_56084218	2.66432e-15	PASS_ChildOnsetAsthma_Ferreira2019	RAB5B	StringTie	eQTL
2.0685e-50	2.45885e-12	2.8442e-41	0.00238332	0.997617	MoDC_FLU	12_56076841	1.91661e-56	12_56084218	2.66432e-15	PASS_ChildOnsetAsthma_Ferreira2019	RPS26	StringTie	eQTL
4.58323e-37	2.45885e-12	6.30196e-28	0.00238332	0.997617	MoDC_IFNb	12_56076841	1.30568e-40	12_56084218	2.66432e-15	PASS_ChildOnsetAsthma_Ferreira2019	RPS26	StringTie	eQTL
1.02137e-26	2.45886e-12	1.40439e-17	0.00238332	0.997617	Mono_Pam3CSK4	12_56076841	6.60641e-32	12_56084218	2.66432e-15	PASS_ChildOnsetAsthma_Ferreira2019	RPS26	StringTie	eQTL
9.00426e-28	2.45886e-12	1.23809e-18	0.00238333	0.997617	Mono_IAV	12_56076841	1.77987e-33	12_56084218	2.66432e-15	PASS_ChildOnsetAsthma_Ferreira2019	RPS26	StringTie	eQTL
2.98669e-24	2.45896e-12	4.10671e-15	0.00238347	0.997617	Mono_R848	12_56076841	4.86208e-28	12_56084218	2.66432e-15	PASS_ChildOnsetAsthma_Ferreira2019	RPS26	StringTie	eQTL
1.33266e-26	2.45904e-12	1.83242e-17	0.00238358	0.997616	Mono_NS	12_56076841	6.20402e-32	12_56084218	2.66432e-15	PASS_ChildOnsetAsthma_Ferreira2019	RPS26	StringTie	eQTL
5.57791e-24	2.45956e-12	7.66966e-15	0.00238429	0.997616	Mono_LPS	12_56076841	2.93106e-28	12_56084218	2.66432e-15	PASS_ChildOnsetAsthma_Ferreira2019	RPS26	StringTie	eQTL
4.22568e-122	4.44595e-12	5.81033e-113	0.00511832	0.994882	LCL	12_56076841	1.21815e-123	12_56084218	2.66432e-15	PASS_ChildOnsetAsthma_Ferreira2019	RPS26	StringTie	eQTL
3.16059e-11	4.93181e-12	0.0434583	0.00583055	0.950711	MoDC_unstim	12_56073803	2.0549e-08	12_56084218	2.66432e-15	PASS_ChildOnsetAsthma_Ferreira2019	RPS26	StringTie	eQTL
5.12507e-11	2.21094e-11	0.07047	0.0295006	0.900029	TREG_MEMORY	12_56086799	5.73805e-08	12_56084218	2.66432e-15	PASS_ChildOnsetAsthma_Ferreira2019	RPS26	StringTie	eQTL
7.86034e-11	1.91946e-11	0.10808	0.0255262	0.866394	TH1-17	12_56086799	1.17965e-07	12_56084218	2.66432e-15	PASS_ChildOnsetAsthma_Ferreira2019	RPS26	StringTie	eQTL
9.94227e-11	3.33269e-12	0.136707	0.0037229	0.85957	CD4T_Activated	12_56076841	2.1009e-05	12_56084218	2.66432e-15	PASS_ChildOnsetAsthma_Ferreira2019	RPS26	StringTie	eQTL
9.7577e-11	1.85604e-11	0.134169	0.0246795	0.841152	TFH	12_56086799	1.67066e-07	12_56084218	2.66432e-15	PASS_ChildOnsetAsthma_Ferreira2019	RPS26	StringTie	eQTL
1.1138e-10	1.6091e-11	0.153148	0.0212996	0.825553	TREG_MEMORY	12_56073803	9.64533e-08	12_56084218	2.66432e-15	PASS_ChildOnsetAsthma_Ferreira2019	SUOX	StringTie	eQTL
8.42452e-09	0.00036397	1.76814e-06	0.075466	0.924168	LCL	13_42465907	2.35122e-11	13_42423188	6.38304e-09	PASS_ChildOnsetAsthma_Ferreira2019	TNFSF11	StringTie	eQTL
1.33354e-09	4.62939e-10	0.0831086	0.0279623	0.888929	TH2	13_99260629	3.71168e-09	13_99251227	4.70693e-14	PASS_ChildOnsetAsthma_Ferreira2019	GPR18	StringTie	eQTL
1.23204e-09	8.45493e-10	0.076783	0.0518213	0.871396	CD4_NAIVE	13_99337735	1.79897e-10	13_99251227	4.70693e-14	PASS_ChildOnsetAsthma_Ferreira2019	GPR18	StringTie	eQTL
1.2283e-09	9.7215e-10	0.0765498	0.0597225	0.863728	TH17	13_99260629	9.23924e-10	13_99251227	4.70693e-14	PASS_ChildOnsetAsthma_Ferreira2019	GPR18	StringTie	eQTL
2.37986e-09	5.57087e-10	0.148318	0.033901	0.817781	TH1-17	13_99337735	1.05771e-08	13_99251227	4.70693e-14	PASS_ChildOnsetAsthma_Ferreira2019	GPR18	StringTie	eQTL
2.00136e-09	3.67067e-09	0.0211562	0.0378613	0.940982	CD4_NAIVE	13_99337735	1.79897e-10	13_99380092	1.24597e-13	PASS_ChildOnsetAsthma_Ferreira2019	GPR18	StringTie	eQTL
4.61189e-09	2.42828e-09	0.0487518	0.0247426	0.926506	TH2	13_99369264	3.71168e-09	13_99380092	1.24597e-13	PASS_ChildOnsetAsthma_Ferreira2019	GPR18	StringTie	eQTL
7.71984e-09	3.886e-09	0.0816056	0.0402003	0.878194	TH1-17	13_99337735	1.05771e-08	13_99380092	1.24597e-13	PASS_ChildOnsetAsthma_Ferreira2019	GPR18	StringTie	eQTL
4.79178e-09	7.03836e-09	0.0506535	0.0735259	0.875821	TH17	13_99342319	9.23924e-10	13_99380092	1.24597e-13	PASS_ChildOnsetAsthma_Ferreira2019	GPR18	StringTie	eQTL
1.51769e-08	2.28832e-10	0.160433	0.00158097	0.837986	TH2	13_99380092	6.4967e-05	13_99380092	1.24597e-13	PASS_ChildOnsetAsthma_Ferreira2019	GPR183	StringTie	eQTL
1.73794e-08	3.76498e-10	0.183716	0.0031668	0.813118	TFH	13_99406307	5.40152e-05	13_99380092	1.24597e-13	PASS_ChildOnsetAsthma_Ferreira2019	GPR183	StringTie	eQTL
4.92608e-08	2.16573e-08	0.00425259	0.000874759	0.994873	MoDC_IFNb	15_41482225	3.49969e-07	15_41482225	1.38564e-11	PASS_ChildOnsetAsthma_Ferreira2019	CHP1	StringTie	eQTL
6.68692e-07	2.22553e-08	0.0577268	0.000979962	0.941293	Mono_R848	15_41490486	1.07327e-05	15_41482225	1.38564e-11	PASS_ChildOnsetAsthma_Ferreira2019	CHP1	StringTie	eQTL
9.04434e-07	2.08092e-08	0.0780779	0.000875366	0.921046	Mono_LPS	15_41482225	1.52844e-05	15_41482225	1.38564e-11	PASS_ChildOnsetAsthma_Ferreira2019	CHP1	StringTie	eQTL
1.52957e-06	2.08851e-08	0.132044	0.000935945	0.867018	LCL	15_41490486	0.000376233	15_41482225	1.38564e-11	PASS_ChildOnsetAsthma_Ferreira2019	CHP1	StringTie	eQTL
1.82164e-06	2.61303e-08	0.157258	0.00141445	0.841326	LCL	15_41490486	0.000528687	15_41482225	1.38564e-11	PASS_ChildOnsetAsthma_Ferreira2019	ITPKA	StringTie	eQTL
5.99701e-27	2.03902e-08	5.17709e-22	0.000761001	0.999239	LCL	15_41482225	2.05722e-27	15_41482225	1.38564e-11	PASS_ChildOnsetAsthma_Ferreira2019	NDUFAF1	StringTie	eQTL
2.69142e-08	2.60137e-08	0.00232344	0.00124928	0.996427	LCL	15_41490486	8.65068e-07	15_41482225	1.38564e-11	PASS_ChildOnsetAsthma_Ferreira2019	OIP5-AS1	StringTie	eQTL
8.82988e-08	2.34763e-08	0.00762265	0.00103531	0.991342	Mono_R848	15_41490486	4.32617e-07	15_41482225	1.38564e-11	PASS_ChildOnsetAsthma_Ferreira2019	OIP5-AS1	StringTie	eQTL
2.02544e-07	2.09157e-08	0.0174852	0.000823914	0.981691	MoDC_FLU	15_41482225	3.63295e-06	15_41482225	1.38564e-11	PASS_ChildOnsetAsthma_Ferreira2019	OIP5-AS1	StringTie	eQTL
2.50961e-07	2.7826e-08	0.0216649	0.00142525	0.97691	Mono_LPS	15_41490486	1.34388e-06	15_41482225	1.38564e-11	PASS_ChildOnsetAsthma_Ferreira2019	OIP5-AS1	StringTie	eQTL
8.78656e-07	2.29294e-08	0.0758525	0.00105636	0.92309	Mono_IAV	15_41482225	2.71951e-05	15_41482225	1.38564e-11	PASS_ChildOnsetAsthma_Ferreira2019	OIP5-AS1	StringTie	eQTL
1.01214e-06	2.18846e-08	0.0873758	0.000977609	0.911646	B_NAIVE	15_41482225	1.07991e-05	15_41482225	1.38564e-11	PASS_ChildOnsetAsthma_Ferreira2019	OIP5-AS1	StringTie	eQTL
1.27022e-06	2.69566e-08	0.109656	0.0014382	0.888905	Mono_Pam3CSK4	15_41490486	2.80825e-05	15_41482225	1.38564e-11	PASS_ChildOnsetAsthma_Ferreira2019	OIP5-AS1	StringTie	eQTL
8.86438e-28	1.19201e-10	3.90661e-20	0.00425753	0.995742	MoDC_IFNb	15_67199963	3.16517e-31	15_67175203	3.81942e-14	PASS_ChildOnsetAsthma_Ferreira2019	AAGAB	StringTie	eQTL
1.48973e-23	1.19201e-10	6.56539e-16	0.00425753	0.995742	MoDC_FLU	15_67199963	1.86428e-25	15_67175203	3.81942e-14	PASS_ChildOnsetAsthma_Ferreira2019	AAGAB	StringTie	eQTL
2.22202e-09	1.29654e-10	0.0979263	0.00481673	0.897257	Mono_NS	15_67199963	9.27618e-08	15_67175203	3.81942e-14	PASS_ChildOnsetAsthma_Ferreira2019	MAP2K5	StringTie	eQTL
4.49769e-28	1.19201e-10	1.98217e-20	0.00425753	0.995742	MoDC_IFNb	15_67199963	3.16517e-31	15_67175203	3.81942e-14	PASS_ChildOnsetAsthma_Ferreira2019	AAGAB	StringTie	eQTL
1.02422e-23	1.19201e-10	4.51385e-16	0.00425753	0.995742	MoDC_FLU	15_67199963	1.86428e-25	15_67175203	3.81942e-14	PASS_ChildOnsetAsthma_Ferreira2019	AAGAB	StringTie	eQTL
2.44724e-09	1.29019e-10	0.107852	0.00479862	0.887349	Mono_NS	15_67199963	9.27618e-08	15_67175203	3.81942e-14	PASS_ChildOnsetAsthma_Ferreira2019	MAP2K5	StringTie	eQTL
4.23651e-05	1.06998e-05	0.0708631	0.0169852	0.912099	LCL	16_27203137	2.6577e-05	16_27205918	3.32101e-10	PASS_ChildOnsetAsthma_Ferreira2019	IL4R	StringTie	eQTL
2.40062e-06	3.11047e-08	0.110819	0.00054724	0.888632	Mono_IAV	16_27320573	1.64085e-05	16_27320573	1.46728e-11	PASS_ChildOnsetAsthma_Ferreira2019	IL4R	StringTie	eQTL
4.12059e-09	3.18182e-10	0.159958	0.011523	0.828519	NONCLASSICAL_MONOCYTES	17_40662346	6.52457e-06	17_40598548	5.75232e-14	PASS_ChildOnsetAsthma_Ferreira2019	RARA-AS1	StringTie	eQTL
4.61188e-09	2.48945e-10	0.179029	0.00885171	0.812119	TH1-17	17_40668384	6.0413e-05	17_40598548	5.75232e-14	PASS_ChildOnsetAsthma_Ferreira2019	SMARCE1	StringTie	eQTL
3.56334e-06	6.92735e-07	0.0911867	0.0168353	0.891974	MoDC_IFNb	17_49290174	3.96162e-06	17_49372695	3.08407e-11	PASS_ChildOnsetAsthma_Ferreira2019	ZNF652	StringTie	eQTL
1.60897e-07	2.5507e-07	0.00346323	0.0044982	0.992038	CD8_NAIVE	1_151770667	2.47175e-08	1_151789389	6.5463e-11	PASS_ChildOnsetAsthma_Ferreira2019	TDRKH	StringTie	eQTL
7.50357e-07	1.48316e-07	0.016151	0.00221078	0.981637	TH1-17	1_151789328	6.37648e-07	1_151789389	6.5463e-11	PASS_ChildOnsetAsthma_Ferreira2019	TDRKH	StringTie	eQTL
1.00099e-07	1.62175e-06	0.00215457	0.0339433	0.9639	MoDC_FLU	1_151734728	2.16244e-08	1_151789389	6.5463e-11	PASS_ChildOnsetAsthma_Ferreira2019	TDRKH	StringTie	eQTL
2.30485e-06	3.30707e-07	0.0496107	0.00617408	0.944213	NONCLASSICAL_MONOCYTES	1_151786563	4.89489e-07	1_151789389	6.5463e-11	PASS_ChildOnsetAsthma_Ferreira2019	TDRKH	StringTie	eQTL
3.60906e-06	1.61942e-07	0.0776831	0.00256598	0.919747	TREG_MEMORY	1_151789328	1.08735e-05	1_151789389	6.5463e-11	PASS_ChildOnsetAsthma_Ferreira2019	TDRKH	StringTie	eQTL
3.69229e-06	2.79116e-07	0.0794747	0.00509241	0.915429	TREG_NAIVE	1_151786563	2.94535e-06	1_151789389	6.5463e-11	PASS_ChildOnsetAsthma_Ferreira2019	TDRKH	StringTie	eQTL
4.91511e-09	4.05475e-06	0.000105795	0.0863628	0.913527	MoDC_IFNb	1_151770667	3.96946e-11	1_151789389	6.5463e-11	PASS_ChildOnsetAsthma_Ferreira2019	TDRKH	StringTie	eQTL
6.2264e-06	2.31908e-07	0.13402	0.00412985	0.861844	TH2	1_151789328	2.54364e-05	1_151789389	6.5463e-11	PASS_ChildOnsetAsthma_Ferreira2019	TDRKH	StringTie	eQTL
5.72017e-06	7.54783e-07	0.123124	0.0153848	0.861485	Mono_Pam3CSK4	1_151770667	3.33196e-06	1_151789389	6.5463e-11	PASS_ChildOnsetAsthma_Ferreira2019	TDRKH	StringTie	eQTL
7.54043e-06	3.27701e-07	0.162304	0.00622213	0.831466	TH17	1_151786563	7.69097e-06	1_151789389	6.5463e-11	PASS_ChildOnsetAsthma_Ferreira2019	TDRKH	StringTie	eQTL
8.2867e-06	4.78242e-07	0.178367	0.00948176	0.812143	CD4_NAIVE	1_151773759	1.30978e-05	1_151789389	6.5463e-11	PASS_ChildOnsetAsthma_Ferreira2019	TDRKH	StringTie	eQTL
3.33284e-07	7.85716e-06	9.73012e-05	0.00129527	0.998599	CLASSICAL_MONOCYTES	1_203133861	6.3123e-11	1_203133861	2.94742e-09	PASS_ChildOnsetAsthma_Ferreira2019	ADORA1	StringTie	eQTL
0.000192571	1.09567e-05	0.0562206	0.00225745	0.941318	LCL	1_203139380	4.18711e-05	1_203133861	2.94742e-09	PASS_ChildOnsetAsthma_Ferreira2019	ADORA1	StringTie	eQTL
0.000405872	1.32668e-05	0.118493	0.0029951	0.878093	NONCLASSICAL_MONOCYTES	1_203090600	6.91637e-06	1_203133861	2.94742e-09	PASS_ChildOnsetAsthma_Ferreira2019	ADORA1	StringTie	eQTL
0.000284355	3.32626e-05	0.11102	0.0121101	0.876553	TH1-17	1_8668805	1.21095e-06	1_8757804	7.33364e-09	PASS_ChildOnsetAsthma_Ferreira2019	RERE	StringTie	eQTL
0.000432343	2.82534e-05	0.168798	0.0102103	0.820531	TREG_NAIVE	1_8666662	2.46873e-06	1_8757804	7.33364e-09	PASS_ChildOnsetAsthma_Ferreira2019	RERE	StringTie	eQTL
9.84228e-05	0.000625838	0.00280078	0.0168296	0.979645	NONCLASSICAL_MONOCYTES	20_63678486	7.22038e-11	20_63659655	3.35353e-08	PASS_ChildOnsetAsthma_Ferreira2019	RTEL1	StringTie	eQTL
6.73152e-07	3.96599e-06	0.00343535	0.0192627	0.977297	LCL	22_41409778	6.31804e-07	22_41468212	7.77276e-10	PASS_ChildOnsetAsthma_Ferreira2019	ACO2	StringTie	eQTL
1.18576e-08	4.60604e-06	6.05141e-05	0.022529	0.977406	Mono_R848	22_41426789	5.00923e-14	22_41468212	7.77276e-10	PASS_ChildOnsetAsthma_Ferreira2019	MEI1	StringTie	eQTL
8.15238e-09	4.75421e-06	4.16047e-05	0.0232859	0.976668	Mono_NS	22_41426789	2.58025e-14	22_41468212	7.77276e-10	PASS_ChildOnsetAsthma_Ferreira2019	MEI1	StringTie	eQTL
6.48192e-07	4.25708e-06	0.00330797	0.0207496	0.975938	MoDC_IFNb	22_41448782	2.49143e-08	22_41468212	7.77276e-10	PASS_ChildOnsetAsthma_Ferreira2019	MEI1	StringTie	eQTL
5.37471e-08	4.95855e-06	0.000274292	0.02433	0.975391	Mono_Pam3CSK4	22_41426789	1.70456e-12	22_41468212	7.77276e-10	PASS_ChildOnsetAsthma_Ferreira2019	MEI1	StringTie	eQTL
7.54153e-07	4.39625e-06	0.00384873	0.0214611	0.974685	Mono_IAV	22_41426789	4.39396e-10	22_41468212	7.77276e-10	PASS_ChildOnsetAsthma_Ferreira2019	MEI1	StringTie	eQTL
3.0409e-07	4.92852e-06	0.00155189	0.0241779	0.974265	Mono_LPS	22_41417882	1.99811e-11	22_41468212	7.77276e-10	PASS_ChildOnsetAsthma_Ferreira2019	MEI1	StringTie	eQTL
2.28669e-06	3.32498e-06	0.0116699	0.0159963	0.972328	LCL	22_41448782	7.29557e-06	22_41468212	7.77276e-10	PASS_ChildOnsetAsthma_Ferreira2019	MEI1	StringTie	eQTL
6.14766e-07	6.17196e-06	0.00313738	0.0305315	0.966324	TH17	22_41426789	1.31712e-11	22_41468212	7.77276e-10	PASS_ChildOnsetAsthma_Ferreira2019	MEI1	StringTie	eQTL
4.84102e-06	3.84834e-06	0.0247056	0.0186829	0.956603	MoDC_FLU	22_41448782	1.32558e-06	22_41468212	7.77276e-10	PASS_ChildOnsetAsthma_Ferreira2019	MEI1	StringTie	eQTL
1.33291e-05	4.31908e-06	0.0680234	0.0211311	0.910828	TH1-17	22_41454496	7.1052e-08	22_41468212	7.77276e-10	PASS_ChildOnsetAsthma_Ferreira2019	MEI1	StringTie	eQTL
1.45646e-05	4.92116e-06	0.0743285	0.0242131	0.901439	CD8_NAIVE	22_41426789	2.96977e-08	22_41468212	7.77276e-10	PASS_ChildOnsetAsthma_Ferreira2019	MEI1	StringTie	eQTL
1.87622e-05	4.72786e-06	0.0957508	0.0232471	0.880979	TREG_MEMORY	22_41426789	8.99269e-08	22_41468212	7.77276e-10	PASS_ChildOnsetAsthma_Ferreira2019	MEI1	StringTie	eQTL
2.71657e-05	4.77423e-06	0.138637	0.0235269	0.837804	CLASSICAL_MONOCYTES	22_41426789	8.21655e-08	22_41468212	7.77276e-10	PASS_ChildOnsetAsthma_Ferreira2019	MEI1	StringTie	eQTL
7.36528e-15	4.26683e-06	3.75878e-11	0.020796	0.9792	LCL	22_41417882	6.60223e-17	22_41468212	7.77276e-10	PASS_ChildOnsetAsthma_Ferreira2019	PMM1	StringTie	eQTL
1.02388e-08	2.5757e-06	5.22526e-05	0.012157	0.987788	LCL	22_41445030	3.80941e-09	22_41468212	7.77276e-10	PASS_ChildOnsetAsthma_Ferreira2019	POLR3H	StringTie	eQTL
6.23653e-25	5.01287e-06	3.18274e-21	0.0246072	0.975388	LCL	22_41448782	1.7055e-29	22_41468212	7.77276e-10	PASS_ChildOnsetAsthma_Ferreira2019	TEF	StringTie	eQTL
9.68487e-06	3.58523e-06	0.0494256	0.0173636	0.933198	Mono_NS	22_41426789	4.31083e-07	22_41468212	7.77276e-10	PASS_ChildOnsetAsthma_Ferreira2019	TEF	StringTie	eQTL
1.35428e-05	3.56812e-06	0.0691142	0.0172959	0.913573	Mono_Pam3CSK4	22_41417882	2.57097e-07	22_41468212	7.77276e-10	PASS_ChildOnsetAsthma_Ferreira2019	TEF	StringTie	eQTL
2.65897e-05	3.11327e-06	0.135697	0.015039	0.849234	MoDC_FLU	22_41445030	5.98173e-05	22_41468212	7.77276e-10	PASS_ChildOnsetAsthma_Ferreira2019	TEF	StringTie	eQTL
1.40368e-05	3.23194e-06	0.0716351	0.0155811	0.912767	MoDC_IFNb	22_41453509	6.03622e-06	22_41468212	7.77276e-10	PASS_ChildOnsetAsthma_Ferreira2019	TOB2	StringTie	eQTL
0.000118672	1.742e-05	0.058483	0.0076511	0.93373	Mono_LPS	3_128223536	6.06512e-07	3_128204344	5.56604e-09	PASS_ChildOnsetAsthma_Ferreira2019	EEFSEC	StringTie	eQTL
1.99437e-12	9.2771e-11	0.000328021	0.0142729	0.985399	LCL	4_38876573	2.67148e-08	4_38828729	7.5507e-15	PASS_ChildOnsetAsthma_Ferreira2019	TLR1	StringTie	eQTL
9.85666e-13	5.30627e-11	0.000162115	0.00773527	0.992103	LCL	4_38876573	2.053e-08	4_38828729	7.5507e-15	PASS_ChildOnsetAsthma_Ferreira2019	TLR6	StringTie	eQTL
4.94973e-11	5.04385e-10	0.00814096	0.0820478	0.909811	NK_CD16POS	4_38829975	5.67126e-10	4_38828729	7.5507e-15	PASS_ChildOnsetAsthma_Ferreira2019	TLR6	StringTie	eQTL
5.36775e-10	4.90931e-11	0.0882849	0.00716995	0.904545	TH1-17	4_38819365	2.93178e-06	4_38828729	7.5507e-15	PASS_ChildOnsetAsthma_Ferreira2019	TLR6	StringTie	eQTL
6.39935e-14	1.83422e-10	1.21888e-05	0.03397	0.966018	LCL	5_110675926	1.48183e-10	5_110686168	1.02111e-14	PASS_ChildOnsetAsthma_Ferreira2019	TMEM232	StringTie	eQTL
1.82719e-13	2.14049e-11	2.80026e-05	0.00228272	0.997689	LCL	5_111165289	3.61101e-09	5_111214227	1.93162e-14	PASS_ChildOnsetAsthma_Ferreira2019	CAMK4	StringTie	eQTL
1.78706e-13	2.14003e-11	2.73876e-05	0.002282	0.997691	LCL	5_111165289	3.61101e-09	5_111214227	1.93162e-14	PASS_ChildOnsetAsthma_Ferreira2019	CAMK4	StringTie	eQTL
4.17937e-09	1.06436e-07	0.000271354	0.00591675	0.993812	MoDC_FLU	5_132241821	9.88388e-09	5_132244340	4.66353e-11	PASS_ChildOnsetAsthma_Ferreira2019	P4HA2	StringTie	eQTL
7.81602e-08	1.31556e-06	0.00507469	0.0845046	0.910419	MoDC_IFNb	5_132304890	9.14969e-08	5_132244340	4.66353e-11	PASS_ChildOnsetAsthma_Ferreira2019	P4HA2	StringTie	eQTL
2.86624e-11	9.39183e-08	1.86096e-06	0.00510292	0.994895	MoDC_FLU	5_132250787	2.96814e-12	5_132244340	4.66353e-11	PASS_ChildOnsetAsthma_Ferreira2019	SLC22A5	StringTie	eQTL
1.11961e-06	1.42195e-07	0.0726925	0.00831326	0.918993	CD8_N_STIM	5_132244340	1.90391e-06	5_132244340	4.66353e-11	PASS_ChildOnsetAsthma_Ferreira2019	SLC22A5	StringTie	eQTL
1.26751e-06	9.42076e-08	0.0822957	0.0052041	0.912499	Mono_Pam3CSK4	5_132241821	2.5548e-05	5_132244340	4.66353e-11	PASS_ChildOnsetAsthma_Ferreira2019	SLC22A5	StringTie	eQTL
6.19867e-11	1.9419e-06	4.0246e-06	0.125207	0.874787	MoDC_IFNb	5_132261699	4.83311e-13	5_132244340	4.66353e-11	PASS_ChildOnsetAsthma_Ferreira2019	SLC22A5	StringTie	eQTL
2.01586e-06	8.12537e-08	0.130884	0.00441084	0.864703	Mono_NS	5_132241821	6.76377e-05	5_132244340	4.66353e-11	PASS_ChildOnsetAsthma_Ferreira2019	SLC22A5	StringTie	eQTL
2.83998e-08	1.5976e-08	0.127516	0.0709311	0.801553	LCL	5_132387596	2.12179e-06	5_132473177	2.57957e-13	PASS_ChildOnsetAsthma_Ferreira2019	P4HA2	StringTie	eQTL
5.16074e-10	1.08175e-09	0.00231719	0.00386326	0.99382	LCL	5_132468655	3.06257e-07	5_132473177	2.57957e-13	PASS_ChildOnsetAsthma_Ferreira2019	SLC22A5	StringTie	eQTL
7.85392e-13	3.02555e-09	3.52643e-06	0.0125974	0.987399	MoDC_IFNb	5_132387596	1.3026e-12	5_132473177	2.57957e-13	PASS_ChildOnsetAsthma_Ferreira2019	SLC22A5	StringTie	eQTL
2.66073e-08	1.87535e-09	0.119467	0.00754737	0.872985	Mono_Pam3CSK4	5_132387596	1.73138e-06	5_132473177	2.57957e-13	PASS_ChildOnsetAsthma_Ferreira2019	SLC22A5	StringTie	eQTL
2.82633e-08	1.07655e-09	0.126903	0.00396461	0.869132	Mono_NS	5_132473177	1.07532e-05	5_132473177	2.57957e-13	PASS_ChildOnsetAsthma_Ferreira2019	SLC22A5	StringTie	eQTL
2.89075e-08	4.53002e-10	0.129796	0.00116495	0.869039	CLASSICAL_MONOCYTES	5_132473177	9.8253e-06	5_132473177	2.57957e-13	PASS_ChildOnsetAsthma_Ferreira2019	SLC22A5	StringTie	eQTL
4.38512e-11	3.14981e-08	0.000196893	0.140568	0.859235	MoDC_FLU	5_132387596	1.95362e-11	5_132473177	2.57957e-13	PASS_ChildOnsetAsthma_Ferreira2019	SLC22A5	StringTie	eQTL
1.14624e-08	6.96083e-10	0.0514666	0.00217908	0.946354	LCL	5_132473177	6.93776e-05	5_132473177	2.57957e-13	PASS_ChildOnsetAsthma_Ferreira2019	novelGene_IRF1_AS	StringTie	eQTL
2.38835e-08	1.03028e-09	0.107224	0.00373637	0.88904	MoDC_FLU	5_132468655	1.05165e-05	5_132473177	2.57957e-13	PASS_ChildOnsetAsthma_Ferreira2019	P4HA2	StringTie	eQTL
3.03694e-08	1.41224e-09	0.136342	0.00548202	0.858176	LCL	5_132468655	0.000156696	5_132473177	2.57957e-13	PASS_ChildOnsetAsthma_Ferreira2019	P4HA2	StringTie	eQTL
9.41648e-13	1.09041e-09	4.2275e-06	0.00389928	0.996096	MoDC_IFNb	5_132468655	3.92299e-12	5_132473177	2.57957e-13	PASS_ChildOnsetAsthma_Ferreira2019	SLC22A5	StringTie	eQTL
5.48734e-11	1.08979e-09	0.000246353	0.00389672	0.995857	MoDC_FLU	5_132468655	1.97369e-09	5_132473177	2.57957e-13	PASS_ChildOnsetAsthma_Ferreira2019	SLC22A5	StringTie	eQTL
5.09741e-10	1.07235e-09	0.00228846	0.00382037	0.993891	LCL	5_132468655	3.06257e-07	5_132473177	2.57957e-13	PASS_ChildOnsetAsthma_Ferreira2019	SLC22A5	StringTie	eQTL
2.3411e-08	4.71689e-10	0.105103	0.00122396	0.893673	Mono_Pam3CSK4	5_132473177	1.43117e-05	5_132473177	2.57957e-13	PASS_ChildOnsetAsthma_Ferreira2019	SLC22A5	StringTie	eQTL
2.48107e-08	5.78655e-10	0.111387	0.00171095	0.886902	Mono_NS	5_132473177	1.07532e-05	5_132473177	2.57957e-13	PASS_ChildOnsetAsthma_Ferreira2019	SLC22A5	StringTie	eQTL
2.58955e-08	3.41038e-10	0.116257	0.000647984	0.883095	CLASSICAL_MONOCYTES	5_132473177	9.8253e-06	5_132473177	2.57957e-13	PASS_ChildOnsetAsthma_Ferreira2019	SLC22A5	StringTie	eQTL
1.13401e-08	6.16733e-10	0.0509111	0.00182154	0.947267	LCL	5_132473177	6.93776e-05	5_132473177	2.57957e-13	PASS_ChildOnsetAsthma_Ferreira2019	novelGene_IRF1_AS	StringTie	eQTL
2.41444e-08	1.00559e-09	0.107985	0.00360906	0.888406	MoDC_FLU	5_132468655	1.05165e-05	5_132473177	2.57957e-13	PASS_ChildOnsetAsthma_Ferreira2019	P4HA2	StringTie	eQTL
3.07152e-08	1.14326e-09	0.137373	0.00425482	0.858372	LCL	5_132468655	0.000156696	5_132473177	2.57957e-13	PASS_ChildOnsetAsthma_Ferreira2019	P4HA2	StringTie	eQTL
9.52122e-13	1.09043e-09	4.25834e-06	0.00388079	0.996115	MoDC_IFNb	5_132468655	3.92299e-12	5_132473177	2.57957e-13	PASS_ChildOnsetAsthma_Ferreira2019	SLC22A5	StringTie	eQTL
5.47339e-11	1.08973e-09	0.000244796	0.0038779	0.995877	MoDC_FLU	5_132468655	1.97369e-09	5_132473177	2.57957e-13	PASS_ChildOnsetAsthma_Ferreira2019	SLC22A5	StringTie	eQTL
5.18213e-10	1.0719e-09	0.00231769	0.00380017	0.993882	LCL	5_132468655	3.06257e-07	5_132473177	2.57957e-13	PASS_ChildOnsetAsthma_Ferreira2019	SLC22A5	StringTie	eQTL
2.43955e-08	4.27534e-10	0.109108	0.00102226	0.889869	Mono_Pam3CSK4	5_132473177	1.43117e-05	5_132473177	2.57957e-13	PASS_ChildOnsetAsthma_Ferreira2019	SLC22A5	StringTie	eQTL
2.56251e-08	5.03707e-10	0.114607	0.00136879	0.884024	Mono_NS	5_132473177	1.07532e-05	5_132473177	2.57957e-13	PASS_ChildOnsetAsthma_Ferreira2019	SLC22A5	StringTie	eQTL
2.76423e-08	3.31683e-10	0.12363	0.000607682	0.875763	CLASSICAL_MONOCYTES	5_132473177	9.8253e-06	5_132473177	2.57957e-13	PASS_ChildOnsetAsthma_Ferreira2019	SLC22A5	StringTie	eQTL
1.14639e-08	4.98159e-10	0.0512721	0.00128056	0.947447	LCL	5_132473177	6.93776e-05	5_132473177	2.57957e-13	PASS_ChildOnsetAsthma_Ferreira2019	novelGene_IRF1_AS	StringTie	eQTL
7.66907e-08	9.3407e-08	0.00579615	0.00607141	0.988132	LCL	5_142110288	7.44787e-06	5_142135999	5.14771e-11	PASS_ChildOnsetAsthma_Ferreira2019	NDFIP1	StringTie	eQTL
2.05685e-06	1.07592e-07	0.155453	0.00729439	0.83725	Mono_IAV	5_142088291	2.80657e-05	5_142135999	5.14771e-11	PASS_ChildOnsetAsthma_Ferreira2019	NDFIP1	StringTie	eQTL
2.07685e-06	1.5375e-07	0.156965	0.0107879	0.832245	Mono_R848	5_142088291	2.03445e-06	5_142135999	5.14771e-11	PASS_ChildOnsetAsthma_Ferreira2019	NDFIP1	StringTie	eQTL
2.58756e-07	0.000381992	3.48991e-05	0.0505713	0.949012	LCL	6_35275480	4.16783e-10	6_35317943	2.08978e-08	PASS_ChildOnsetAsthma_Ferreira2019	DEF6	StringTie	eQTL
2.55755e-09	6.06491e-06	3.07945e-06	0.00630884	0.993682	CD4_N_STIM	7_28121760	9.22764e-14	7_28120077	8.40415e-10	PASS_ChildOnsetAsthma_Ferreira2019	JAZF1	StringTie	eQTL
6.51154e-07	5.9988e-06	0.00078403	0.00622994	0.992979	TREG_NAIVE	7_28120077	7.08909e-10	7_28120077	8.40415e-10	PASS_ChildOnsetAsthma_Ferreira2019	JAZF1	StringTie	eQTL
8.73677e-06	9.56843e-06	0.0105196	0.0105421	0.97892	TREG_MEMORY	7_28121760	5.6402e-08	7_28120077	8.40415e-10	PASS_ChildOnsetAsthma_Ferreira2019	JAZF1	StringTie	eQTL
5.40495e-06	6.41041e-05	0.00650789	0.0762682	0.917154	CD4_NAIVE	7_28140937	1.08541e-09	7_28120077	8.40415e-10	PASS_ChildOnsetAsthma_Ferreira2019	JAZF1	StringTie	eQTL
6.36615e-05	1.09791e-05	0.0766523	0.0123086	0.910964	TFH	7_28121760	2.59895e-06	7_28120077	8.40415e-10	PASS_ChildOnsetAsthma_Ferreira2019	JAZF1	StringTie	eQTL
8.48117e-05	1.68466e-05	0.102118	0.0194059	0.878374	TH1	7_28140937	2.11766e-06	7_28120077	8.40415e-10	PASS_ChildOnsetAsthma_Ferreira2019	JAZF1	StringTie	eQTL
9.682e-05	1.27802e-05	0.116577	0.0145194	0.868794	CD8_NAIVE	7_28184434	9.12178e-07	7_28120077	8.40415e-10	PASS_ChildOnsetAsthma_Ferreira2019	JAZF1	StringTie	eQTL
2.18642e-09	6.04801e-06	2.63258e-06	0.00628847	0.993703	CD4_N_STIM	7_28121760	9.22764e-14	7_28120077	8.40415e-10	PASS_ChildOnsetAsthma_Ferreira2019	JAZF1	StringTie	eQTL
6.25203e-07	5.98128e-06	0.000752783	0.0062088	0.993032	TREG_NAIVE	7_28120077	7.08909e-10	7_28120077	8.40415e-10	PASS_ChildOnsetAsthma_Ferreira2019	JAZF1	StringTie	eQTL
8.48855e-06	9.57559e-06	0.0102207	0.0105504	0.979211	TREG_MEMORY	7_28121760	5.6402e-08	7_28120077	8.40415e-10	PASS_ChildOnsetAsthma_Ferreira2019	JAZF1	StringTie	eQTL
5.09653e-06	6.45811e-05	0.00613654	0.0768427	0.916951	CD4_NAIVE	7_28140937	1.08541e-09	7_28120077	8.40415e-10	PASS_ChildOnsetAsthma_Ferreira2019	JAZF1	StringTie	eQTL
6.02033e-05	1.10562e-05	0.0724884	0.0123973	0.915043	TFH	7_28121760	2.59895e-06	7_28120077	8.40415e-10	PASS_ChildOnsetAsthma_Ferreira2019	JAZF1	StringTie	eQTL
8.42567e-05	1.68943e-05	0.10145	0.0194628	0.878986	TH1	7_28140937	2.11766e-06	7_28120077	8.40415e-10	PASS_ChildOnsetAsthma_Ferreira2019	JAZF1	StringTie	eQTL
9.49021e-05	1.28386e-05	0.114268	0.0145874	0.871037	CD8_NAIVE	7_28184434	9.12178e-07	7_28120077	8.40415e-10	PASS_ChildOnsetAsthma_Ferreira2019	JAZF1	StringTie	eQTL
4.20161e-06	8.55178e-05	0.00248728	0.0496773	0.947746	LCL	10_102548436	2.70143e-08	10_102468392	3.87835e-09	PASS_ChildOnsetAsthma_Ferreira2019	ACTR1A	kallisto	eQTL
6.34661e-12	1.20381e-05	3.75709e-09	0.00613252	0.993855	CD8_NAIVE	10_102468260	5.48204e-19	10_102468392	3.87835e-09	PASS_ChildOnsetAsthma_Ferreira2019	MFSD13A	kallisto	eQTL
8.02706e-08	1.23431e-05	4.75188e-05	0.0063133	0.993627	TREG_MEMORY	10_102468260	7.98147e-12	10_102468392	3.87835e-09	PASS_ChildOnsetAsthma_Ferreira2019	MFSD13A	kallisto	eQTL
9.6413e-08	1.24951e-05	5.70748e-05	0.00640338	0.993527	TFH	10_102468260	1.17553e-11	10_102468392	3.87835e-09	PASS_ChildOnsetAsthma_Ferreira2019	MFSD13A	kallisto	eQTL
2.47485e-09	1.28212e-05	1.46507e-06	0.00659657	0.993389	TREG_NAIVE	10_102468260	1.83549e-14	10_102468392	3.87835e-09	PASS_ChildOnsetAsthma_Ferreira2019	MFSD13A	kallisto	eQTL
1.89401e-06	1.97141e-05	0.00112122	0.0106822	0.988175	TH1	10_102476930	6.13757e-10	10_102468392	3.87835e-09	PASS_ChildOnsetAsthma_Ferreira2019	MFSD13A	kallisto	eQTL
6.78792e-06	1.49634e-05	0.00401833	0.00786997	0.98809	CD4_NAIVE	10_102479343	2.23475e-08	10_102468392	3.87835e-09	PASS_ChildOnsetAsthma_Ferreira2019	MFSD13A	kallisto	eQTL
5.272e-06	1.85238e-05	0.00312093	0.00997892	0.986876	NONCLASSICAL_MONOCYTES	10_102504350	4.784e-09	10_102468392	3.87835e-09	PASS_ChildOnsetAsthma_Ferreira2019	MFSD13A	kallisto	eQTL
2.66102e-05	1.43646e-05	0.0157528	0.00752692	0.976679	CLASSICAL_MONOCYTES	10_102468260	3.06512e-07	10_102468392	3.87835e-09	PASS_ChildOnsetAsthma_Ferreira2019	MFSD13A	kallisto	eQTL
6.886e-05	1.47198e-05	0.0407639	0.00776247	0.95139	TH17	10_102476930	2.07554e-06	10_102468392	3.87835e-09	PASS_ChildOnsetAsthma_Ferreira2019	MFSD13A	kallisto	eQTL
7.44485e-05	1.27241e-05	0.0440722	0.00658321	0.949257	TH1-17	10_102468260	2.64212e-06	10_102468392	3.87835e-09	PASS_ChildOnsetAsthma_Ferreira2019	MFSD13A	kallisto	eQTL
0.000181278	1.24545e-05	0.107313	0.00648687	0.886006	TH2	10_102468260	1.56606e-05	10_102468392	3.87835e-09	PASS_ChildOnsetAsthma_Ferreira2019	MFSD13A	kallisto	eQTL
0.000302593	1.1704e-05	0.17913	0.00611415	0.814442	CD4_N_STIM	10_102468260	5.27103e-05	10_102468392	3.87835e-09	PASS_ChildOnsetAsthma_Ferreira2019	MFSD13A	kallisto	eQTL
7.81506e-05	1.77649e-05	0.0462638	0.00957248	0.944068	MoDC_FLU	10_102504350	9.83566e-06	10_102468392	3.87835e-09	PASS_ChildOnsetAsthma_Ferreira2019	TRIM8	kallisto	eQTL
4.08025e-09	1.23511e-08	0.00938333	0.0274407	0.963176	TH1-17	10_92677094	2.37182e-09	10_92638361	9.37392e-13	PASS_ChildOnsetAsthma_Ferreira2019	HHEX	kallisto	eQTL
1.38565e-08	3.60274e-09	0.0318657	0.00732439	0.96081	NK_CD16POS	10_92614620	3.96303e-07	10_92638361	9.37392e-13	PASS_ChildOnsetAsthma_Ferreira2019	HHEX	kallisto	eQTL
7.56352e-08	1.13789e-08	0.173938	0.0253672	0.800695	TH1	10_92677094	8.71553e-07	10_92638361	9.37392e-13	PASS_ChildOnsetAsthma_Ferreira2019	HHEX	kallisto	eQTL
0.000167717	1.03391e-05	0.0894582	0.00460899	0.905755	CD8_NAIVE	11_65944942	3.22109e-06	11_65906682	1.92159e-09	PASS_ChildOnsetAsthma_Ferreira2019	BANF1	kallisto	eQTL
8.52429e-05	0.000174056	0.0491663	0.0995411	0.851033	LCL	11_65944942	9.88451e-07	11_65906682	1.92159e-09	PASS_ChildOnsetAsthma_Ferreira2019	BANF1	kallisto	eQTL
4.10348e-05	3.04564e-05	0.0218874	0.0152823	0.962759	TFH	11_65835781	4.11867e-08	11_65906682	1.92159e-09	PASS_ChildOnsetAsthma_Ferreira2019	EFEMP2	kallisto	eQTL
1.19914e-05	0.000188682	0.00691638	0.107943	0.88494	LCL	11_65869802	5.39903e-08	11_65906682	1.92159e-09	PASS_ChildOnsetAsthma_Ferreira2019	EFEMP2	kallisto	eQTL
0.000186144	4.14976e-05	0.0992868	0.021255	0.879231	TH17	11_65835781	2.14341e-07	11_65906682	1.92159e-09	PASS_ChildOnsetAsthma_Ferreira2019	EFEMP2	kallisto	eQTL
2.7854e-12	2.05492e-12	0.0362474	0.0258035	0.937949	Mono_R848	12_120833931	2.25129e-08	12_120792090	2.22111e-16	PASS_ChildOnsetAsthma_Ferreira2019	SPPL3	kallisto	eQTL
7.09648e-12	1.18063e-12	0.0923489	0.0144707	0.89318	Mono_NS	12_120759088	1.37752e-06	12_120792090	2.22111e-16	PASS_ChildOnsetAsthma_Ferreira2019	SPPL3	kallisto	eQTL
1.06351e-11	1.51445e-12	0.138398	0.0188653	0.842737	Mono_Pam3CSK4	12_120833931	8.34846e-07	12_120792090	2.22111e-16	PASS_ChildOnsetAsthma_Ferreira2019	SPPL3	kallisto	eQTL
9.65907e-12	2.71345e-12	0.125697	0.0344712	0.839832	Mono_LPS	12_120763364	6.23335e-07	12_120792090	2.22111e-16	PASS_ChildOnsetAsthma_Ferreira2019	SPPL3	kallisto	eQTL
7.97473e-14	4.4212e-05	1.63425e-11	0.00806842	0.991887	LCL	12_123133997	6.93979e-18	12_123034319	1.0319e-08	PASS_ChildOnsetAsthma_Ferreira2019	CDK2AP1	kallisto	eQTL
0.000294737	4.82597e-05	0.0604001	0.0089595	0.930297	LCL	12_123133997	3.14321e-05	12_123034319	1.0319e-08	PASS_ChildOnsetAsthma_Ferreira2019	KMT5A	kallisto	eQTL
7.80394e-05	4.40302e-05	0.0159925	0.00804722	0.975838	NONCLASSICAL_MONOCYTES	12_123034319	7.34092e-09	12_123034319	1.0319e-08	PASS_ChildOnsetAsthma_Ferreira2019	MPHOSPH9	kallisto	eQTL
0.000783821	4.26671e-05	0.160628	0.00791309	0.830633	TREG_MEMORY	12_123133997	5.8205e-08	12_123034319	1.0319e-08	PASS_ChildOnsetAsthma_Ferreira2019	MPHOSPH9	kallisto	eQTL
0.000844127	3.59952e-05	0.172986	0.00655688	0.819577	LCL	12_123133997	0.000307133	12_123034319	1.0319e-08	PASS_ChildOnsetAsthma_Ferreira2019	MPHOSPH9	kallisto	eQTL
0.000484252	0.000117797	0.0992372	0.0232631	0.876898	LCL	12_123066266	0.000126737	12_123034319	1.0319e-08	PASS_ChildOnsetAsthma_Ferreira2019	OGFOD2	kallisto	eQTL
0.000383077	4.2959e-05	0.0785035	0.00789035	0.91318	CD4_NAIVE	12_123133997	1.179e-08	12_123034319	1.0319e-08	PASS_ChildOnsetAsthma_Ferreira2019	PITPNM2	kallisto	eQTL
0.000861015	0.0001077	0.176447	0.0212696	0.801315	MoDC_IFNb	12_123034319	7.04879e-05	12_123034319	1.0319e-08	PASS_ChildOnsetAsthma_Ferreira2019	RILPL2	kallisto	eQTL
2.85442e-12	3.31051e-12	0.00392485	0.00355945	0.992516	MoDC_FLU	12_56076841	6.26896e-07	12_56084218	2.66432e-15	PASS_ChildOnsetAsthma_Ferreira2019	RAB5B	kallisto	eQTL
7.54957e-15	2.53251e-12	1.03807e-05	0.00248471	0.997505	Mono_NS	12_56076841	4.69868e-13	12_56084218	2.66432e-15	PASS_ChildOnsetAsthma_Ferreira2019	RPS26	kallisto	eQTL
8.20236e-68	4.44288e-12	1.12783e-58	0.00511409	0.994886	LCL	12_56076841	1.28596e-67	12_56084218	2.66432e-15	PASS_ChildOnsetAsthma_Ferreira2019	RPS26	kallisto	eQTL
6.00809e-12	2.63212e-12	0.00826115	0.00263007	0.989109	Mono_Pam3CSK4	12_56076841	9.83578e-08	12_56084218	2.66432e-15	PASS_ChildOnsetAsthma_Ferreira2019	RPS26	kallisto	eQTL
1.60642e-11	3.90093e-12	0.0220883	0.00439028	0.973521	Mono_LPS	12_56076841	4.22913e-07	12_56084218	2.66432e-15	PASS_ChildOnsetAsthma_Ferreira2019	RPS26	kallisto	eQTL
9.75881e-11	4.29986e-12	0.134184	0.00505157	0.860764	Mono_R848	12_56076841	2.6616e-05	12_56084218	2.66432e-15	PASS_ChildOnsetAsthma_Ferreira2019	RPS26	kallisto	eQTL
1.07158e-10	1.7132e-11	0.147343	0.0227266	0.829931	TREG_MEMORY	12_56073803	5.88804e-08	12_56084218	2.66432e-15	PASS_ChildOnsetAsthma_Ferreira2019	SUOX	kallisto	eQTL
2.23932e-08	0.000344289	4.69991e-06	0.0713313	0.92832	LCL	13_42457891	7.40832e-11	13_42423188	6.38304e-09	PASS_ChildOnsetAsthma_Ferreira2019	TNFSF11	kallisto	eQTL
7.65828e-11	3.00657e-10	0.00477279	0.0177601	0.977467	TH17	13_99337735	5.68995e-11	13_99251227	4.70693e-14	PASS_ChildOnsetAsthma_Ferreira2019	GPR18	kallisto	eQTL
8.38174e-10	1.12058e-09	0.0522366	0.0689577	0.878806	CD4_NAIVE	13_99337735	3.4505e-11	13_99251227	4.70693e-14	PASS_ChildOnsetAsthma_Ferreira2019	GPR18	kallisto	eQTL
4.6363e-10	1.79793e-09	0.0288943	0.11119	0.859915	TH2	13_99260629	1.36701e-11	13_99251227	4.70693e-14	PASS_ChildOnsetAsthma_Ferreira2019	GPR18	kallisto	eQTL
4.10075e-10	2.39354e-09	0.00433486	0.0243305	0.971335	TH17	13_99337735	5.68995e-11	13_99380092	1.24597e-13	PASS_ChildOnsetAsthma_Ferreira2019	GPR18	kallisto	eQTL
1.54788e-09	5.66513e-09	0.0163624	0.0589608	0.924677	CD4_NAIVE	13_99337735	3.4505e-11	13_99380092	1.24597e-13	PASS_ChildOnsetAsthma_Ferreira2019	GPR18	kallisto	eQTL
1.44634e-09	1.26775e-08	0.0152891	0.133161	0.85155	TH2	13_99369264	1.36701e-11	13_99380092	1.24597e-13	PASS_ChildOnsetAsthma_Ferreira2019	GPR18	kallisto	eQTL
1.12907e-08	3.35274e-10	0.119353	0.00266617	0.877981	TFH	13_99380092	3.15373e-05	13_99380092	1.24597e-13	PASS_ChildOnsetAsthma_Ferreira2019	GPR183	kallisto	eQTL
1.61471e-08	2.39245e-10	0.170689	0.00170142	0.827609	CD4_NAIVE	13_99380092	6.76036e-05	13_99380092	1.24597e-13	PASS_ChildOnsetAsthma_Ferreira2019	GPR183	kallisto	eQTL
1.63262e-08	1.80525e-10	0.172583	0.00108198	0.826335	CD8_NAIVE	13_99380092	5.82468e-05	13_99380092	1.24597e-13	PASS_ChildOnsetAsthma_Ferreira2019	GPR183	kallisto	eQTL
1.64272e-08	2.253e-10	0.17365	0.00155683	0.824793	TH2	13_99380092	7.56899e-05	13_99380092	1.24597e-13	PASS_ChildOnsetAsthma_Ferreira2019	GPR183	kallisto	eQTL
2.31415e-05	1.59999e-06	0.129474	0.00808938	0.862412	LCL	14_102800045	0.000163511	14_102776388	6.18667e-10	PASS_ChildOnsetAsthma_Ferreira2019	ANKRD9	kallisto	eQTL
1.5219e-06	2.06694e-08	0.131382	0.000916643	0.8677	LCL	15_41482225	0.000392432	15_41482225	1.38564e-11	PASS_ChildOnsetAsthma_Ferreira2019	CHP1	kallisto	eQTL
1.98403e-06	2.02989e-08	0.171277	0.000924567	0.827796	MoDC_IFNb	15_41482225	0.000217775	15_41482225	1.38564e-11	PASS_ChildOnsetAsthma_Ferreira2019	CHP1	kallisto	eQTL
2.15017e-28	2.03696e-08	1.85619e-23	0.000759227	0.999241	LCL	15_41482225	5.32709e-29	15_41482225	1.38564e-11	PASS_ChildOnsetAsthma_Ferreira2019	NDUFAF1	kallisto	eQTL
1.57425e-07	2.37718e-08	0.0135902	0.00106683	0.985343	Mono_R848	15_41490486	9.30542e-07	15_41482225	1.38564e-11	PASS_ChildOnsetAsthma_Ferreira2019	OIP5-AS1	kallisto	eQTL
2.24079e-07	2.17664e-08	0.0193443	0.000899296	0.979756	MoDC_FLU	15_41482225	4.53363e-06	15_41482225	1.38564e-11	PASS_ChildOnsetAsthma_Ferreira2019	OIP5-AS1	kallisto	eQTL
5.69549e-07	2.40879e-08	0.049168	0.00112976	0.949702	Mono_Pam3CSK4	15_41490486	6.21118e-06	15_41482225	1.38564e-11	PASS_ChildOnsetAsthma_Ferreira2019	OIP5-AS1	kallisto	eQTL
1.01577e-06	2.72478e-08	0.0876892	0.00144138	0.910868	Mono_LPS	15_41490486	2.11579e-05	15_41482225	1.38564e-11	PASS_ChildOnsetAsthma_Ferreira2019	OIP5-AS1	kallisto	eQTL
1.68857e-06	2.2261e-08	0.145771	0.00106859	0.853159	LCL	15_41490486	0.000290711	15_41482225	1.38564e-11	PASS_ChildOnsetAsthma_Ferreira2019	OIP5-AS1	kallisto	eQTL
1.23106e-28	1.19201e-10	5.4254e-21	0.00425753	0.995742	MoDC_IFNb	15_67199963	2.68911e-32	15_67175203	3.81942e-14	PASS_ChildOnsetAsthma_Ferreira2019	AAGAB	kallisto	eQTL
1.51481e-24	1.19201e-10	6.67592e-17	0.00425753	0.995742	MoDC_FLU	15_67199963	1.30568e-26	15_67175203	3.81942e-14	PASS_ChildOnsetAsthma_Ferreira2019	AAGAB	kallisto	eQTL
4.3933e-09	1.21923e-10	0.193617	0.00457146	0.801812	Mono_NS	15_67199963	4.72559e-07	15_67175203	3.81942e-14	PASS_ChildOnsetAsthma_Ferreira2019	MAP2K5	kallisto	eQTL
6.22567e-29	1.19201e-10	2.74371e-21	0.00425753	0.995742	MoDC_IFNb	15_67199963	2.68911e-32	15_67175203	3.81942e-14	PASS_ChildOnsetAsthma_Ferreira2019	AAGAB	kallisto	eQTL
1.15218e-24	1.19201e-10	5.07777e-17	0.00425753	0.995742	MoDC_FLU	15_67199963	1.30568e-26	15_67175203	3.81942e-14	PASS_ChildOnsetAsthma_Ferreira2019	AAGAB	kallisto	eQTL
1.41169e-11	2.55751e-12	0.0673997	0.0112893	0.921311	CD8_NAIVE	16_11065028	5.58305e-07	16_10984481	4.44055e-16	PASS_ChildOnsetAsthma_Ferreira2019	DEXI	kallisto	eQTL
1.85734e-12	3.11562e-11	0.00886768	0.147909	0.843223	LCL	16_11065828	6.5949e-08	16_10984481	4.44055e-16	PASS_ChildOnsetAsthma_Ferreira2019	DEXI	kallisto	eQTL
8.86522e-05	1.96961e-05	0.148286	0.0321257	0.81948	LCL	16_27203137	2.54844e-05	16_27205918	3.32101e-10	PASS_ChildOnsetAsthma_Ferreira2019	IL4R	kallisto	eQTL
2.98058e-06	3.279e-08	0.137591	0.000651913	0.861754	Mono_IAV	16_27320573	2.56881e-05	16_27320573	1.46728e-11	PASS_ChildOnsetAsthma_Ferreira2019	IL4R	kallisto	eQTL
3.08482e-06	3.2997e-08	0.142403	0.000666294	0.856928	TFH	16_27320573	5.32949e-05	16_27320573	1.46728e-11	PASS_ChildOnsetAsthma_Ferreira2019	NSMCE1	kallisto	eQTL
2.27745e-09	2.3882e-10	0.0884085	0.00836758	0.903224	NONCLASSICAL_MONOCYTES	17_40662346	6.43431e-06	17_40598548	5.75232e-14	PASS_ChildOnsetAsthma_Ferreira2019	RARA-AS1	kallisto	eQTL
1.24882e-09	2.11872e-10	0.0484781	0.00728046	0.944241	TFH	17_40598548	4.20087e-06	17_40598548	5.75232e-14	PASS_ChildOnsetAsthma_Ferreira2019	SMARCE1	kallisto	eQTL
1.11472e-09	4.88437e-10	0.0432725	0.018022	0.938706	NONCLASSICAL_MONOCYTES	17_40640990	3.91896e-07	17_40598548	5.75232e-14	PASS_ChildOnsetAsthma_Ferreira2019	SMARCE1	kallisto	eQTL
2.06487e-09	9.25111e-10	0.0801565	0.0350272	0.884816	TH2	17_40690218	2.93835e-07	17_40598548	5.75232e-14	PASS_ChildOnsetAsthma_Ferreira2019	SMARCE1	kallisto	eQTL
1.15023e-08	1.61905e-07	0.000247581	0.00248767	0.997265	CD8_NAIVE	1_151789328	5.32908e-10	1_151789389	6.5463e-11	PASS_ChildOnsetAsthma_Ferreira2019	TDRKH	kallisto	eQTL
2.53688e-08	1.62635e-07	0.00054605	0.00250368	0.99695	TH17	1_151789328	1.25353e-09	1_151789389	6.5463e-11	PASS_ChildOnsetAsthma_Ferreira2019	TDRKH	kallisto	eQTL
4.17347e-09	2.1626e-07	8.98318e-05	0.00365864	0.996251	TREG_MEMORY	1_151770667	3.90534e-11	1_151789389	6.5463e-11	PASS_ChildOnsetAsthma_Ferreira2019	TDRKH	kallisto	eQTL
4.44864e-08	2.6755e-07	0.000957548	0.0047646	0.994278	CD4_NAIVE	1_151786563	1.55664e-09	1_151789389	6.5463e-11	PASS_ChildOnsetAsthma_Ferreira2019	TDRKH	kallisto	eQTL
8.70419e-08	2.52597e-07	0.00187353	0.00444333	0.993683	TH2	1_151773759	2.7368e-09	1_151789389	6.5463e-11	PASS_ChildOnsetAsthma_Ferreira2019	TDRKH	kallisto	eQTL
7.08417e-09	8.47614e-07	0.000152483	0.0172619	0.982585	TH1-17	1_151773759	6.9174e-12	1_151789389	6.5463e-11	PASS_ChildOnsetAsthma_Ferreira2019	TDRKH	kallisto	eQTL
4.18567e-07	4.84652e-07	0.00900944	0.00945035	0.981539	TREG_NAIVE	1_151773759	2.03782e-08	1_151789389	6.5463e-11	PASS_ChildOnsetAsthma_Ferreira2019	TDRKH	kallisto	eQTL
1.89573e-08	9.36053e-07	0.000408046	0.0191676	0.980423	MoDC_FLU	1_151770667	6.27003e-09	1_151789389	6.5463e-11	PASS_ChildOnsetAsthma_Ferreira2019	TDRKH	kallisto	eQTL
9.51849e-07	2.50491e-07	0.0204881	0.00441659	0.975094	TH1	1_151789328	6.61809e-07	1_151789389	6.5463e-11	PASS_ChildOnsetAsthma_Ferreira2019	TDRKH	kallisto	eQTL
8.51528e-07	3.73683e-07	0.0183287	0.00706874	0.974601	TFH	1_151773759	1.91686e-07	1_151789389	6.5463e-11	PASS_ChildOnsetAsthma_Ferreira2019	TDRKH	kallisto	eQTL
1.89031e-06	1.00851e-06	0.0406879	0.0207691	0.93854	NK_CD16POS	1_151734728	7.04429e-08	1_151789389	6.5463e-11	PASS_ChildOnsetAsthma_Ferreira2019	TDRKH	kallisto	eQTL
1.01473e-10	5.22108e-06	2.18415e-06	0.111493	0.8885	MoDC_IFNb	1_151775949	3.09561e-14	1_151789389	6.5463e-11	PASS_ChildOnsetAsthma_Ferreira2019	TDRKH	kallisto	eQTL
5.38835e-06	2.88563e-07	0.115981	0.00533248	0.87868	CD4_N_STIM	1_151789328	1.87562e-05	1_151789389	6.5463e-11	PASS_ChildOnsetAsthma_Ferreira2019	TDRKH	kallisto	eQTL
7.75994e-06	3.4569e-07	0.167029	0.00661445	0.826349	NONCLASSICAL_MONOCYTES	1_151770667	2.17738e-05	1_151789389	6.5463e-11	PASS_ChildOnsetAsthma_Ferreira2019	TDRKH	kallisto	eQTL
1.71367e-07	1.46014e-05	5.00301e-05	0.00326616	0.996669	CLASSICAL_MONOCYTES	1_203090600	3.63648e-12	1_203133861	2.94742e-09	PASS_ChildOnsetAsthma_Ferreira2019	ADORA1	kallisto	eQTL
2.53388e-05	1.04412e-05	0.0073976	0.00205775	0.990509	LCL	1_203139380	4.16432e-06	1_203133861	2.94742e-09	PASS_ChildOnsetAsthma_Ferreira2019	ADORA1	kallisto	eQTL
0.000653076	1.4515e-05	0.190664	0.00343238	0.805236	NONCLASSICAL_MONOCYTES	1_203139380	2.40663e-05	1_203133861	2.94742e-09	PASS_ChildOnsetAsthma_Ferreira2019	ADORA1	kallisto	eQTL
0.000596258	8.58761e-06	0.174076	0.00168349	0.823636	CLASSICAL_MONOCYTES	1_203133861	2.8376e-05	1_203133861	2.94742e-09	PASS_ChildOnsetAsthma_Ferreira2019	MYBPH	kallisto	eQTL
0.000232306	3.54588e-05	0.0906986	0.012948	0.896086	TH1-17	1_8666662	9.12719e-07	1_8757804	7.33364e-09	PASS_ChildOnsetAsthma_Ferreira2019	RERE	kallisto	eQTL
0.000312711	3.11042e-05	0.122091	0.0112776	0.866288	TREG_MEMORY	1_8666662	1.76244e-06	1_8757804	7.33364e-09	PASS_ChildOnsetAsthma_Ferreira2019	RERE	kallisto	eQTL
0.000353781	2.9639e-05	0.138126	0.0107211	0.85077	CD8_NAIVE	1_8670720	1.81055e-06	1_8757804	7.33364e-09	PASS_ChildOnsetAsthma_Ferreira2019	RERE	kallisto	eQTL
1.44809e-07	0.000572265	4.12077e-06	0.0153006	0.984123	NONCLASSICAL_MONOCYTES	20_63678486	1.95182e-16	20_63659655	3.35353e-08	PASS_ChildOnsetAsthma_Ferreira2019	RTEL1	kallisto	eQTL
6.59616e-06	2.12704e-06	0.0336627	0.00989865	0.95643	CD8_NAIVE	22_41445030	1.70962e-07	22_41468212	7.77276e-10	PASS_ChildOnsetAsthma_Ferreira2019	ACO2	kallisto	eQTL
7.18798e-06	4.31289e-06	0.036683	0.0210681	0.942237	LCL	22_41409778	8.26049e-06	22_41468212	7.77276e-10	PASS_ChildOnsetAsthma_Ferreira2019	ACO2	kallisto	eQTL
7.51545e-09	4.73244e-06	3.83542e-05	0.0231746	0.976782	Mono_R848	22_41426789	1.83161e-14	22_41468212	7.77276e-10	PASS_ChildOnsetAsthma_Ferreira2019	MEI1	kallisto	eQTL
6.02523e-09	4.78656e-06	3.0749e-05	0.0234511	0.976513	Mono_NS	22_41426789	1.40927e-14	22_41468212	7.77276e-10	PASS_ChildOnsetAsthma_Ferreira2019	MEI1	kallisto	eQTL
5.94798e-07	4.32359e-06	0.00303548	0.0210891	0.975871	Mono_IAV	22_41426789	2.80514e-10	22_41468212	7.77276e-10	PASS_ChildOnsetAsthma_Ferreira2019	MEI1	kallisto	eQTL
6.11137e-08	4.86414e-06	0.000311887	0.0238477	0.975835	Mono_Pam3CSK4	22_41426789	2.16751e-12	22_41468212	7.77276e-10	PASS_ChildOnsetAsthma_Ferreira2019	MEI1	kallisto	eQTL
8.64467e-08	5.03559e-06	0.00044117	0.0247237	0.97483	Mono_LPS	22_41417882	9.65699e-13	22_41468212	7.77276e-10	PASS_ChildOnsetAsthma_Ferreira2019	MEI1	kallisto	eQTL
1.55894e-06	4.00202e-06	0.00795584	0.0194512	0.972587	MoDC_FLU	22_41448782	1.606e-07	22_41468212	7.77276e-10	PASS_ChildOnsetAsthma_Ferreira2019	MEI1	kallisto	eQTL
2.33524e-06	3.25375e-06	0.0119176	0.0156327	0.972444	LCL	22_41417882	8.93025e-06	22_41468212	7.77276e-10	PASS_ChildOnsetAsthma_Ferreira2019	MEI1	kallisto	eQTL
1.65718e-06	4.46304e-06	0.00845721	0.0218068	0.96973	MoDC_IFNb	22_41448782	9.55734e-08	22_41468212	7.77276e-10	PASS_ChildOnsetAsthma_Ferreira2019	MEI1	kallisto	eQTL
8.37898e-06	5.64617e-06	0.0427611	0.0278852	0.92934	TH17	22_41426789	5.0288e-09	22_41468212	7.77276e-10	PASS_ChildOnsetAsthma_Ferreira2019	MEI1	kallisto	eQTL
9.44952e-06	5.46732e-06	0.0482245	0.026977	0.924784	CD8_NAIVE	22_41426789	4.96453e-09	22_41468212	7.77276e-10	PASS_ChildOnsetAsthma_Ferreira2019	MEI1	kallisto	eQTL
1.21764e-05	4.88325e-06	0.0621406	0.0240072	0.913835	TREG_MEMORY	22_41426789	3.09364e-08	22_41468212	7.77276e-10	PASS_ChildOnsetAsthma_Ferreira2019	MEI1	kallisto	eQTL
2.03488e-05	4.48425e-06	0.103848	0.0220107	0.874117	CLASSICAL_MONOCYTES	22_41426789	5.74327e-08	22_41468212	7.77276e-10	PASS_ChildOnsetAsthma_Ferreira2019	MEI1	kallisto	eQTL
2.52972e-05	4.88164e-06	0.129101	0.0240661	0.846803	TREG_NAIVE	22_41426789	1.20487e-07	22_41468212	7.77276e-10	PASS_ChildOnsetAsthma_Ferreira2019	MEI1	kallisto	eQTL
3.13034e-05	4.1135e-06	0.159753	0.0201727	0.820039	TH1-17	22_41426789	4.0242e-07	22_41468212	7.77276e-10	PASS_ChildOnsetAsthma_Ferreira2019	MEI1	kallisto	eQTL
9.54481e-17	4.75084e-06	4.87108e-13	0.0232686	0.976727	LCL	22_41417882	2.01457e-19	22_41468212	7.77276e-10	PASS_ChildOnsetAsthma_Ferreira2019	PMM1	kallisto	eQTL
1.94462e-11	3.11185e-06	9.92415e-08	0.0148958	0.985101	LCL	22_41445030	2.73307e-12	22_41468212	7.77276e-10	PASS_ChildOnsetAsthma_Ferreira2019	POLR3H	kallisto	eQTL
1.75814e-05	2.89555e-06	0.0897248	0.0138807	0.896374	MoDC_IFNb	22_41468212	7.10602e-06	22_41468212	7.77276e-10	PASS_ChildOnsetAsthma_Ferreira2019	POLR3H	kallisto	eQTL
1.19211e-07	3.04534e-06	0.000608381	0.0145567	0.984832	LCL	22_41453509	1.79247e-07	22_41468212	7.77276e-10	PASS_ChildOnsetAsthma_Ferreira2019	SNU13	kallisto	eQTL
8.7473e-28	5.4315e-06	4.46408e-24	0.0267458	0.973249	LCL	22_41401754	6.28608e-33	22_41468212	7.77276e-10	PASS_ChildOnsetAsthma_Ferreira2019	TEF	kallisto	eQTL
1.01178e-05	3.75675e-06	0.0516349	0.018242	0.930109	Mono_NS	22_41426789	4.1868e-07	22_41468212	7.77276e-10	PASS_ChildOnsetAsthma_Ferreira2019	TEF	kallisto	eQTL
1.3246e-05	3.65706e-06	0.0675992	0.0177487	0.914635	Mono_Pam3CSK4	22_41417882	2.10931e-07	22_41468212	7.77276e-10	PASS_ChildOnsetAsthma_Ferreira2019	TEF	kallisto	eQTL
2.49462e-05	3.13545e-06	0.12731	0.0151439	0.857518	MoDC_FLU	22_41445030	5.28318e-05	22_41468212	7.77276e-10	PASS_ChildOnsetAsthma_Ferreira2019	TEF	kallisto	eQTL
1.42325e-07	3.5033e-06	0.000726339	0.0168963	0.982374	MoDC_IFNb	22_41453509	2.07969e-09	22_41468212	7.77276e-10	PASS_ChildOnsetAsthma_Ferreira2019	TOB2	kallisto	eQTL
2.40456e-05	3.16546e-06	0.122714	0.0152926	0.861967	Mono_R848	22_41417882	3.59862e-06	22_41468212	7.77276e-10	PASS_ChildOnsetAsthma_Ferreira2019	TOB2	kallisto	eQTL
2.84195e-05	3.03613e-06	0.145035	0.0146543	0.840279	Mono_IAV	22_41417882	4.3828e-06	22_41468212	7.77276e-10	PASS_ChildOnsetAsthma_Ferreira2019	TOB2	kallisto	eQTL
8.7759e-05	1.75692e-05	0.0432489	0.00770943	0.948936	Mono_LPS	3_128223536	3.06552e-07	3_128204344	5.56604e-09	PASS_ChildOnsetAsthma_Ferreira2019	EEFSEC	kallisto	eQTL
0.000242625	1.68906e-05	0.119569	0.00745121	0.87272	Mono_Pam3CSK4	3_128223536	9.7242e-06	3_128204344	5.56604e-09	PASS_ChildOnsetAsthma_Ferreira2019	EEFSEC	kallisto	eQTL
0.000331553	2.00403e-05	0.163394	0.00904892	0.827205	Mono_NS	3_128223536	1.48273e-05	3_128204344	5.56604e-09	PASS_ChildOnsetAsthma_Ferreira2019	EEFSEC	kallisto	eQTL
1.70266e-11	1.36541e-10	0.00280041	0.0214815	0.975718	LCL	4_38876573	2.22627e-07	4_38828729	7.5507e-15	PASS_ChildOnsetAsthma_Ferreira2019	TLR1	kallisto	eQTL
6.53956e-11	5.61829e-11	0.0107558	0.00825959	0.980985	LCL	4_38876573	4.07135e-06	4_38828729	7.5507e-15	PASS_ChildOnsetAsthma_Ferreira2019	TLR6	kallisto	eQTL
2.14049e-10	2.14224e-11	0.0352052	0.00256116	0.962234	TH1-17	4_38819365	4.00439e-07	4_38828729	7.5507e-15	PASS_ChildOnsetAsthma_Ferreira2019	TLR6	kallisto	eQTL
3.59956e-10	2.15018e-10	0.059203	0.0344583	0.906339	NK_CD16POS	4_38829975	7.0922e-08	4_38828729	7.5507e-15	PASS_ChildOnsetAsthma_Ferreira2019	TLR6	kallisto	eQTL
6.69729e-16	2.96191e-10	1.27562e-07	0.0554705	0.944529	LCL	5_110675926	2.3436e-13	5_110686168	1.02111e-14	PASS_ChildOnsetAsthma_Ferreira2019	TMEM232	kallisto	eQTL
1.71473e-19	2.12199e-11	2.62791e-11	0.0022543	0.997746	LCL	5_111214227	2.44941e-16	5_111214227	1.93162e-14	PASS_ChildOnsetAsthma_Ferreira2019	CAMK4	kallisto	eQTL
1.64526e-19	2.12168e-11	2.52145e-11	0.00225384	0.997746	LCL	5_111214227	2.44941e-16	5_111214227	1.93162e-14	PASS_ChildOnsetAsthma_Ferreira2019	CAMK4	kallisto	eQTL
4.40031e-09	1.03231e-07	0.000285699	0.00570844	0.994006	MoDC_FLU	5_132241821	1.07164e-08	5_132244340	4.66353e-11	PASS_ChildOnsetAsthma_Ferreira2019	P4HA2	kallisto	eQTL
1.64263e-07	1.65973e-06	0.0106651	0.106878	0.882455	MoDC_IFNb	5_132304890	1.85714e-07	5_132244340	4.66353e-11	PASS_ChildOnsetAsthma_Ferreira2019	P4HA2	kallisto	eQTL
2.36722e-10	8.63779e-08	1.53696e-05	0.00461287	0.995372	MoDC_FLU	5_132250787	9.06284e-11	5_132244340	4.66353e-11	PASS_ChildOnsetAsthma_Ferreira2019	SLC22A5	kallisto	eQTL
7.12801e-07	1.22014e-07	0.0462799	0.00697522	0.946744	CLASSICAL_MONOCYTES	5_132304890	1.13887e-06	5_132244340	4.66353e-11	PASS_ChildOnsetAsthma_Ferreira2019	SLC22A5	kallisto	eQTL
3.95774e-10	1.33897e-06	2.56964e-05	0.086021	0.913952	MoDC_IFNb	5_132261699	7.10448e-12	5_132244340	4.66353e-11	PASS_ChildOnsetAsthma_Ferreira2019	SLC22A5	kallisto	eQTL
1.62668e-06	1.34149e-07	0.105615	0.00782331	0.88656	CD8_N_STIM	5_132244340	4.41945e-06	5_132244340	4.66353e-11	PASS_ChildOnsetAsthma_Ferreira2019	SLC22A5	kallisto	eQTL
1.67065e-06	9.21168e-08	0.10847	0.00509442	0.886434	Mono_Pam3CSK4	5_132241821	4.48806e-05	5_132244340	4.66353e-11	PASS_ChildOnsetAsthma_Ferreira2019	SLC22A5	kallisto	eQTL
1.72422e-06	8.17632e-08	0.111948	0.004425	0.883625	Mono_NS	5_132241821	5.069e-05	5_132244340	4.66353e-11	PASS_ChildOnsetAsthma_Ferreira2019	SLC22A5	kallisto	eQTL
2.2869e-06	1.65011e-07	0.148481	0.009872	0.841644	TREG_MEMORY	5_132304890	4.81936e-06	5_132244340	4.66353e-11	PASS_ChildOnsetAsthma_Ferreira2019	SLC22A5	kallisto	eQTL
2.54136e-06	1.10884e-07	0.165003	0.00637072	0.828624	NK_CD16POS	5_132250787	2.94314e-05	5_132244340	4.66353e-11	PASS_ChildOnsetAsthma_Ferreira2019	SLC22A5	kallisto	eQTL
1.9402e-11	1.09077e-09	8.71155e-05	0.00390159	0.996011	Mono_R848	5_132468655	2.31664e-11	5_132473177	2.57957e-13	PASS_ChildOnsetAsthma_Ferreira2019	LINC02863	kallisto	eQTL
1.4021e-08	1.09043e-09	0.0629546	0.00396297	0.933082	Mono_Pam3CSK4	5_132468655	1.09355e-06	5_132473177	2.57957e-13	PASS_ChildOnsetAsthma_Ferreira2019	LINC02863	kallisto	eQTL
2.67183e-08	1.18968e-09	0.119966	0.00446611	0.875568	Mono_LPS	5_132468655	5.09804e-06	5_132473177	2.57957e-13	PASS_ChildOnsetAsthma_Ferreira2019	LINC02863	kallisto	eQTL
2.84997e-08	1.08442e-08	0.127964	0.0478667	0.824169	LCL	5_132387596	3.46397e-06	5_132473177	2.57957e-13	PASS_ChildOnsetAsthma_Ferreira2019	P4HA2	kallisto	eQTL
8.29599e-12	2.41436e-09	3.72492e-05	0.00985043	0.990112	MoDC_IFNb	5_132387596	4.70911e-11	5_132473177	2.57957e-13	PASS_ChildOnsetAsthma_Ferreira2019	SLC22A5	kallisto	eQTL
1.59713e-09	1.18093e-09	0.00717116	0.00431391	0.988515	LCL	5_132468655	1.35164e-06	5_132473177	2.57957e-13	PASS_ChildOnsetAsthma_Ferreira2019	SLC22A5	kallisto	eQTL
5.36443e-09	3.34141e-10	0.0240864	0.000524911	0.975389	TREG_MEMORY	5_132473177	2.351e-07	5_132473177	2.57957e-13	PASS_ChildOnsetAsthma_Ferreira2019	SLC22A5	kallisto	eQTL
2.60227e-08	1.20432e-09	0.116843	0.00452882	0.878628	Mono_NS	5_132387596	7.32244e-06	5_132473177	2.57957e-13	PASS_ChildOnsetAsthma_Ferreira2019	SLC22A5	kallisto	eQTL
3.11865e-08	6.42812e-10	0.140028	0.0020283	0.857943	TH17	5_132468655	5.88445e-07	5_132473177	2.57957e-13	PASS_ChildOnsetAsthma_Ferreira2019	SLC22A5	kallisto	eQTL
4.44527e-09	7.80866e-10	0.0199594	0.0025286	0.977512	LCL	5_132473177	1.9292e-05	5_132473177	2.57957e-13	PASS_ChildOnsetAsthma_Ferreira2019	novelGene_IRF1_AS	kallisto	eQTL
1.22904e-11	1.0904e-09	5.51775e-05	0.00389926	0.996046	Mono_R848	5_132468655	2.31664e-11	5_132473177	2.57957e-13	PASS_ChildOnsetAsthma_Ferreira2019	LINC02863	kallisto	eQTL
1.20686e-08	1.04288e-09	0.0541816	0.00373991	0.942079	Mono_Pam3CSK4	5_132468655	1.09355e-06	5_132473177	2.57957e-13	PASS_ChildOnsetAsthma_Ferreira2019	LINC02863	kallisto	eQTL
2.3372e-08	9.7256e-10	0.104928	0.00347468	0.891597	Mono_LPS	5_132468655	5.09804e-06	5_132473177	2.57957e-13	PASS_ChildOnsetAsthma_Ferreira2019	LINC02863	kallisto	eQTL
2.83019e-08	9.89574e-10	0.12706	0.0035733	0.869366	MoDC_FLU	5_132468655	1.47163e-05	5_132473177	2.57957e-13	PASS_ChildOnsetAsthma_Ferreira2019	P4HA2	kallisto	eQTL
2.96709e-08	1.07552e-09	0.133207	0.00396567	0.862828	LCL	5_132468655	0.000119091	5_132473177	2.57957e-13	PASS_ChildOnsetAsthma_Ferreira2019	P4HA2	kallisto	eQTL
9.80029e-12	1.09043e-09	4.39981e-05	0.00389941	0.996057	MoDC_IFNb	5_132468655	9.24984e-11	5_132473177	2.57957e-13	PASS_ChildOnsetAsthma_Ferreira2019	SLC22A5	kallisto	eQTL
8.00967e-10	1.083e-09	0.00359592	0.00386957	0.992535	MoDC_FLU	5_132468655	7.95062e-08	5_132473177	2.57957e-13	PASS_ChildOnsetAsthma_Ferreira2019	SLC22A5	kallisto	eQTL
1.57553e-09	1.0186e-09	0.0070733	0.00358365	0.989343	LCL	5_132468655	1.35164e-06	5_132473177	2.57957e-13	PASS_ChildOnsetAsthma_Ferreira2019	SLC22A5	kallisto	eQTL
4.46745e-09	2.90959e-10	0.0200565	0.000326633	0.979617	TREG_MEMORY	5_132473177	2.351e-07	5_132473177	2.57957e-13	PASS_ChildOnsetAsthma_Ferreira2019	SLC22A5	kallisto	eQTL
2.27931e-08	6.4818e-10	0.102329	0.00201433	0.895657	Mono_NS	5_132473177	8.74056e-06	5_132473177	2.57957e-13	PASS_ChildOnsetAsthma_Ferreira2019	SLC22A5	kallisto	eQTL
2.69406e-08	5.79621e-10	0.120949	0.00172486	0.877326	TH17	5_132468655	5.88445e-07	5_132473177	2.57957e-13	PASS_ChildOnsetAsthma_Ferreira2019	SLC22A5	kallisto	eQTL
4.27115e-08	4.7989e-10	0.191752	0.00134755	0.8069	Mono_Pam3CSK4	5_132473177	5.35946e-05	5_132473177	2.57957e-13	PASS_ChildOnsetAsthma_Ferreira2019	SLC22A5	kallisto	eQTL
4.37488e-09	7.09925e-10	0.0196409	0.00220904	0.97815	LCL	5_132473177	1.9292e-05	5_132473177	2.57957e-13	PASS_ChildOnsetAsthma_Ferreira2019	novelGene_IRF1_AS	kallisto	eQTL
1.39832e-11	1.09037e-09	6.25396e-05	0.00388057	0.996057	Mono_R848	5_132468655	2.31664e-11	5_132473177	2.57957e-13	PASS_ChildOnsetAsthma_Ferreira2019	LINC02863	kallisto	eQTL
1.2843e-08	1.02167e-09	0.05744	0.00363046	0.938929	Mono_Pam3CSK4	5_132468655	1.09355e-06	5_132473177	2.57957e-13	PASS_ChildOnsetAsthma_Ferreira2019	LINC02863	kallisto	eQTL
2.48259e-08	9.30618e-10	0.111033	0.00327648	0.88569	Mono_LPS	5_132468655	5.09804e-06	5_132473177	2.57957e-13	PASS_ChildOnsetAsthma_Ferreira2019	LINC02863	kallisto	eQTL
2.86607e-08	9.65654e-10	0.128184	0.0034505	0.868365	MoDC_FLU	5_132468655	1.47163e-05	5_132473177	2.57957e-13	PASS_ChildOnsetAsthma_Ferreira2019	P4HA2	kallisto	eQTL
2.99354e-08	9.35295e-10	0.133885	0.00332029	0.862794	LCL	5_132468655	0.000119091	5_132473177	2.57957e-13	PASS_ChildOnsetAsthma_Ferreira2019	P4HA2	kallisto	eQTL
9.87201e-12	1.09041e-09	4.41523e-05	0.00388074	0.996075	MoDC_IFNb	5_132468655	9.24984e-11	5_132473177	2.57957e-13	PASS_ChildOnsetAsthma_Ferreira2019	SLC22A5	kallisto	eQTL
8.00881e-10	1.0823e-09	0.00358192	0.00384797	0.99257	MoDC_FLU	5_132468655	7.95062e-08	5_132473177	2.57957e-13	PASS_ChildOnsetAsthma_Ferreira2019	SLC22A5	kallisto	eQTL
1.59427e-09	1.01724e-09	0.00713033	0.00356026	0.989309	LCL	5_132468655	1.35164e-06	5_132473177	2.57957e-13	PASS_ChildOnsetAsthma_Ferreira2019	SLC22A5	kallisto	eQTL
4.6986e-09	2.8963e-10	0.0210144	0.000316692	0.978669	TREG_MEMORY	5_132473177	2.351e-07	5_132473177	2.57957e-13	PASS_ChildOnsetAsthma_Ferreira2019	SLC22A5	kallisto	eQTL
2.34309e-08	5.44482e-10	0.104794	0.00154152	0.893664	Mono_NS	5_132473177	8.74056e-06	5_132473177	2.57957e-13	PASS_ChildOnsetAsthma_Ferreira2019	SLC22A5	kallisto	eQTL
2.86986e-08	5.64147e-10	0.128354	0.00165314	0.869993	TH17	5_132468655	5.88445e-07	5_132473177	2.57957e-13	PASS_ChildOnsetAsthma_Ferreira2019	SLC22A5	kallisto	eQTL
4.41826e-08	4.24664e-10	0.197606	0.001098	0.801296	Mono_Pam3CSK4	5_132473177	5.35946e-05	5_132473177	2.57957e-13	PASS_ChildOnsetAsthma_Ferreira2019	SLC22A5	kallisto	eQTL
4.42756e-09	5.6606e-10	0.0198021	0.00155304	0.978645	LCL	5_132473177	1.9292e-05	5_132473177	2.57957e-13	PASS_ChildOnsetAsthma_Ferreira2019	novelGene_IRF1_AS	kallisto	eQTL
1.28759e-08	9.24985e-08	0.000973139	0.00599785	0.993029	LCL	5_142110288	8.39221e-07	5_142135999	5.14771e-11	PASS_ChildOnsetAsthma_Ferreira2019	NDFIP1	kallisto	eQTL
6.32882e-07	1.26204e-07	0.0478322	0.00859468	0.943572	Mono_R848	5_142088291	7.50911e-07	5_142135999	5.14771e-11	PASS_ChildOnsetAsthma_Ferreira2019	NDFIP1	kallisto	eQTL
8.35218e-07	5.10758e-07	0.0631244	0.037703	0.899171	MoDC_IFNb	5_142062568	2.91229e-07	5_142135999	5.14771e-11	PASS_ChildOnsetAsthma_Ferreira2019	NDFIP1	kallisto	eQTL
1.94266e-06	8.57924e-08	0.146823	0.0056365	0.847539	NONCLASSICAL_MONOCYTES	5_142135999	6.57089e-06	5_142135999	5.14771e-11	PASS_ChildOnsetAsthma_Ferreira2019	NDFIP1	kallisto	eQTL
2.45043e-06	1.09127e-07	0.1852	0.00744025	0.807358	Mono_IAV	5_142088291	3.41881e-05	5_142135999	5.14771e-11	PASS_ChildOnsetAsthma_Ferreira2019	NDFIP1	kallisto	eQTL
1.63885e-06	0.000373476	0.000221037	0.0494218	0.949982	LCL	6_35311019	3.06497e-09	6_35317943	2.08978e-08	PASS_ChildOnsetAsthma_Ferreira2019	DEF6	kallisto	eQTL
7.02793e-10	5.84271e-06	8.46207e-07	0.00604103	0.993952	CD4_N_STIM	7_28121760	1.55696e-14	7_28120077	8.40415e-10	PASS_ChildOnsetAsthma_Ferreira2019	JAZF1	kallisto	eQTL
6.48813e-06	8.10337e-06	0.00781211	0.00877356	0.9834	TREG_MEMORY	7_28121760	2.67402e-08	7_28120077	8.40415e-10	PASS_ChildOnsetAsthma_Ferreira2019	JAZF1	kallisto	eQTL
2.12777e-06	1.26757e-05	0.00256196	0.0142791	0.983144	TREG_NAIVE	7_28156794	2.59058e-09	7_28120077	8.40415e-10	PASS_ChildOnsetAsthma_Ferreira2019	JAZF1	kallisto	eQTL
3.12744e-06	5.40699e-05	0.00376563	0.0641715	0.932006	CD4_NAIVE	7_28140937	5.82789e-10	7_28120077	8.40415e-10	PASS_ChildOnsetAsthma_Ferreira2019	JAZF1	kallisto	eQTL
6.17087e-05	1.13629e-05	0.074301	0.0127687	0.912857	TFH	7_28121760	1.60168e-06	7_28120077	8.40415e-10	PASS_ChildOnsetAsthma_Ferreira2019	JAZF1	kallisto	eQTL
8.74434e-05	1.40886e-05	0.105287	0.016085	0.878526	CD8_NAIVE	7_28216621	5.45714e-07	7_28120077	8.40415e-10	PASS_ChildOnsetAsthma_Ferreira2019	JAZF1	kallisto	eQTL
0.00011541	1.12984e-05	0.138961	0.0127558	0.848156	TH1	7_28121760	5.47459e-06	7_28120077	8.40415e-10	PASS_ChildOnsetAsthma_Ferreira2019	JAZF1	kallisto	eQTL
5.91689e-10	5.8325e-06	7.1243e-07	0.00602873	0.993965	CD4_N_STIM	7_28121760	1.55696e-14	7_28120077	8.40415e-10	PASS_ChildOnsetAsthma_Ferreira2019	JAZF1	kallisto	eQTL
6.31065e-06	8.10186e-06	0.00759841	0.00877152	0.983616	TREG_MEMORY	7_28121760	2.67402e-08	7_28120077	8.40415e-10	PASS_ChildOnsetAsthma_Ferreira2019	JAZF1	kallisto	eQTL
2.13423e-06	1.26764e-05	0.00256974	0.0142801	0.983135	TREG_NAIVE	7_28156794	2.59058e-09	7_28120077	8.40415e-10	PASS_ChildOnsetAsthma_Ferreira2019	JAZF1	kallisto	eQTL
2.94328e-06	5.43929e-05	0.00354389	0.0645606	0.931838	CD4_NAIVE	7_28140937	5.82789e-10	7_28120077	8.40415e-10	PASS_ChildOnsetAsthma_Ferreira2019	JAZF1	kallisto	eQTL
5.84893e-05	1.14319e-05	0.0704247	0.012848	0.916657	TFH	7_28121760	1.60168e-06	7_28120077	8.40415e-10	PASS_ChildOnsetAsthma_Ferreira2019	JAZF1	kallisto	eQTL
8.53029e-05	1.41835e-05	0.10271	0.0161968	0.880994	CD8_NAIVE	7_28216621	5.45714e-07	7_28120077	8.40415e-10	PASS_ChildOnsetAsthma_Ferreira2019	JAZF1	kallisto	eQTL
0.000113624	1.13643e-05	0.13681	0.0128331	0.850232	TH1	7_28121760	5.47459e-06	7_28120077	8.40415e-10	PASS_ChildOnsetAsthma_Ferreira2019	JAZF1	kallisto	eQTL
2.17804e-16	5.26075e-13	3.18152e-05	0.0759209	0.924047	LCL	10_102582744	7.10954e-10	10_102581678	7.24905e-17	UKB_460K.disease_ALLERGY_ECZEMA_DIAGNOSED	ACTR1A	StringTie	eQTL
7.42621e-15	1.29057e-13	0.00108476	0.0178706	0.981045	TH1-17	10_102557435	2.04466e-09	10_102581678	7.24905e-17	UKB_460K.disease_ALLERGY_ECZEMA_DIAGNOSED	MFSD13A	StringTie	eQTL
4.6471e-16	1.36277e-13	6.78813e-05	0.0189253	0.981007	TH1	10_102557435	1.66255e-11	10_102581678	7.24905e-17	UKB_460K.disease_ALLERGY_ECZEMA_DIAGNOSED	MFSD13A	StringTie	eQTL
1.78781e-16	1.48542e-13	2.6115e-05	0.0207186	0.979255	CD4_NAIVE	10_102504350	1.50951e-12	10_102581678	7.24905e-17	UKB_460K.disease_ALLERGY_ECZEMA_DIAGNOSED	MFSD13A	StringTie	eQTL
1.44206e-14	1.35161e-13	0.00210645	0.0187642	0.979129	TH17	10_102557435	4.45802e-09	10_102581678	7.24905e-17	UKB_460K.disease_ALLERGY_ECZEMA_DIAGNOSED	MFSD13A	StringTie	eQTL
2.52006e-18	1.57176e-13	3.68111e-07	0.021981	0.978019	CD8_NAIVE	10_102504350	8.8735e-16	10_102581678	7.24905e-17	UKB_460K.disease_ALLERGY_ECZEMA_DIAGNOSED	MFSD13A	StringTie	eQTL
1.47337e-16	1.57412e-13	2.15219e-05	0.0220155	0.977963	TFH	10_102504350	6.27659e-13	10_102581678	7.24905e-17	UKB_460K.disease_ALLERGY_ECZEMA_DIAGNOSED	MFSD13A	StringTie	eQTL
5.3192e-14	1.52533e-13	0.00776988	0.02131	0.97092	NONCLASSICAL_MONOCYTES	10_102504350	1.81842e-08	10_102581678	7.24905e-17	UKB_460K.disease_ALLERGY_ECZEMA_DIAGNOSED	MFSD13A	StringTie	eQTL
8.87199e-16	2.3479e-13	0.000129595	0.0333298	0.966541	TREG_MEMORY	10_102504350	1.13368e-12	10_102581678	7.24905e-17	UKB_460K.disease_ALLERGY_ECZEMA_DIAGNOSED	MFSD13A	StringTie	eQTL
1.07431e-16	2.36192e-13	1.56927e-05	0.0335346	0.96645	TREG_NAIVE	10_102504350	2.98282e-14	10_102581678	7.24905e-17	UKB_460K.disease_ALLERGY_ECZEMA_DIAGNOSED	MFSD13A	StringTie	eQTL
1.99031e-13	1.3599e-13	0.0290729	0.0189124	0.952015	TH2	10_102557435	6.24902e-07	10_102581678	7.24905e-17	UKB_460K.disease_ALLERGY_ECZEMA_DIAGNOSED	MFSD13A	StringTie	eQTL
3.79106e-13	1.50614e-13	0.0553768	0.021077	0.923546	CLASSICAL_MONOCYTES	10_102504350	1.28543e-06	10_102581678	7.24905e-17	UKB_460K.disease_ALLERGY_ECZEMA_DIAGNOSED	MFSD13A	StringTie	eQTL
5.05093e-13	1.66162e-13	0.0737802	0.0233688	0.902851	NK_CD16POS	10_102557435	4.74424e-06	10_102581678	7.24905e-17	UKB_460K.disease_ALLERGY_ECZEMA_DIAGNOSED	MFSD13A	StringTie	eQTL
5.89377e-13	1.34134e-13	0.0860917	0.0186981	0.89521	CD4_N_STIM	10_102557435	6.84773e-06	10_102581678	7.24905e-17	UKB_460K.disease_ALLERGY_ECZEMA_DIAGNOSED	MFSD13A	StringTie	eQTL
0.00021296	0.000423503	0.0322311	0.0631923	0.90394	MoDC_FLU	10_46078466	1.19753e-06	10_46046326	3.21746e-09	UKB_460K.disease_ALLERGY_ECZEMA_DIAGNOSED	NCOA4	StringTie	eQTL
7.72548e-07	0.000648765	0.000116923	0.0972872	0.901946	TH1-17	10_46055531	8.18505e-13	10_46046326	3.21746e-09	UKB_460K.disease_ALLERGY_ECZEMA_DIAGNOSED	NCOA4	StringTie	eQTL
0.00062339	0.000143952	0.0943486	0.0209028	0.883981	TREG_MEMORY	10_46052478	8.45649e-07	10_46046326	3.21746e-09	UKB_460K.disease_ALLERGY_ECZEMA_DIAGNOSED	NCOA4	StringTie	eQTL
0.000157212	0.000846271	0.0237936	0.127233	0.84797	TH17	10_46099026	3.03556e-09	10_46046326	3.21746e-09	UKB_460K.disease_ALLERGY_ECZEMA_DIAGNOSED	NCOA4	StringTie	eQTL
3.738e-05	0.000208443	0.00565738	0.0305839	0.963513	CD8_NAIVE	10_46055531	4.2997e-09	10_46046326	3.21746e-09	UKB_460K.disease_ALLERGY_ECZEMA_DIAGNOSED	novelGene_775	StringTie	eQTL
3.70553e-06	0.000283801	0.000560824	0.0419955	0.957156	TREG_NAIVE	10_46052478	4.39077e-11	10_46046326	3.21746e-09	UKB_460K.disease_ALLERGY_ECZEMA_DIAGNOSED	novelGene_775	StringTie	eQTL
2.38087e-05	0.000378371	0.00360339	0.0563259	0.939669	TH1	10_46055531	2.89731e-10	10_46046326	3.21746e-09	UKB_460K.disease_ALLERGY_ECZEMA_DIAGNOSED	novelGene_775	StringTie	eQTL
0.000404681	0.000125557	0.0612475	0.0180826	0.92014	CD4_NAIVE	10_46055531	7.10149e-07	10_46046326	3.21746e-09	UKB_460K.disease_ALLERGY_ECZEMA_DIAGNOSED	novelGene_775	StringTie	eQTL
0.00108896	9.66127e-05	0.164811	0.0138019	0.820201	TH1-17	10_46070851	1.85447e-05	10_46046326	3.21746e-09	UKB_460K.disease_ALLERGY_ECZEMA_DIAGNOSED	novelGene_775	StringTie	eQTL
7.09521e-05	0.000397318	0.0107384	0.0592036	0.92959	B_NAIVE	10_46078466	5.95314e-09	10_46046326	3.21746e-09	UKB_460K.disease_ALLERGY_ECZEMA_DIAGNOSED	novelGene_777	StringTie	eQTL
7.92033e-06	0.000501503	0.00119872	0.074978	0.923314	TH2	10_46055531	1.90798e-11	10_46046326	3.21746e-09	UKB_460K.disease_ALLERGY_ECZEMA_DIAGNOSED	novelGene_777	StringTie	eQTL
6.88669e-06	0.000604847	0.00104228	0.0906345	0.907711	TH1	10_46080365	3.50009e-11	10_46046326	3.21746e-09	UKB_460K.disease_ALLERGY_ECZEMA_DIAGNOSED	novelGene_777	StringTie	eQTL
3.1511e-06	0.000766336	0.000476913	0.1151	0.883654	CD8_NAIVE	10_46078466	7.56532e-12	10_46046326	3.21746e-09	UKB_460K.disease_ALLERGY_ECZEMA_DIAGNOSED	novelGene_777	StringTie	eQTL
6.07544e-06	0.000772482	0.000919504	0.116031	0.882271	CD4_NAIVE	10_46078466	1.93558e-11	10_46046326	3.21746e-09	UKB_460K.disease_ALLERGY_ECZEMA_DIAGNOSED	novelGene_777	StringTie	eQTL
9.5027e-05	0.000718162	0.0143821	0.107815	0.87699	TREG_NAIVE	10_46078466	2.9365e-09	10_46046326	3.21746e-09	UKB_460K.disease_ALLERGY_ECZEMA_DIAGNOSED	novelGene_777	StringTie	eQTL
2.81625e-08	0.000866905	4.26233e-06	0.130335	0.868794	TH17	10_46099026	2.33231e-15	10_46046326	3.21746e-09	UKB_460K.disease_ALLERGY_ECZEMA_DIAGNOSED	novelGene_777	StringTie	eQTL
1.09263e-09	0.000998343	1.65368e-07	0.150248	0.848753	TH1-17	10_46080365	8.42784e-18	10_46046326	3.21746e-09	UKB_460K.disease_ALLERGY_ECZEMA_DIAGNOSED	novelGene_777	StringTie	eQTL
0.000660337	0.000375396	0.0999405	0.0559723	0.843051	TFH	10_46078466	4.97078e-07	10_46046326	3.21746e-09	UKB_460K.disease_ALLERGY_ECZEMA_DIAGNOSED	novelGene_777	StringTie	eQTL
2.74299e-05	6.83609e-06	0.0225019	0.00463508	0.972829	LCL	11_36354471	2.05244e-05	11_36365351	9.20606e-10	UKB_460K.disease_ALLERGY_ECZEMA_DIAGNOSED	PRR5L	StringTie	eQTL
2.69129e-05	6.79147e-06	0.0226672	0.00474752	0.972552	LCL	11_36354471	2.05244e-05	11_36365351	9.20606e-10	UKB_460K.disease_ALLERGY_ECZEMA_DIAGNOSED	PRR5L	StringTie	eQTL
4.73617e-19	1.54708e-20	0.150085	0.00405671	0.845859	LCL	11_65784486	0.000315449	11_65791795	2.53453e-23	UKB_460K.disease_ALLERGY_ECZEMA_DIAGNOSED	AP5B1	StringTie	eQTL
4.61672e-19	4.78632e-20	0.1463	0.014328	0.839372	CLASSICAL_MONOCYTES	11_65812199	8.74108e-07	11_65791795	2.53453e-23	UKB_460K.disease_ALLERGY_ECZEMA_DIAGNOSED	EFEMP2	StringTie	eQTL
7.57157e-12	1.99823e-11	0.0494712	0.12974	0.820789	LCL	11_65965329	4.31256e-06	11_65906682	3.20637e-16	UKB_460K.disease_ALLERGY_ECZEMA_DIAGNOSED	BANF1	StringTie	eQTL
2.78455e-12	2.42573e-12	0.0181923	0.0148811	0.966927	TH17	11_65817786	1.3612e-07	11_65906682	3.20637e-16	UKB_460K.disease_ALLERGY_ECZEMA_DIAGNOSED	EFEMP2	StringTie	eQTL
2.48964e-73	9.5725e-75	0.147145	0.00480958	0.848045	TREG_NAIVE	11_76588150	6.3837e-05	11_76588150	3.28211e-71	UKB_460K.disease_ALLERGY_ECZEMA_DIAGNOSED	AP001189.4	StringTie	eQTL
2.37409e-73	5.18444e-75	0.140316	0.00220668	0.857478	TREG_NAIVE	11_76588150	6.3837e-05	11_76588150	3.28211e-71	UKB_460K.disease_ALLERGY_ECZEMA_DIAGNOSED	AP001189.4	StringTie	eQTL
2.37679e-73	5.10326e-75	0.140475	0.00215881	0.857366	TREG_NAIVE	11_76588150	6.3837e-05	11_76588150	3.28211e-71	UKB_460K.disease_ALLERGY_ECZEMA_DIAGNOSED	AP001189.4	StringTie	eQTL
2.33528e-73	5.28557e-75	0.138022	0.00226421	0.859714	TREG_NAIVE	11_76588150	6.3837e-05	11_76588150	3.28211e-71	UKB_460K.disease_ALLERGY_ECZEMA_DIAGNOSED	AP001189.4	StringTie	eQTL
2.35999e-73	5.79519e-75	0.139482	0.00256718	0.857951	TREG_NAIVE	11_76588150	6.3837e-05	11_76588150	3.28211e-71	UKB_460K.disease_ALLERGY_ECZEMA_DIAGNOSED	AP001189.4	StringTie	eQTL
2.3737e-73	5.60434e-75	0.140292	0.00245507	0.857252	TREG_NAIVE	11_76588150	6.3837e-05	11_76588150	3.28211e-71	UKB_460K.disease_ALLERGY_ECZEMA_DIAGNOSED	AP001189.4	StringTie	eQTL
2.32692e-73	5.14021e-75	0.137528	0.00217772	0.860295	TREG_NAIVE	11_76588150	6.3837e-05	11_76588150	3.28211e-71	UKB_460K.disease_ALLERGY_ECZEMA_DIAGNOSED	AP001189.4	StringTie	eQTL
3.22994e-09	1.70317e-09	0.0736725	0.0379596	0.888368	LCL	12_122264687	2.38222e-05	12_122177244	3.89359e-14	UKB_460K.disease_ALLERGY_ECZEMA_DIAGNOSED	VPS33A	StringTie	eQTL
2.56805e-11	0.000104245	1.557e-08	0.0622657	0.93763	LCL	12_123133997	3.58373e-14	12_123075742	1.84041e-09	UKB_460K.disease_ALLERGY_ECZEMA_DIAGNOSED	CDK2AP1	StringTie	eQTL
8.7809e-05	0.000223467	0.0527218	0.133359	0.813608	NONCLASSICAL_MONOCYTES	12_123091195	8.16238e-09	12_123075742	1.84041e-09	UKB_460K.disease_ALLERGY_ECZEMA_DIAGNOSED	MPHOSPH9	StringTie	eQTL
0.000119587	4.47191e-05	0.0725054	0.0262119	0.901118	LCL	12_123105618	6.31392e-05	12_123075742	1.84041e-09	UKB_460K.disease_ALLERGY_ECZEMA_DIAGNOSED	OGFOD2	StringTie	eQTL
3.24716e-19	6.78914e-19	0.0111566	0.0223596	0.966484	MoDC_FLU	12_55990903	1.17961e-06	12_56041628	2.77117e-22	UKB_460K.disease_ALLERGY_ECZEMA_DIAGNOSED	RAB5B	StringTie	eQTL
8.61333e-28	1.10147e-18	2.95937e-11	0.0368813	0.963119	TH1	12_56007301	6.36373e-22	12_56041628	2.77117e-22	UKB_460K.disease_ALLERGY_ECZEMA_DIAGNOSED	RPS26	StringTie	eQTL
9.04587e-152	1.10147e-18	3.10798e-135	0.0368813	0.963119	LCL	12_56007301	9.18837e-143	12_56041628	2.77117e-22	UKB_460K.disease_ALLERGY_ECZEMA_DIAGNOSED	RPS26	StringTie	eQTL
7.79268e-81	1.10147e-18	2.67741e-64	0.0368813	0.963119	MoDC_FLU	12_56007301	6.35461e-80	12_56041628	2.77117e-22	UKB_460K.disease_ALLERGY_ECZEMA_DIAGNOSED	RPS26	StringTie	eQTL
9.25868e-33	1.10147e-18	3.1811e-16	0.0368813	0.963119	TREG_MEMORY	12_56007301	5.28441e-28	12_56041628	2.77117e-22	UKB_460K.disease_ALLERGY_ECZEMA_DIAGNOSED	RPS26	StringTie	eQTL
6.34758e-33	1.10147e-18	2.1809e-16	0.0368813	0.963119	CD4_NAIVE	12_56007301	2.66189e-28	12_56041628	2.77117e-22	UKB_460K.disease_ALLERGY_ECZEMA_DIAGNOSED	RPS26	StringTie	eQTL
2.81229e-29	1.10147e-18	9.66245e-13	0.0368813	0.963119	CLASSICAL_MONOCYTES	12_56007301	4.02704e-24	12_56041628	2.77117e-22	UKB_460K.disease_ALLERGY_ECZEMA_DIAGNOSED	RPS26	StringTie	eQTL
6.06774e-31	1.10147e-18	2.08475e-14	0.0368813	0.963119	CD8_NAIVE	12_56007301	2.84363e-26	12_56041628	2.77117e-22	UKB_460K.disease_ALLERGY_ECZEMA_DIAGNOSED	RPS26	StringTie	eQTL
9.07475e-31	1.10147e-18	3.1179e-14	0.0368813	0.963119	TH2	12_56007301	1.54913e-25	12_56041628	2.77117e-22	UKB_460K.disease_ALLERGY_ECZEMA_DIAGNOSED	RPS26	StringTie	eQTL
1.50982e-28	1.10147e-18	5.18745e-12	0.0368813	0.963119	TH17	12_56007301	8.91788e-23	12_56041628	2.77117e-22	UKB_460K.disease_ALLERGY_ECZEMA_DIAGNOSED	RPS26	StringTie	eQTL
2.71039e-29	1.10147e-18	9.31234e-13	0.0368813	0.963119	TFH	12_56007301	6.27934e-24	12_56041628	2.77117e-22	UKB_460K.disease_ALLERGY_ECZEMA_DIAGNOSED	RPS26	StringTie	eQTL
4.77288e-29	1.10147e-18	1.63986e-12	0.0368813	0.963119	TREG_NAIVE	12_56007301	1.02686e-23	12_56041628	2.77117e-22	UKB_460K.disease_ALLERGY_ECZEMA_DIAGNOSED	RPS26	StringTie	eQTL
5.1019e-29	1.10147e-18	1.75291e-12	0.0368813	0.963119	NK_CD16POS	12_56007301	8.58701e-24	12_56041628	2.77117e-22	UKB_460K.disease_ALLERGY_ECZEMA_DIAGNOSED	RPS26	StringTie	eQTL
4.46352e-30	1.10147e-18	1.53358e-13	0.0368813	0.963119	TH1-17	12_56007301	5.21655e-25	12_56041628	2.77117e-22	UKB_460K.disease_ALLERGY_ECZEMA_DIAGNOSED	RPS26	StringTie	eQTL
5.64385e-29	1.10147e-18	1.93911e-12	0.0368813	0.963119	NONCLASSICAL_MONOCYTES	12_56007301	1.95074e-23	12_56041628	2.77117e-22	UKB_460K.disease_ALLERGY_ECZEMA_DIAGNOSED	RPS26	StringTie	eQTL
7.18775e-30	1.10147e-18	2.46956e-13	0.0368813	0.963119	CD4_N_STIM	12_56007301	5.88907e-25	12_56041628	2.77117e-22	UKB_460K.disease_ALLERGY_ECZEMA_DIAGNOSED	RPS26	StringTie	eQTL
2.42716e-25	1.10148e-18	8.33924e-09	0.0368814	0.963119	B_NAIVE	12_56007301	3.09961e-19	12_56041628	2.77117e-22	UKB_460K.disease_ALLERGY_ECZEMA_DIAGNOSED	RPS26	StringTie	eQTL
1.79754e-26	1.10148e-18	6.17599e-10	0.0368816	0.963118	CD8_N_STIM	12_56007301	3.39048e-21	12_56041628	2.77117e-22	UKB_460K.disease_ALLERGY_ECZEMA_DIAGNOSED	RPS26	StringTie	eQTL
7.83628e-52	1.10152e-18	2.69239e-35	0.0368828	0.963117	MoDC_IFNb	12_56007301	4.44375e-49	12_56041628	2.77117e-22	UKB_460K.disease_ALLERGY_ECZEMA_DIAGNOSED	RPS26	StringTie	eQTL
4.03021e-37	1.10195e-18	1.3847e-20	0.0368975	0.963102	Mono_NS	12_56007301	1.42194e-35	12_56041628	2.77117e-22	UKB_460K.disease_ALLERGY_ECZEMA_DIAGNOSED	RPS26	StringTie	eQTL
1.20742e-34	1.10361e-18	4.14843e-18	0.0369549	0.963045	Mono_LPS	12_56007301	1.41793e-32	12_56041628	2.77117e-22	UKB_460K.disease_ALLERGY_ECZEMA_DIAGNOSED	RPS26	StringTie	eQTL
5.35647e-35	1.17074e-18	1.84037e-18	0.0392635	0.960737	Mono_Pam3CSK4	12_56007301	4.93164e-33	12_56041628	2.77117e-22	UKB_460K.disease_ALLERGY_ECZEMA_DIAGNOSED	RPS26	StringTie	eQTL
4.15487e-36	1.19683e-18	1.42753e-19	0.0401607	0.959839	Mono_IAV	12_56007301	2.14976e-34	12_56041628	2.77117e-22	UKB_460K.disease_ALLERGY_ECZEMA_DIAGNOSED	RPS26	StringTie	eQTL
2.8313e-20	1.16896e-18	0.000972777	0.0392034	0.959824	MoDC_unstim	12_56007301	9.28049e-13	12_56041628	2.77117e-22	UKB_460K.disease_ALLERGY_ECZEMA_DIAGNOSED	RPS26	StringTie	eQTL
3.18896e-31	2.5114e-18	1.09566e-14	0.085372	0.914628	Mono_R848	12_56076841	4.86208e-28	12_56041628	2.77117e-22	UKB_460K.disease_ALLERGY_ECZEMA_DIAGNOSED	RPS26	StringTie	eQTL
5.33594e-18	4.60782e-19	0.183332	0.0150299	0.801638	CD4T_Activated	12_56007301	5.46584e-06	12_56041628	2.77117e-22	UKB_460K.disease_ALLERGY_ECZEMA_DIAGNOSED	RPS26	StringTie	eQTL
1.42283e-21	7.96506e-20	4.88856e-05	0.00173842	0.998213	TREG_NAIVE	12_56041628	1.01637e-12	12_56041628	2.77117e-22	UKB_460K.disease_ALLERGY_ECZEMA_DIAGNOSED	SUOX	StringTie	eQTL
4.15929e-22	2.86025e-19	1.42905e-05	0.00883609	0.99115	TREG_MEMORY	12_55990903	1.72759e-14	12_56041628	2.77117e-22	UKB_460K.disease_ALLERGY_ECZEMA_DIAGNOSED	SUOX	StringTie	eQTL
3.1844e-19	1.30285e-19	0.0109409	0.00349075	0.985568	CD4_NAIVE	12_56018703	3.10774e-08	12_56041628	2.77117e-22	UKB_460K.disease_ALLERGY_ECZEMA_DIAGNOSED	SUOX	StringTie	eQTL
3.13761e-18	2.05635e-19	0.107802	0.0061792	0.886019	TH1	12_56009793	3.74189e-06	12_56041628	2.77117e-22	UKB_460K.disease_ALLERGY_ECZEMA_DIAGNOSED	SUOX	StringTie	eQTL
4.63195e-18	4.16893e-19	0.159144	0.0134963	0.827359	TH2	12_56007301	9.08115e-07	12_56041628	2.77117e-22	UKB_460K.disease_ALLERGY_ECZEMA_DIAGNOSED	SUOX	StringTie	eQTL
7.04393e-07	8.04523e-07	0.00284149	0.0022505	0.994906	Mono_R848	13_72791022	1.83708e-08	13_72791022	2.42317e-10	UKB_460K.disease_ALLERGY_ECZEMA_DIAGNOSED	KLF5	StringTie	eQTL
4.11524e-06	9.65337e-07	0.0166007	0.00291365	0.980481	Mono_Pam3CSK4	13_72785554	3.34053e-07	13_72791022	2.42317e-10	UKB_460K.disease_ALLERGY_ECZEMA_DIAGNOSED	KLF5	StringTie	eQTL
6.29853e-06	1.16711e-06	0.025408	0.00373721	0.970847	MoDC_FLU	13_72791022	1.6113e-05	13_72791022	2.42317e-10	UKB_460K.disease_ALLERGY_ECZEMA_DIAGNOSED	KLF5	StringTie	eQTL
3.44361e-05	1.02927e-06	0.138913	0.00329429	0.857757	Mono_LPS	13_72791022	2.29863e-05	13_72791022	2.42317e-10	UKB_460K.disease_ALLERGY_ECZEMA_DIAGNOSED	KLF5	StringTie	eQTL
0.000233912	0.00044101	0.0252801	0.0467349	0.92731	TH17	13_99260629	9.23924e-10	13_99202870	5.98058e-09	UKB_460K.disease_ALLERGY_ECZEMA_DIAGNOSED	GPR18	StringTie	eQTL
0.000933128	0.00063139	0.100848	0.0674074	0.83018	TH1-17	13_99295007	2.91153e-09	13_99202870	5.98058e-09	UKB_460K.disease_ALLERGY_ECZEMA_DIAGNOSED	GPR18	StringTie	eQTL
0.000842496	0.000793056	0.0910529	0.0848872	0.822424	TH2	13_99295007	1.1198e-09	13_99202870	5.98058e-09	UKB_460K.disease_ALLERGY_ECZEMA_DIAGNOSED	GPR18	StringTie	eQTL
2.19771e-09	1.56787e-06	1.55469e-06	0.000109252	0.999888	Mono_IAV	14_35387142	8.91442e-13	14_35387142	6.88973e-10	UKB_460K.disease_ALLERGY_ECZEMA_DIAGNOSED	PPP2R3C	StringTie	eQTL
1.00632e-08	1.56154e-06	7.11886e-06	0.000104775	0.999887	Mono_NS	14_35387142	7.08857e-12	14_35387142	6.88973e-10	UKB_460K.disease_ALLERGY_ECZEMA_DIAGNOSED	PPP2R3C	StringTie	eQTL
5.19248e-07	2.79025e-06	0.000367325	0.000975217	0.998654	Mono_Pam3CSK4	14_35293460	4.37046e-11	14_35387142	6.88973e-10	UKB_460K.disease_ALLERGY_ECZEMA_DIAGNOSED	PPP2R3C	StringTie	eQTL
3.16534e-06	8.61717e-06	0.00223921	0.00510328	0.992646	Mono_LPS	14_35293460	1.47427e-10	14_35387142	6.88973e-10	UKB_460K.disease_ALLERGY_ECZEMA_DIAGNOSED	PPP2R3C	StringTie	eQTL
0.000129741	4.67482e-05	0.0917808	0.0321946	0.875848	Mono_R848	14_35293460	1.19508e-09	14_35387142	6.88973e-10	UKB_460K.disease_ALLERGY_ECZEMA_DIAGNOSED	PPP2R3C	StringTie	eQTL
0.000122898	8.03332e-06	0.08694	0.00477475	0.908154	LCL	14_35387457	8.19111e-05	14_35387142	6.88973e-10	UKB_460K.disease_ALLERGY_ECZEMA_DIAGNOSED	SRP54-AS1	StringTie	eQTL
4.16156e-13	1.31153e-12	0.00302229	0.00853645	0.988441	MoDC_IFNb	15_41310668	8.27082e-08	15_41310668	8.45024e-16	UKB_460K.disease_ALLERGY_ECZEMA_DIAGNOSED	CHP1	StringTie	eQTL
1.40825e-13	1.7404e-12	0.00102273	0.0116521	0.987325	LCL	15_41233906	4.73179e-07	15_41310668	8.45024e-16	UKB_460K.disease_ALLERGY_ECZEMA_DIAGNOSED	CHP1	StringTie	eQTL
4.70756e-12	1.96795e-12	0.0341882	0.0133396	0.952472	Mono_R848	15_41244426	1.12056e-06	15_41310668	8.45024e-16	UKB_460K.disease_ALLERGY_ECZEMA_DIAGNOSED	CHP1	StringTie	eQTL
1.68331e-11	2.72926e-12	0.122249	0.0189622	0.858789	Mono_NS	15_41263051	7.52813e-06	15_41310668	8.45024e-16	UKB_460K.disease_ALLERGY_ECZEMA_DIAGNOSED	CHP1	StringTie	eQTL
4.98703e-12	1.4306e-11	0.0362178	0.103035	0.860747	B_NAIVE	15_41294600	5.90863e-09	15_41310668	8.45024e-16	UKB_460K.disease_ALLERGY_ECZEMA_DIAGNOSED	OIP5-AS1	StringTie	eQTL
1.70015e-11	4.70539e-12	0.123472	0.0333292	0.843199	NK_CD16POS	15_41160483	1.72353e-06	15_41310668	8.45024e-16	UKB_460K.disease_ALLERGY_ECZEMA_DIAGNOSED	OIP5-AS1	StringTie	eQTL
2.07136e-16	1.32105e-16	0.00823911	0.00426716	0.987494	MoDC_IFNb	15_41482225	3.49969e-07	15_41490486	7.43656e-20	UKB_460K.disease_ALLERGY_ECZEMA_DIAGNOSED	CHP1	StringTie	eQTL
1.26408e-15	1.03124e-16	0.0502804	0.00315531	0.946564	Mono_R848	15_41490486	1.07327e-05	15_41490486	7.43656e-20	UKB_460K.disease_ALLERGY_ECZEMA_DIAGNOSED	CHP1	StringTie	eQTL
3.02619e-15	2.0134e-16	0.120371	0.00713606	0.872493	LCL	15_41402545	0.000301868	15_41490486	7.43656e-20	UKB_460K.disease_ALLERGY_ECZEMA_DIAGNOSED	CHP1	StringTie	eQTL
3.39729e-15	1.23371e-16	0.135132	0.00404642	0.860822	Mono_LPS	15_41482225	1.52844e-05	15_41490486	7.43656e-20	UKB_460K.disease_ALLERGY_ECZEMA_DIAGNOSED	CHP1	StringTie	eQTL
2.55649e-17	1.38874e-15	0.00101688	0.0542942	0.944689	LCL	15_41503702	4.63631e-08	15_41490486	7.43656e-20	UKB_460K.disease_ALLERGY_ECZEMA_DIAGNOSED	OIP5-AS1	StringTie	eQTL
1.86865e-15	1.44681e-15	0.0743279	0.0566798	0.868992	B_NAIVE	15_41454427	5.25109e-08	15_41490486	7.43656e-20	UKB_460K.disease_ALLERGY_ECZEMA_DIAGNOSED	OIP5-AS1	StringTie	eQTL
1.75264e-05	3.10253e-05	0.0384659	0.0671982	0.894287	MoDC_IFNb	15_75036750	1.24653e-07	15_75092034	1.03058e-09	UKB_460K.disease_ALLERGY_ECZEMA_DIAGNOSED	C15orf39	StringTie	eQTL
4.46728e-05	6.72962e-06	0.0980452	0.0138817	0.888022	LCL	15_75018695	0.000114032	15_75092034	1.03058e-09	UKB_460K.disease_ALLERGY_ECZEMA_DIAGNOSED	MPI	StringTie	eQTL
1.61172e-05	5.03571e-05	0.0353731	0.109666	0.854895	MoDC_FLU	15_75071535	1.04971e-07	15_75092034	1.03058e-09	UKB_460K.disease_ALLERGY_ECZEMA_DIAGNOSED	RPP25	StringTie	eQTL
4.39761e-05	9.62134e-06	0.0965161	0.0202331	0.883197	MoDC_FLU	15_74997381	6.24561e-06	15_75092034	1.03058e-09	UKB_460K.disease_ALLERGY_ECZEMA_DIAGNOSED	ULK3	StringTie	eQTL
1.79586e-07	2.47151e-06	0.000394145	0.00442914	0.995174	LCL	15_75091886	2.06639e-07	15_75092034	1.03058e-09	UKB_460K.disease_ALLERGY_ECZEMA_DIAGNOSED	novelGene_CSK_AS	StringTie	eQTL
7.17525e-08	3.97884e-06	0.000157478	0.00774042	0.992098	LCL	15_75101379	7.81129e-08	15_75092034	1.03058e-09	UKB_460K.disease_ALLERGY_ECZEMA_DIAGNOSED	novelGene_PPCDC_AS	StringTie	eQTL
5.01503e-05	1.32636e-05	0.110064	0.0282479	0.861624	NONCLASSICAL_MONOCYTES	15_75144114	5.65311e-07	15_75092034	1.03058e-09	UKB_460K.disease_ALLERGY_ECZEMA_DIAGNOSED	novelGene_PPCDC_AS	StringTie	eQTL
4.65864e-19	5.31527e-19	0.00766269	0.00775817	0.984579	B_NAIVE	15_90468030	2.50027e-08	15_90491224	8.70664e-22	UKB_460K.disease_ALLERGY_ECZEMA_DIAGNOSED	CRTC3	StringTie	eQTL
4.90025e-20	1.82668e-18	0.00080601	0.0290757	0.970118	LCL	15_90493809	1.88267e-07	15_90491224	8.70664e-22	UKB_460K.disease_ALLERGY_ECZEMA_DIAGNOSED	CRTC3	StringTie	eQTL
7.77511e-18	1.029e-18	0.127888	0.0160693	0.856043	CD4T_Activated	15_90439524	1.51481e-05	15_90491224	8.70664e-22	UKB_460K.disease_ALLERGY_ECZEMA_DIAGNOSED	IDH2	StringTie	eQTL
1.39624e-18	8.72576e-19	0.0229659	0.0133888	0.963645	Mono_R848	15_90482598	3.14405e-07	15_90491224	8.70664e-22	UKB_460K.disease_ALLERGY_ECZEMA_DIAGNOSED	IQGAP1	StringTie	eQTL
2.87757e-18	4.93468e-18	0.0473313	0.0802949	0.872374	Mono_Pam3CSK4	15_90507039	1.89173e-07	15_90491224	8.70664e-22	UKB_460K.disease_ALLERGY_ECZEMA_DIAGNOSED	IQGAP1	StringTie	eQTL
4.02026e-19	8.54626e-18	0.00661266	0.139718	0.853669	Mono_IAV	15_90425745	2.42396e-09	15_90491224	8.70664e-22	UKB_460K.disease_ALLERGY_ECZEMA_DIAGNOSED	IQGAP1	StringTie	eQTL
8.4302e-19	1.01831e-17	0.0138663	0.166676	0.819458	Mono_LPS	15_90393472	1.84059e-09	15_90491224	8.70664e-22	UKB_460K.disease_ALLERGY_ECZEMA_DIAGNOSED	IQGAP1	StringTie	eQTL
8.65057e-18	4.8893e-19	0.142288	0.00719156	0.850521	Mono_IAV	15_90491224	1.2039e-05	15_90491224	8.70664e-22	UKB_460K.disease_ALLERGY_ECZEMA_DIAGNOSED	MAN2A2	StringTie	eQTL
3.95029e-35	1.95677e-34	0.00546127	0.0260839	0.968455	LCL	16_11017490	4.99571e-07	16_11020149	1.84582e-36	UKB_460K.disease_ALLERGY_ECZEMA_DIAGNOSED	DEXI	StringTie	eQTL
6.05168e-06	1.39607e-06	0.107831	0.0240074	0.868154	TREG_MEMORY	16_28538187	2.58245e-07	16_28574806	1.10238e-10	UKB_460K.disease_ALLERGY_ECZEMA_DIAGNOSED	APOBR	StringTie	eQTL
2.40054e-07	9.25514e-06	0.00427791	0.164101	0.831612	LCL	16_28538187	1.20582e-08	16_28574806	1.10238e-10	UKB_460K.disease_ALLERGY_ECZEMA_DIAGNOSED	APOBR	StringTie	eQTL
3.63276e-06	5.39549e-06	0.064738	0.0953108	0.839942	MoDC_IFNb	16_28479196	6.29625e-07	16_28574806	1.10238e-10	UKB_460K.disease_ALLERGY_ECZEMA_DIAGNOSED	EIF3C	StringTie	eQTL
6.23328e-06	3.01203e-06	0.111081	0.0528401	0.83607	MoDC_FLU	16_28602644	2.39902e-06	16_28574806	1.10238e-10	UKB_460K.disease_ALLERGY_ECZEMA_DIAGNOSED	EIF3C	StringTie	eQTL
3.14739e-06	1.2272e-06	0.0560884	0.0209466	0.922961	LCL	16_28539346	6.90561e-05	16_28574806	1.10238e-10	UKB_460K.disease_ALLERGY_ECZEMA_DIAGNOSED	NFATC2IP	StringTie	eQTL
4.62341e-07	1.67862e-06	0.00823815	0.0289473	0.962812	NONCLASSICAL_MONOCYTES	16_28554837	6.06048e-09	16_28574806	1.10238e-10	UKB_460K.disease_ALLERGY_ECZEMA_DIAGNOSED	SGF29	StringTie	eQTL
2.8595e-07	2.7696e-06	0.0050958	0.0484095	0.946492	Mono_NS	16_28551705	4.60803e-09	16_28574806	1.10238e-10	UKB_460K.disease_ALLERGY_ECZEMA_DIAGNOSED	SGF29	StringTie	eQTL
7.9319e-07	3.6537e-06	0.0141333	0.0641812	0.921681	CLASSICAL_MONOCYTES	16_28551705	2.11262e-09	16_28574806	1.10238e-10	UKB_460K.disease_ALLERGY_ECZEMA_DIAGNOSED	SGF29	StringTie	eQTL
1.74056e-08	1.34623e-06	0.000310177	0.0230139	0.976675	LCL	16_28620700	3.3268e-08	16_28574806	1.10238e-10	UKB_460K.disease_ALLERGY_ECZEMA_DIAGNOSED	SPNS1	StringTie	eQTL
3.56823e-06	9.69389e-07	0.063588	0.016355	0.920052	MoDC_IFNb	16_28576068	1.26538e-05	16_28574806	1.10238e-10	UKB_460K.disease_ALLERGY_ECZEMA_DIAGNOSED	SPNS1	StringTie	eQTL
6.92696e-08	3.57814e-06	0.00123443	0.0628286	0.935933	Mono_LPS	16_28620700	9.01268e-12	16_28574806	1.10238e-10	UKB_460K.disease_ALLERGY_ECZEMA_DIAGNOSED	SULT1A2	StringTie	eQTL
3.89215e-10	7.54201e-06	6.93604e-06	0.133537	0.866449	Mono_NS	16_28620700	8.01322e-16	16_28574806	1.10238e-10	UKB_460K.disease_ALLERGY_ECZEMA_DIAGNOSED	SULT1A2	StringTie	eQTL
4.2121e-10	9.93966e-07	7.50621e-06	0.0167298	0.983262	MoDC_IFNb	16_28576068	8.64455e-12	16_28574806	1.10238e-10	UKB_460K.disease_ALLERGY_ECZEMA_DIAGNOSED	TUFM	StringTie	eQTL
3.51305e-08	1.77052e-06	0.000625967	0.0305788	0.968793	NONCLASSICAL_MONOCYTES	16_28521750	5.68658e-11	16_28574806	1.10238e-10	UKB_460K.disease_ALLERGY_ECZEMA_DIAGNOSED	TUFM	StringTie	eQTL
1.70438e-06	1.21541e-06	0.0303693	0.0207076	0.94892	CLASSICAL_MONOCYTES	16_28539346	2.65202e-07	16_28574806	1.10238e-10	UKB_460K.disease_ALLERGY_ECZEMA_DIAGNOSED	TUFM	StringTie	eQTL
1.48968e-06	1.888e-06	0.0265435	0.0327002	0.940753	B_NAIVE	16_28554837	2.76934e-08	16_28574806	1.10238e-10	UKB_460K.disease_ALLERGY_ECZEMA_DIAGNOSED	TUFM	StringTie	eQTL
3.51589e-06	2.34226e-06	0.0626473	0.0408387	0.896508	CD4_NAIVE	16_28479196	1.62901e-07	16_28574806	1.10238e-10	UKB_460K.disease_ALLERGY_ECZEMA_DIAGNOSED	TUFM	StringTie	eQTL
9.4531e-09	5.88114e-06	0.00016846	0.10391	0.895916	MoDC_FLU	16_28620264	5.89726e-11	16_28574806	1.10238e-10	UKB_460K.disease_ALLERGY_ECZEMA_DIAGNOSED	TUFM	StringTie	eQTL
3.93105e-10	1.12436e-05	7.00537e-06	0.199568	0.800414	Mono_IAV	16_28554837	7.99518e-16	16_28574806	1.10238e-10	UKB_460K.disease_ALLERGY_ECZEMA_DIAGNOSED	TUFM	StringTie	eQTL
0.000211731	0.000124163	0.0618749	0.0353823	0.902407	Mono_LPS	17_17697265	1.26555e-06	17_17758488	4.40286e-09	UKB_460K.disease_ALLERGY_ECZEMA_DIAGNOSED	RAI1	StringTie	eQTL
0.00275564	0.000197264	0.178627	0.0119807	0.80644	MoDC_FLU	17_36493030	0.00015796	17_36549567	1.28085e-08	UKB_460K.disease_ALLERGY_ECZEMA_DIAGNOSED	AC131056.3	StringTie	eQTL
0.000554642	0.000343251	0.0359531	0.0213084	0.941841	Mono_Pam3CSK4	17_36593168	1.00849e-06	17_36549567	1.28085e-08	UKB_460K.disease_ALLERGY_ECZEMA_DIAGNOSED	DHRS11	StringTie	eQTL
0.00162618	0.000116359	0.10475	0.0066083	0.8869	TREG_MEMORY	17_36493030	1.73528e-05	17_36549567	1.28085e-08	UKB_460K.disease_ALLERGY_ECZEMA_DIAGNOSED	DHRS11	StringTie	eQTL
0.00187622	8.11793e-05	0.120856	0.00435629	0.87283	TREG_NAIVE	17_36549567	2.97819e-05	17_36549567	1.28085e-08	UKB_460K.disease_ALLERGY_ECZEMA_DIAGNOSED	DHRS11	StringTie	eQTL
0.000188457	0.000376547	0.0122162	0.0234449	0.963774	CD4T_Activated	17_36486677	1.23455e-07	17_36549567	1.28085e-08	UKB_460K.disease_ALLERGY_ECZEMA_DIAGNOSED	GGNBP2	StringTie	eQTL
0.0026279	0.000256225	0.170346	0.0157981	0.810971	MoDC_FLU	17_36631986	7.70235e-05	17_36549567	1.28085e-08	UKB_460K.disease_ALLERGY_ECZEMA_DIAGNOSED	GGNBP2	StringTie	eQTL
1.68799e-05	0.000120669	0.00109419	0.00683006	0.991938	Mono_IAV	17_36486677	2.93811e-09	17_36549567	1.28085e-08	UKB_460K.disease_ALLERGY_ECZEMA_DIAGNOSED	MYO19	StringTie	eQTL
0.00194929	0.000137977	0.126357	0.00808047	0.863475	MoDC_IFNb	17_36486677	5.13551e-05	17_36549567	1.28085e-08	UKB_460K.disease_ALLERGY_ECZEMA_DIAGNOSED	MYO19	StringTie	eQTL
2.23903e-37	8.19279e-05	1.45139e-35	0.00431514	0.995603	LCL	17_36536882	5.02845e-42	17_36549567	1.28085e-08	UKB_460K.disease_ALLERGY_ECZEMA_DIAGNOSED	ZNHIT3	StringTie	eQTL
8.31463e-06	0.000219596	0.000535583	0.0131591	0.986077	CD4_N_STIM	17_36486677	1.32029e-10	17_36549567	1.28085e-08	UKB_460K.disease_ALLERGY_ECZEMA_DIAGNOSED	ZNHIT3	StringTie	eQTL
9.17661e-05	0.000336658	0.00591107	0.0207127	0.972948	CD8_N_STIM	17_36486677	4.07477e-09	17_36549567	1.28085e-08	UKB_460K.disease_ALLERGY_ECZEMA_DIAGNOSED	ZNHIT3	StringTie	eQTL
0.000290123	0.00026002	0.0188064	0.0158903	0.964753	MoDC_FLU	17_36486677	2.264e-06	17_36549567	1.28085e-08	UKB_460K.disease_ALLERGY_ECZEMA_DIAGNOSED	ZNHIT3	StringTie	eQTL
0.00213851	0.00017617	0.138623	0.0105712	0.848491	CD4T_Activated	17_36494779	3.16865e-05	17_36549567	1.28085e-08	UKB_460K.disease_ALLERGY_ECZEMA_DIAGNOSED	ZNHIT3	StringTie	eQTL
2.2519e-07	0.000919605	1.45973e-05	0.0586704	0.940395	LCL	17_36534535	3.71689e-10	17_36549567	1.28085e-08	UKB_460K.disease_ALLERGY_ECZEMA_DIAGNOSED	novelGene_2448	StringTie	eQTL
2.42589e-13	2.3266e-10	1.08445e-05	0.00941006	0.990579	CD8_NAIVE	17_39913696	2.29439e-13	17_39918265	1.24785e-13	UKB_460K.disease_ALLERGY_ECZEMA_DIAGNOSED	GSDMB	StringTie	eQTL
1.44333e-13	2.53413e-10	6.45212e-06	0.0103387	0.989655	TFH	17_39911790	3.03196e-14	17_39918265	1.24785e-13	UKB_460K.disease_ALLERGY_ECZEMA_DIAGNOSED	GSDMB	StringTie	eQTL
3.50101e-12	2.55008e-10	0.000156506	0.0104102	0.989433	CD4_NAIVE	17_39911790	7.04096e-11	17_39918265	1.24785e-13	UKB_460K.disease_ALLERGY_ECZEMA_DIAGNOSED	GSDMB	StringTie	eQTL
1.28385e-14	2.90989e-10	5.73921e-07	0.0120202	0.987979	NK_CD16POS	17_39913696	7.47199e-15	17_39918265	1.24785e-13	UKB_460K.disease_ALLERGY_ECZEMA_DIAGNOSED	GSDMB	StringTie	eQTL
2.64894e-11	2.73281e-10	0.00118416	0.0112289	0.987587	TH1-17	17_39909987	2.27524e-09	17_39918265	1.24785e-13	UKB_460K.disease_ALLERGY_ECZEMA_DIAGNOSED	GSDMB	StringTie	eQTL
4.24352e-12	2.97636e-10	0.000189699	0.0123178	0.987493	CD8_N_STIM	17_39913696	1.16622e-10	17_39918265	1.24785e-13	UKB_460K.disease_ALLERGY_ECZEMA_DIAGNOSED	GSDMB	StringTie	eQTL
9.12784e-14	3.14642e-10	4.08043e-06	0.0130786	0.986917	TH17	17_39895095	1.0324e-13	17_39918265	1.24785e-13	UKB_460K.disease_ALLERGY_ECZEMA_DIAGNOSED	GSDMB	StringTie	eQTL
7.16393e-13	3.21545e-10	3.2025e-05	0.0133875	0.98658	TH2	17_39911790	1.0163e-12	17_39918265	1.24785e-13	UKB_460K.disease_ALLERGY_ECZEMA_DIAGNOSED	GSDMB	StringTie	eQTL
8.82881e-13	4.01181e-10	3.94676e-05	0.016951	0.983009	TH1	17_39917793	1.00915e-11	17_39918265	1.24785e-13	UKB_460K.disease_ALLERGY_ECZEMA_DIAGNOSED	GSDMB	StringTie	eQTL
4.4509e-11	3.89995e-10	0.00198969	0.0164524	0.981558	CD4_N_STIM	17_39911790	3.20918e-09	17_39918265	1.24785e-13	UKB_460K.disease_ALLERGY_ECZEMA_DIAGNOSED	GSDMB	StringTie	eQTL
1.90072e-22	4.80043e-10	8.65544e-15	0.0208809	0.979119	LCL	17_39872381	2.72885e-20	17_39918265	1.24785e-13	UKB_460K.disease_ALLERGY_ECZEMA_DIAGNOSED	GSDMB	StringTie	eQTL
1.14684e-19	4.91544e-10	5.12673e-12	0.0209945	0.979005	B_NAIVE	17_39895095	8.13237e-23	17_39918265	1.24785e-13	UKB_460K.disease_ALLERGY_ECZEMA_DIAGNOSED	GSDMB	StringTie	eQTL
1.83733e-10	3.2379e-10	0.00821343	0.0134962	0.97829	TREG_NAIVE	17_39911790	2.15827e-08	17_39918265	1.24785e-13	UKB_460K.disease_ALLERGY_ECZEMA_DIAGNOSED	GSDMB	StringTie	eQTL
9.16866e-12	6.27431e-10	0.000409868	0.0270756	0.972515	TREG_MEMORY	17_39900944	1.40321e-10	17_39918265	1.24785e-13	UKB_460K.disease_ALLERGY_ECZEMA_DIAGNOSED	GSDMB	StringTie	eQTL
3.49926e-09	5.87039e-10	0.156428	0.0254243	0.818148	NK_CD16POS	17_39946763	3.8464e-06	17_39918265	1.24785e-13	UKB_460K.disease_ALLERGY_ECZEMA_DIAGNOSED	IKZF3	StringTie	eQTL
3.53479e-09	6.21186e-10	0.158016	0.026954	0.81503	TREG_NAIVE	17_39900944	6.03525e-06	17_39918265	1.24785e-13	UKB_460K.disease_ALLERGY_ECZEMA_DIAGNOSED	IKZF3	StringTie	eQTL
8.83623e-12	2.17609e-10	0.000395007	0.00873696	0.990868	TH1-17	17_39918265	2.89434e-10	17_39918265	1.24785e-13	UKB_460K.disease_ALLERGY_ECZEMA_DIAGNOSED	ORMDL3	StringTie	eQTL
2.56052e-12	2.51212e-10	0.000114463	0.0102403	0.989645	CD4_NAIVE	17_39918265	6.50802e-11	17_39918265	1.24785e-13	UKB_460K.disease_ALLERGY_ECZEMA_DIAGNOSED	ORMDL3	StringTie	eQTL
8.1092e-15	3.17372e-10	3.62507e-07	0.0132007	0.986799	TH17	17_39895095	2.35806e-15	17_39918265	1.24785e-13	UKB_460K.disease_ALLERGY_ECZEMA_DIAGNOSED	ORMDL3	StringTie	eQTL
6.35431e-13	3.71832e-10	2.84058e-05	0.0156377	0.984334	TFH	17_39911790	1.50155e-12	17_39918265	1.24785e-13	UKB_460K.disease_ALLERGY_ECZEMA_DIAGNOSED	ORMDL3	StringTie	eQTL
1.06527e-13	4.09325e-10	4.76211e-06	0.0173155	0.98268	TH1	17_39917793	1.65932e-13	17_39918265	1.24785e-13	UKB_460K.disease_ALLERGY_ECZEMA_DIAGNOSED	ORMDL3	StringTie	eQTL
1.47843e-11	4.42447e-10	0.000660904	0.0187982	0.980541	CD4_N_STIM	17_39905964	4.46774e-10	17_39918265	1.24785e-13	UKB_460K.disease_ALLERGY_ECZEMA_DIAGNOSED	ORMDL3	StringTie	eQTL
6.79996e-20	4.58068e-10	3.0398e-12	0.0194966	0.980503	B_NAIVE	17_39911790	3.53742e-23	17_39918265	1.24785e-13	UKB_460K.disease_ALLERGY_ECZEMA_DIAGNOSED	ORMDL3	StringTie	eQTL
1.19141e-10	3.45956e-10	0.00532599	0.0144851	0.980189	CD8_NAIVE	17_39929469	8.11666e-09	17_39918265	1.24785e-13	UKB_460K.disease_ALLERGY_ECZEMA_DIAGNOSED	ORMDL3	StringTie	eQTL
1.28461e-10	3.56611e-10	0.00574261	0.0149623	0.979295	TREG_NAIVE	17_39911790	2.93649e-08	17_39918265	1.24785e-13	UKB_460K.disease_ALLERGY_ECZEMA_DIAGNOSED	ORMDL3	StringTie	eQTL
4.70862e-11	4.85382e-10	0.0021049	0.0207209	0.977174	TREG_MEMORY	17_39887090	2.21142e-09	17_39918265	1.24785e-13	UKB_460K.disease_ALLERGY_ECZEMA_DIAGNOSED	ORMDL3	StringTie	eQTL
8.554e-13	5.4045e-10	3.82391e-05	0.023183	0.976779	TH2	17_39905964	3.76787e-12	17_39918265	1.24785e-13	UKB_460K.disease_ALLERGY_ECZEMA_DIAGNOSED	ORMDL3	StringTie	eQTL
2.81373e-45	5.39338e-10	1.28131e-37	0.0235838	0.976416	LCL	17_39895095	3.36036e-45	17_39918265	1.24785e-13	UKB_460K.disease_ALLERGY_ECZEMA_DIAGNOSED	ORMDL3	StringTie	eQTL
1.03321e-13	8.34639e-10	4.61877e-06	0.0363473	0.963648	NK_CD16POS	17_39900944	3.34432e-14	17_39918265	1.24785e-13	UKB_460K.disease_ALLERGY_ECZEMA_DIAGNOSED	ORMDL3	StringTie	eQTL
4.37264e-11	8.69439e-10	0.00195471	0.0379065	0.960139	CD8_N_STIM	17_39900944	5.065e-10	17_39918265	1.24785e-13	UKB_460K.disease_ALLERGY_ECZEMA_DIAGNOSED	ORMDL3	StringTie	eQTL
5.31348e-11	1.13904e-09	0.00241963	0.0509224	0.946658	LCL	17_39884510	1.32262e-07	17_39918265	1.24785e-13	UKB_460K.disease_ALLERGY_ECZEMA_DIAGNOSED	ZPBP2	StringTie	eQTL
1.30948e-08	8.73343e-08	0.0113037	0.0744741	0.914222	MoDC_unstim	17_39972395	2.60028e-11	17_40021896	2.69646e-12	UKB_460K.disease_ALLERGY_ECZEMA_DIAGNOSED	GSDMA	StringTie	eQTL
1.19367e-38	1.41844e-07	1.03039e-32	0.121564	0.878436	MoDC_FLU	17_39972395	2.414e-45	17_40021896	2.69646e-12	UKB_460K.disease_ALLERGY_ECZEMA_DIAGNOSED	GSDMA	StringTie	eQTL
1.23107e-28	1.41844e-07	1.06267e-22	0.121564	0.878436	MoDC_IFNb	17_39972395	4.00934e-35	17_40021896	2.69646e-12	UKB_460K.disease_ALLERGY_ECZEMA_DIAGNOSED	GSDMA	StringTie	eQTL
6.6932e-10	5.21003e-09	0.000577766	0.00350145	0.995921	B_NAIVE	17_39936460	2.80981e-10	17_40021896	2.69646e-12	UKB_460K.disease_ALLERGY_ECZEMA_DIAGNOSED	GSDMB	StringTie	eQTL
1.52023e-09	5.0395e-09	0.00131229	0.00335484	0.995333	TREG_MEMORY	17_39936460	8.83373e-10	17_40021896	2.69646e-12	UKB_460K.disease_ALLERGY_ECZEMA_DIAGNOSED	GSDMB	StringTie	eQTL
1.6386e-09	5.33066e-09	0.00141446	0.00360653	0.994979	NK_CD16POS	17_39936460	9.00377e-10	17_40021896	2.69646e-12	UKB_460K.disease_ALLERGY_ECZEMA_DIAGNOSED	GSDMB	StringTie	eQTL
1.99451e-09	8.56952e-09	0.00172169	0.00640547	0.991873	CD8_N_STIM	17_39936460	2.1071e-09	17_40021896	2.69646e-12	UKB_460K.disease_ALLERGY_ECZEMA_DIAGNOSED	GSDMB	StringTie	eQTL
1.41548e-08	6.11591e-09	0.0122186	0.00429586	0.983485	TH17	17_39936460	3.23842e-08	17_40021896	2.69646e-12	UKB_460K.disease_ALLERGY_ECZEMA_DIAGNOSED	GSDMB	StringTie	eQTL
4.69635e-12	2.12854e-08	4.05396e-06	0.0173913	0.982605	LCL	17_39965740	1.0392e-10	17_40021896	2.69646e-12	UKB_460K.disease_ALLERGY_ECZEMA_DIAGNOSED	GSDMB	StringTie	eQTL
5.27685e-09	1.79533e-08	0.00455506	0.0145166	0.980928	CD4_NAIVE	17_39929469	2.85453e-09	17_40021896	2.69646e-12	UKB_460K.disease_ALLERGY_ECZEMA_DIAGNOSED	GSDMB	StringTie	eQTL
1.25691e-08	1.07931e-08	0.0108498	0.00833599	0.980814	CD8_NAIVE	17_39929469	1.12885e-09	17_40021896	2.69646e-12	UKB_460K.disease_ALLERGY_ECZEMA_DIAGNOSED	GSDMB	StringTie	eQTL
2.09022e-08	7.08487e-09	0.0180431	0.00513894	0.976818	TH1	17_39936460	1.14593e-07	17_40021896	2.69646e-12	UKB_460K.disease_ALLERGY_ECZEMA_DIAGNOSED	GSDMB	StringTie	eQTL
6.68196e-08	7.54609e-09	0.0576797	0.00557715	0.936743	CD4_N_STIM	17_39936460	3.92469e-07	17_40021896	2.69646e-12	UKB_460K.disease_ALLERGY_ECZEMA_DIAGNOSED	GSDMB	StringTie	eQTL
7.93662e-08	1.57149e-08	0.0685101	0.0126465	0.918843	TFH	17_39929469	4.24264e-08	17_40021896	2.69646e-12	UKB_460K.disease_ALLERGY_ECZEMA_DIAGNOSED	GSDMB	StringTie	eQTL
1.31541e-07	1.27859e-08	0.113548	0.0101607	0.876291	TH1-17	17_39946763	1.54017e-06	17_40021896	2.69646e-12	UKB_460K.disease_ALLERGY_ECZEMA_DIAGNOSED	GSDMB	StringTie	eQTL
1.2935e-07	1.86276e-08	0.111657	0.0152065	0.873137	TREG_NAIVE	17_39946763	1.28477e-07	17_40021896	2.69646e-12	UKB_460K.disease_ALLERGY_ECZEMA_DIAGNOSED	GSDMB	StringTie	eQTL
1.4089e-07	2.10077e-08	0.121618	0.017273	0.861109	TH2	17_39924659	1.13312e-06	17_40021896	2.69646e-12	UKB_460K.disease_ALLERGY_ECZEMA_DIAGNOSED	GSDMB	StringTie	eQTL
9.76782e-08	3.59073e-08	0.0843172	0.0301101	0.885572	CD8_NAIVE	17_40004501	4.1919e-07	17_40021896	2.69646e-12	UKB_460K.disease_ALLERGY_ECZEMA_DIAGNOSED	MED24	StringTie	eQTL
3.52895e-10	4.81957e-09	0.000304624	0.00316379	0.996532	TH1	17_39936460	2.33567e-10	17_40021896	2.69646e-12	UKB_460K.disease_ALLERGY_ECZEMA_DIAGNOSED	ORMDL3	StringTie	eQTL
5.55324e-10	4.95337e-09	0.000479364	0.00327958	0.996241	B_NAIVE	17_39936460	2.03249e-10	17_40021896	2.69646e-12	UKB_460K.disease_ALLERGY_ECZEMA_DIAGNOSED	ORMDL3	StringTie	eQTL
1.16334e-08	5.28202e-09	0.0100421	0.00357313	0.986385	TH17	17_39936460	2.06373e-08	17_40021896	2.69646e-12	UKB_460K.disease_ALLERGY_ECZEMA_DIAGNOSED	ORMDL3	StringTie	eQTL
1.24687e-08	5.7176e-09	0.0107632	0.00395023	0.985287	TREG_MEMORY	17_39936460	2.73716e-08	17_40021896	2.69646e-12	UKB_460K.disease_ALLERGY_ECZEMA_DIAGNOSED	ORMDL3	StringTie	eQTL
9.47209e-09	9.98733e-09	0.00817645	0.00763702	0.984187	NK_CD16POS	17_39936460	1.58002e-08	17_40021896	2.69646e-12	UKB_460K.disease_ALLERGY_ECZEMA_DIAGNOSED	ORMDL3	StringTie	eQTL
9.26453e-09	1.62302e-08	0.00799727	0.0130312	0.978972	CD4_NAIVE	17_39924659	1.34383e-08	17_40021896	2.69646e-12	UKB_460K.disease_ALLERGY_ECZEMA_DIAGNOSED	ORMDL3	StringTie	eQTL
4.85553e-08	7.45911e-09	0.0419136	0.00548621	0.9526	TH1-17	17_39936460	2.15928e-07	17_40021896	2.69646e-12	UKB_460K.disease_ALLERGY_ECZEMA_DIAGNOSED	ORMDL3	StringTie	eQTL
9.88988e-26	5.98002e-08	8.53709e-20	0.0506711	0.949329	LCL	17_39924659	2.62756e-26	17_40021896	2.69646e-12	UKB_460K.disease_ALLERGY_ECZEMA_DIAGNOSED	ORMDL3	StringTie	eQTL
5.73808e-08	1.18097e-08	0.0495319	0.00925306	0.941215	CD8_NAIVE	17_39929469	8.11666e-09	17_40021896	2.69646e-12	UKB_460K.disease_ALLERGY_ECZEMA_DIAGNOSED	ORMDL3	StringTie	eQTL
2.26736e-08	4.97234e-08	0.0195722	0.0419835	0.938444	CD8_N_STIM	17_39932164	1.10459e-08	17_40021896	2.69646e-12	UKB_460K.disease_ALLERGY_ECZEMA_DIAGNOSED	ORMDL3	StringTie	eQTL
1.522e-07	1.06158e-08	0.131381	0.0083034	0.860315	TH2	17_39936460	2.10861e-06	17_40021896	2.69646e-12	UKB_460K.disease_ALLERGY_ECZEMA_DIAGNOSED	ORMDL3	StringTie	eQTL
1.37404e-07	2.56217e-08	0.118609	0.0212569	0.860134	CD4_N_STIM	17_39946763	4.38036e-07	17_40021896	2.69646e-12	UKB_460K.disease_ALLERGY_ECZEMA_DIAGNOSED	ORMDL3	StringTie	eQTL
1.51905e-07	1.54829e-08	0.131127	0.0125087	0.856364	TFH	17_39929469	3.27845e-07	17_40021896	2.69646e-12	UKB_460K.disease_ALLERGY_ECZEMA_DIAGNOSED	ORMDL3	StringTie	eQTL
1.36929e-08	8.70666e-08	0.0115699	0.0726519	0.915778	MoDC_unstim	17_39972395	2.60028e-11	17_40021896	2.69646e-12	UKB_460K.disease_ALLERGY_ECZEMA_DIAGNOSED	GSDMA	StringTie	eQTL
1.63813e-38	1.42213e-07	1.38415e-32	0.119283	0.880717	MoDC_FLU	17_39972395	2.414e-45	17_40021896	2.69646e-12	UKB_460K.disease_ALLERGY_ECZEMA_DIAGNOSED	GSDMA	StringTie	eQTL
1.64002e-28	1.42213e-07	1.38575e-22	0.119283	0.880717	MoDC_IFNb	17_39972395	4.00934e-35	17_40021896	2.69646e-12	UKB_460K.disease_ALLERGY_ECZEMA_DIAGNOSED	GSDMA	StringTie	eQTL
6.556e-10	4.79555e-09	0.000553955	0.00305565	0.99639	B_NAIVE	17_39936460	2.80981e-10	17_40021896	2.69646e-12	UKB_460K.disease_ALLERGY_ECZEMA_DIAGNOSED	GSDMB	StringTie	eQTL
1.58639e-09	4.75847e-09	0.00134043	0.00302507	0.995634	NK_CD16POS	17_39936460	9.00377e-10	17_40021896	2.69646e-12	UKB_460K.disease_ALLERGY_ECZEMA_DIAGNOSED	GSDMB	StringTie	eQTL
1.43012e-09	4.95356e-09	0.0012084	0.00318995	0.995602	TREG_MEMORY	17_39936460	8.83373e-10	17_40021896	2.69646e-12	UKB_460K.disease_ALLERGY_ECZEMA_DIAGNOSED	GSDMB	StringTie	eQTL
1.98695e-09	4.92353e-09	0.00167889	0.00316503	0.995156	CD8_N_STIM	17_39936460	2.1071e-09	17_40021896	2.69646e-12	UKB_460K.disease_ALLERGY_ECZEMA_DIAGNOSED	GSDMB	StringTie	eQTL
5.35867e-12	1.37713e-08	4.52786e-06	0.0106468	0.989349	LCL	17_39965740	1.0392e-10	17_40021896	2.69646e-12	UKB_460K.disease_ALLERGY_ECZEMA_DIAGNOSED	GSDMB	StringTie	eQTL
5.81901e-09	1.03308e-08	0.00491682	0.00774174	0.987341	CD4_NAIVE	17_39946763	3.52713e-09	17_40021896	2.69646e-12	UKB_460K.disease_ALLERGY_ECZEMA_DIAGNOSED	GSDMB	StringTie	eQTL
1.26569e-08	6.98314e-09	0.0106945	0.00491608	0.984389	CD8_NAIVE	17_39936460	3.37976e-08	17_40021896	2.69646e-12	UKB_460K.disease_ALLERGY_ECZEMA_DIAGNOSED	GSDMB	StringTie	eQTL
1.43562e-08	5.82866e-09	0.0121304	0.00394105	0.983929	TH17	17_39936460	3.23842e-08	17_40021896	2.69646e-12	UKB_460K.disease_ALLERGY_ECZEMA_DIAGNOSED	GSDMB	StringTie	eQTL
2.09161e-08	5.78674e-09	0.0176732	0.00391114	0.978416	TH1	17_39936460	1.14593e-07	17_40021896	2.69646e-12	UKB_460K.disease_ALLERGY_ECZEMA_DIAGNOSED	GSDMB	StringTie	eQTL
7.00641e-08	5.80759e-09	0.0592013	0.00397035	0.936828	CD4_N_STIM	17_39936460	3.92469e-07	17_40021896	2.69646e-12	UKB_460K.disease_ALLERGY_ECZEMA_DIAGNOSED	GSDMB	StringTie	eQTL
8.53318e-08	1.04099e-08	0.0721019	0.00787593	0.920022	TFH	17_39946763	4.64158e-07	17_40021896	2.69646e-12	UKB_460K.disease_ALLERGY_ECZEMA_DIAGNOSED	GSDMB	StringTie	eQTL
1.33768e-07	1.19302e-08	0.113029	0.00920276	0.877768	TH1-17	17_39946763	1.54017e-06	17_40021896	2.69646e-12	UKB_460K.disease_ALLERGY_ECZEMA_DIAGNOSED	GSDMB	StringTie	eQTL
1.30547e-07	1.75299e-08	0.110307	0.0139363	0.875757	TREG_NAIVE	17_39946763	1.28477e-07	17_40021896	2.69646e-12	UKB_460K.disease_ALLERGY_ECZEMA_DIAGNOSED	GSDMB	StringTie	eQTL
1.60933e-07	9.55923e-09	0.135981	0.00722036	0.856798	TH2	17_39936460	2.38628e-06	17_40021896	2.69646e-12	UKB_460K.disease_ALLERGY_ECZEMA_DIAGNOSED	GSDMB	StringTie	eQTL
9.72881e-08	3.59874e-08	0.0822044	0.0295196	0.888276	CD8_NAIVE	17_40004501	4.1919e-07	17_40021896	2.69646e-12	UKB_460K.disease_ALLERGY_ECZEMA_DIAGNOSED	MED24	StringTie	eQTL
3.43266e-10	4.80214e-09	0.000290046	0.00306096	0.996649	TH1	17_39936460	2.33567e-10	17_40021896	2.69646e-12	UKB_460K.disease_ALLERGY_ECZEMA_DIAGNOSED	ORMDL3	StringTie	eQTL
5.44958e-10	4.78229e-09	0.000460467	0.00304434	0.996495	B_NAIVE	17_39936460	2.03249e-10	17_40021896	2.69646e-12	UKB_460K.disease_ALLERGY_ECZEMA_DIAGNOSED	ORMDL3	StringTie	eQTL
1.31917e-17	1.27188e-08	1.11465e-11	0.00975664	0.990243	LCL	17_39965740	5.91024e-17	17_40021896	2.69646e-12	UKB_460K.disease_ALLERGY_ECZEMA_DIAGNOSED	ORMDL3	StringTie	eQTL
9.36972e-09	5.0015e-09	0.00791703	0.00323721	0.988846	NK_CD16POS	17_39936460	1.58002e-08	17_40021896	2.69646e-12	UKB_460K.disease_ALLERGY_ECZEMA_DIAGNOSED	ORMDL3	StringTie	eQTL
1.16755e-08	4.94417e-09	0.00986535	0.00319067	0.986944	TH17	17_39936460	2.06373e-08	17_40021896	2.69646e-12	UKB_460K.disease_ALLERGY_ECZEMA_DIAGNOSED	ORMDL3	StringTie	eQTL
1.18619e-08	5.02356e-09	0.0100228	0.00325798	0.986719	TREG_MEMORY	17_39936460	2.73716e-08	17_40021896	2.69646e-12	UKB_460K.disease_ALLERGY_ECZEMA_DIAGNOSED	ORMDL3	StringTie	eQTL
1.05028e-08	6.52165e-09	0.00887441	0.00452392	0.986602	CD4_NAIVE	17_39936460	3.8418e-08	17_40021896	2.69646e-12	UKB_460K.disease_ALLERGY_ECZEMA_DIAGNOSED	ORMDL3	StringTie	eQTL
2.64746e-08	5.93725e-09	0.02237	0.00404314	0.973587	CD8_N_STIM	17_39936460	1.18783e-07	17_40021896	2.69646e-12	UKB_460K.disease_ALLERGY_ECZEMA_DIAGNOSED	ORMDL3	StringTie	eQTL
4.91403e-08	5.25536e-09	0.0415215	0.00348557	0.954993	TH1-17	17_39936460	2.15928e-07	17_40021896	2.69646e-12	UKB_460K.disease_ALLERGY_ECZEMA_DIAGNOSED	ORMDL3	StringTie	eQTL
5.75059e-08	9.21935e-09	0.0485901	0.00684541	0.944564	CD8_NAIVE	17_39946763	3.07299e-07	17_40021896	2.69646e-12	UKB_460K.disease_ALLERGY_ECZEMA_DIAGNOSED	ORMDL3	StringTie	eQTL
1.53738e-07	7.05238e-09	0.129903	0.00509397	0.865003	TH2	17_39936460	2.10861e-06	17_40021896	2.69646e-12	UKB_460K.disease_ALLERGY_ECZEMA_DIAGNOSED	ORMDL3	StringTie	eQTL
1.54905e-07	1.32211e-08	0.130888	0.0103125	0.858799	TFH	17_39946763	7.48339e-07	17_40021896	2.69646e-12	UKB_460K.disease_ALLERGY_ECZEMA_DIAGNOSED	ORMDL3	StringTie	eQTL
[truncated: 12,011 more rows]
